# Supplementary material for: Diverse RNA interference strategies in early-branching metazoans
Source: BMC Evol Biol. 2018 Nov 1;18:160. doi: 10.1186/s12862-018-1274-2 (PMC6211395; doi:10.1186/s12862-018-1274-2)
Supplement: Supplementary file 4 — Locations of annotated RNAi loci from Drosophila, Amphimedon, Nematostella and Mnemiopsis. Genomic loci of annotated miRNA, piRNA, endo-siRNA and 25-mer clusters in all four species. (GZ 1305 kb) [file 12862_2018_1274_MOESM4_ESM.gz]

Archive with 31 entries (27 files):
- Amphimedon
- Amphimedon/Amphimedon_endo-siRNAs_multi_merged.bed
- Amphimedon/Amphimedon_endo-siRNAs_unique_merged.bed
- Amphimedon/Amphimedon_miRNA_clusters.bed
- Amphimedon/Amphimedon_miRNA_new_clusters.bed
- Amphimedon/Amphimedon_piRNAs_multi_merged.bed
- Amphimedon/Amphimedon_piRNAs_unique_merged.bed
- Drosophila
- Drosophila/Drosophila_endo-siRNAs_multi_merged.bed
- Drosophila/Drosophila_endo-siRNAs_overlappingRef.bed
- Drosophila/Drosophila_endo-siRNAs_unique_merged.bed
- Drosophila/Drosophila_miRNA_clusters.bed
- Drosophila/Drosophila_miRNA_clusters_highConfidence.bed
- Drosophila/Drosophila_piRNAs_multi_merged.bed
- Drosophila/Drosophila_piRNAs_overlapping_ref.bed
- Drosophila/Drosophila_piRNAs_unique_merged.bed
- Drosophila/reference_endo-siRNAs_paperMerge.bed
- Mnemiopsis
- Mnemiopsis/Mnemiopsis_25mers_multi_merged.bed
- Mnemiopsis/Mnemiopsis_25mers_unique_merged.bed
- Mnemiopsis/Mnemiopsis_endo-siRNAs_multi_merged.bed
- Mnemiopsis/Mnemiopsis_endo-siRNAs_unique_merged.bed
- Mnemiopsis/Mnemiopsis_piRNAs_multi_merged.bed
- Mnemiopsis/Mnemiopsis_piRNAs_unique_merged.bed
- Nematostella
- Nematostella/Nematostella_endo-siRNAs_multi_merged.bed
- Nematostella/Nematostella_endo-siRNAs_unique_merged.bed
- Nematostella/Nematostella_miRNA_clusters.bed
- Nematostella/Nematostella_miRNAs_novel.bed
- Nematostella/Nematostella_piRNAs_multi_merged.bed
- Nematostella/Nematostella_piRNAs_unique_merged.bed
