# Supplementary material for: Diverse RNA interference strategies in early-branching metazoans
Source: BMC Evol Biol. 2018 Nov 1;18:160. doi: 10.1186/s12862-018-1274-2 (PMC6211395; doi:10.1186/s12862-018-1274-2)
Supplement: Supplementary file 4 — Locations of annotated RNAi loci from Drosophila, Amphimedon, Nematostella and Mnemiopsis. Genomic loci of annotated miRNA, piRNA, endo-siRNA and 25-mer clusters in all four species. (GZ 1305 kb) [file 12862_2018_1274_MOESM4_ESM.gz › Amphimedon/Amphimedon_endo-siRNAs_multi_merged.bed]

Contig10003	28	741
Contig10003	4347	4483
Contig10024	2189	2504
Contig10029	4880	4995
Contig10031	4544	4994
Contig10033	3689	3893
Contig10035	2572	2677
Contig10045	20	239
Contig10046	958	1159
Contig10050	4165	4301
Contig10051	5	479
Contig10052	1163	1262
Contig10058	4007	4127
Contig10070	3202	3367
Contig10070	3481	4782
Contig10072	3473	3597
Contig10072	4211	4357
Contig10076	4666	4773
Contig10082	1796	2319
Contig10083	42	316
Contig10087	44	409
Contig10089	384	818
Contig10095	14	383
Contig10098	708	1415
Contig10113	2941	3145
Contig10117	1	418
Contig10119	1455	1610
Contig10124	51	219
Contig10127	4257	4483
Contig10135	1633	3006
Contig10140	4985	5377
Contig10144	515	710
Contig10144	5271	5417
Contig10146	587	973
Contig10150	5322	5442
Contig10151	1458	1754
Contig10156	4	686
Contig10164	23	217
Contig10165	3	195
Contig10165	971	1181
Contig10168	2869	3019
Contig10169	2	261
Contig10170	4084	4683
Contig10172	5132	5291
Contig10173	4077	4129
Contig10173	4861	5185
Contig10173	5408	5504
Contig10178	5388	5479
Contig10182	5261	5502
Contig10183	4709	4828
Contig10185	790	1157
Contig10191	5287	5505
Contig10204	2990	3270
Contig10207	3595	4241
Contig10209	683	870
Contig10209	1590	1750
Contig10247	4580	4909
Contig10249	9	521
Contig10251	3306	3782
Contig10258	5147	5905
Contig10260	3670	3788
Contig10262	5431	5647
Contig10263	107	567
Contig10263	1484	1915
Contig10268	5382	5438
Contig10272	1960	2184
Contig10273	2613	2858
Contig10274	5023	5668
Contig10281	2885	3245
Contig10283	4749	5241
Contig10286	46	824
Contig10286	1533	1942
Contig10286	2143	2492
Contig10286	5370	5611
Contig10286	5908	6093
Contig10289	3917	4105
Contig10293	4683	5018
Contig10297	2772	3055
Contig10303	51	513
Contig10306	5828	6115
Contig10307	1912	2239
Contig10307	4627	4891
Contig10310	6249	6338
Contig10314	107	197
Contig10315	5138	5644
Contig1032	702	1094
Contig10326	897	1646
Contig10330	56	279
Contig10330	6167	6530
Contig10331	3051	3231
Contig10333	4835	5321
Contig10333	5512	5960
Contig10340	731	834
Contig10350	238	349
Contig10350	883	1053
Contig10350	1718	1809
Contig10350	2244	2448
Contig10350	2627	2763
Contig10350	5437	5548
Contig10350	6221	6485
Contig10354	6271	6401
Contig10357	3854	4018
Contig10369	5659	5773
Contig10380	5953	6221
Contig10381	1329	1537
Contig10386	2	563
Contig10387	6679	6770
Contig10388	3912	4036
Contig10388	6738	6789
Contig10390	2053	2114
Contig10390	2342	2973
Contig10390	3484	3668
Contig10390	5161	5219
Contig10391	5021	5157
Contig10392	6203	6808
Contig10397	508	920
Contig10398	127	400
Contig10398	730	1272
Contig10405	41	880
Contig10412	352	527
Contig10412	840	1015
Contig10418	1411	1594
Contig10420	871	988
Contig10420	5419	5702
Contig10429	6334	6411
Contig10430	5897	5974
Contig10431	1227	1364
Contig10434	55	485
Contig10434	782	866
Contig10434	1544	1987
Contig10434	2178	2306
Contig10434	3833	3913
Contig10448	6592	6974
Contig10457	2060	2982
Contig10457	6623	6892
Contig10458	2674	2816
Contig10458	6870	6995
Contig10462	0	90
Contig10464	5573	5754
Contig10476	6900	7059
Contig10479	1274	1417
Contig10479	2533	2759
Contig10479	4404	4765
Contig10482	2998	3343
Contig10485	6838	7047
Contig10487	6475	6737
Contig10489	726	986
Contig10489	1044	1281
Contig10489	6578	6651
Contig1049	251	1094
Contig10492	6944	7019
Contig10495	1470	1663
Contig10495	6134	6412
Contig10496	6213	6416
Contig1050	955	1067
Contig10500	299	410
Contig10500	5367	5420
Contig10500	5527	6011
Contig10500	6303	6437
Contig10501	7069	7120
Contig10502	1802	2067
Contig10507	2270	2436
Contig10507	5131	5328
Contig10511	6080	6892
Contig10513	1037	1150
Contig10516	5297	6752
Contig10518	209	285
Contig10518	1105	1210
Contig10518	1423	1921
Contig10518	2073	2173
Contig10524	789	1000
Contig10524	6182	6686
Contig10526	3948	4081
Contig10539	32	530
Contig10539	3788	3960
Contig10545	5026	5560
Contig10548	459	721
Contig10552	2912	3259
Contig10556	1587	1797
Contig10557	5781	6010
Contig10558	2404	2470
Contig10568	27	1235
Contig10572	6949	7252
Contig10573	421	625
Contig10586	5596	5826
Contig10586	7048	7213
Contig10587	1729	1923
Contig10588	882	1007
Contig10593	617	695
Contig10602	5186	5462
Contig10603	2185	2418
Contig10606	1371	1478
Contig10606	2112	2524
Contig10607	304	844
Contig10609	6763	6954
Contig10609	6962	7291
Contig1061	295	349
Contig10619	3858	4134
Contig10624	35	262
Contig10631	3888	4074
Contig10632	5122	5640
Contig10634	7096	7294
Contig10636	6302	6546
Contig10639	1693	1933
Contig1064	107	512
Contig10640	285	468
Contig10645	6	590
Contig10645	4951	6108
Contig10651	6833	6993
Contig10658	7076	7408
Contig10664	2765	2924
Contig10667	6831	6908
Contig10668	5784	6035
Contig10677	7346	7419
Contig10678	6614	7092
Contig10679	2481	2573
Contig10681	7272	7440
Contig10687	1	334
Contig10703	5333	5487
Contig10703	7310	7467
Contig10705	6488	7060
Contig10709	20	208
Contig1071	4	416
Contig10710	1487	1709
Contig10710	5275	5346
Contig10711	7165	7481
Contig10718	5620	5889
Contig10718	6263	6477
Contig1072	917	1104
Contig10730	6236	6309
Contig10732	1241	1323
Contig10732	4696	5074
Contig10733	7268	7406
Contig10741	1615	1823
Contig10742	1828	2465
Contig10743	64	278
Contig10750	7492	7562
Contig10751	6200	6468
Contig10761	23	458
Contig10770	2171	2359
Contig10774	5930	5983
Contig10775	6466	7286
Contig10778	99	184
Contig10792	2295	2719
Contig10793	51	450
Contig10793	1612	1864
Contig10803	5571	6045
Contig10807	109	353
Contig10812	346	783
Contig10813	13	357
Contig10814	4596	4762
Contig10816	1778	1912
Contig10816	6875	7120
Contig10821	889	1284
Contig10822	1536	2068
Contig10824	5330	5645
Contig10825	1788	2288
Contig10827	7632	7696
Contig10829	7175	7313
Contig10830	6765	6905
Contig10832	0	490
Contig10845	341	568
Contig10845	7442	7602
Contig10859	1037	1317
Contig10863	47	278
Contig10864	6536	6656
Contig10869	1951	2335
Contig1088	728	1060
Contig10880	6800	6861
Contig10883	191	313
Contig10884	1348	2227
Contig10887	7534	7828
Contig10889	7526	7828
Contig10895	651	1028
Contig10895	6163	6348
Contig10896	1297	1382
Contig10896	6410	6494
Contig10896	7288	7715
Contig10897	1773	2365
Contig10902	1179	1234
Contig10904	6430	6728
Contig10909	6804	6997
Contig10910	5389	5577
Contig10910	5780	5983
Contig10914	513	1604
Contig10914	6801	7057
Contig10915	1758	2460
Contig10916	7791	7883
Contig10921	7510	7798
Contig10925	0	110
Contig10928	1159	1721
Contig10928	3043	3150
Contig1093	555	1096
Contig10932	2	248
Contig10935	5914	7034
Contig10935	7687	7950
Contig10938	7163	7598
Contig1094	746	1044
Contig10948	7581	7698
Contig1095	248	300
Contig10950	1322	1442
Contig10954	6701	6822
Contig10955	7940	8010
Contig10956	5602	5778
Contig10956	7749	8007
Contig10959	972	1282
Contig10961	328	545
Contig10962	3676	3988
Contig10964	890	1085
Contig10964	2000	2056
Contig10973	5131	5612
Contig10974	6657	6930
Contig10982	618	907
Contig10987	7842	8012
Contig11002	7497	8105
Contig11015	301	547
Contig11016	1187	1607
Contig11016	1992	2444
Contig11017	6602	6841
Contig11018	6913	7339
Contig11018	7976	8086
Contig1102	37	447
Contig11022	4686	5124
Contig11026	2924	3144
Contig11040	130	242
Contig11042	1598	1780
Contig11043	4372	4556
Contig11049	4430	4622
Contig11053	243	376
Contig11055	7742	7996
Contig11056	7773	8148
Contig11066	3821	4114
Contig11067	7406	7665
Contig11069	120	222
Contig11069	817	1118
Contig1107	5	233
Contig1107	637	1092
Contig11071	6732	8213
Contig11073	1736	1964
Contig11074	7954	8021
Contig11076	8113	8320
Contig11081	527	656
Contig11081	5660	6127
Contig11081	7325	7447
Contig11083	181	472
Contig11083	6763	6947
Contig11086	3331	3520
Contig11086	6923	6995
Contig11090	1438	1725
Contig11090	7808	7976
Contig11091	7564	7657
Contig11094	98	381
Contig11097	3654	3749
Contig11098	331	458
Contig11098	8176	8381
Contig11100	225	674
Contig11103	193	552
Contig11103	4022	4311
Contig11103	4946	5646
Contig11105	614	859
Contig11106	6257	6691
Contig11108	6012	6268
Contig11108	6644	7070
Contig11113	6681	6822
Contig11116	7087	7633
Contig11118	1461	1543
Contig11118	8042	8144
Contig11127	7557	7715
Contig11128	4279	4569
Contig11128	4799	4897
Contig11129	1834	2028
Contig11143	1526	1941
Contig11144	476	936
Contig11144	6499	7395
Contig11145	7990	8068
Contig1115	27	1111
Contig11152	8458	8541
Contig11154	8106	8447
Contig11155	1781	2106
Contig11155	2683	2854
Contig1116	8	916
Contig11166	7957	8056
Contig11167	8403	8471
Contig11171	2160	2300
Contig11172	49	466
Contig11172	8361	8614
Contig11181	6085	6248
Contig11185	120	195
Contig11187	4789	5173
Contig11188	6207	8348
Contig11193	2123	2574
Contig11193	3135	3217
Contig11194	738	1323
Contig11197	1117	1278
Contig11199	8400	8560
Contig11203	2037	2207
Contig11203	2359	2572
Contig11204	8145	8459
Contig11209	1106	1423
Contig11211	5940	6012
Contig11212	8465	8691
Contig11221	7191	7348
Contig11221	7493	7967
Contig11226	891	1920
Contig11226	8254	8540
Contig11229	1225	1572
Contig11229	7345	7583
Contig11230	1996	2550
Contig11230	7017	7149
Contig11231	709	770
Contig11233	6023	6093
Contig11236	34	372
Contig11240	8209	8818
Contig11241	7051	7211
Contig11244	355	787
Contig11245	7072	7187
Contig11246	1050	1942
Contig11249	5212	5263
Contig11250	0	154
Contig11253	1761	1836
Contig11260	7751	8677
Contig11262	2688	2939
Contig11262	4952	5286
Contig11266	5304	5621
Contig11267	7099	7399
Contig11268	7182	7256
Contig11268	7399	7555
Contig11269	5417	5503
Contig11269	7292	8162
Contig11271	1035	1889
Contig11273	5938	6070
Contig11274	22	361
Contig11277	6781	6920
Contig11289	8776	8910
Contig11296	20	398
Contig11296	2573	2881
Contig11298	65	244
Contig11298	6371	6836
Contig11300	8531	8732
Contig11306	2495	2727
Contig11307	1434	1730
Contig11307	6917	6991
Contig11313	8082	9064
Contig11317	2567	3063
Contig11319	8643	8971
Contig11320	63	401
Contig11325	7578	8103
Contig11326	2443	2579
Contig11329	7808	8323
Contig11343	3322	3456
Contig11343	3886	3986
Contig11343	4186	4395
Contig11344	1236	1422
Contig11344	6199	6385
Contig11348	2242	2635
Contig11351	0	975
Contig11351	3176	3246
Contig11352	7469	7549
Contig11357	654	857
Contig11359	6802	7025
Contig11363	1950	2254
Contig11369	8377	9373
Contig11370	1727	1788
Contig11370	7941	8701
Contig11372	1496	1714
Contig11373	3041	3213
Contig11374	1104	1247
Contig11375	50	384
Contig11377	6922	7024
Contig11377	7372	7542
Contig11377	7775	7935
Contig11380	241	1963
Contig11380	2369	2927
Contig11380	7844	8097
Contig11380	8675	9017
Contig11387	7218	7377
Contig11391	3837	4090
Contig11392	4435	4616
Contig11395	7509	7664
Contig11396	89	320
Contig11404	4205	4995
Contig11404	5156	5668
Contig11404	9276	9472
Contig11406	7546	7680
Contig11410	8935	9250
Contig11410	9371	9524
Contig11412	7496	7662
Contig11413	7569	7692
Contig11416	1527	1747
Contig11419	6696	7251
Contig1142	738	1093
Contig11421	152	1178
Contig11425	599	680
Contig11429	6777	6855
Contig11430	5436	5692
Contig11432	7882	8152
Contig11433	2197	2382
Contig11438	3621	4488
Contig11440	8835	9000
Contig11444	4198	4288
Contig11445	9020	9190
Contig11449	1	315
Contig11451	8420	8550
Contig11452	6651	6939
Contig11453	860	1053
Contig11457	8596	8762
Contig11457	9233	9486
Contig11458	2606	2742
Contig11459	8137	8210
Contig11460	4263	4416
Contig11463	8588	8940
Contig11467	7975	8989
Contig11482	3806	4049
Contig1149	17	319
Contig11491	9623	9793
Contig11492	946	1180
Contig11493	552	743
Contig11493	8118	9168
Contig11494	1516	1874
Contig11497	9167	9483
Contig11500	363	531
Contig11500	8338	8455
Contig11508	3481	3634
Contig11508	4783	4941
Contig11512	3587	3836
Contig11516	9679	9750
Contig11521	8363	8452
Contig11521	8712	9132
Contig11525	7640	8104
Contig11527	108	245
Contig11527	1216	1485
Contig11527	2528	2772
Contig11527	8325	9178
Contig11529	5	287
Contig11531	4043	4292
Contig11534	2098	3109
Contig11534	9104	9329
Contig11537	0	850
Contig11537	4009	4332
Contig11538	3014	3140
Contig1154	46	588
Contig11541	5599	5763
Contig11543	5058	5186
Contig11545	9016	9303
Contig11551	9917	10137
Contig11558	3300	3443
Contig11558	7206	7286
Contig11562	6561	6790
Contig11564	9737	10161
Contig11567	464	598
Contig11571	1256	1424
Contig11573	2694	2770
Contig11576	4886	5096
Contig11579	8253	9048
Contig11580	1998	2125
Contig11580	9007	9164
Contig11581	1830	2126
Contig11581	6226	6437
Contig11585	7835	7971
Contig11586	2855	2997
Contig11589	31	507
Contig11591	2744	2849
Contig11591	5200	5468
Contig11593	1476	1698
Contig11593	7256	7352
Contig116	571	863
Contig11601	2543	2993
Contig11609	6086	6375
Contig11609	9182	9260
Contig11610	7998	8073
Contig11611	5954	6297
Contig11612	68	256
Contig11613	9491	10579
Contig11614	228	551
Contig11614	1038	1171
Contig11614	2601	2785
Contig11614	3101	3773
Contig11617	2499	2747
Contig11622	6887	7050
Contig11624	30	366
Contig11624	6731	6817
Contig11625	398	629
Contig11625	7717	7949
Contig11627	2119	2649
Contig11627	2830	3214
Contig11627	5434	5827
Contig11627	6174	6232
Contig11627	8216	8822
Contig11628	396	539
Contig11632	2491	2624
Contig11632	4498	4968
Contig11636	9760	10662
Contig11637	6368	6944
Contig11640	1347	1478
Contig11640	5228	5744
Contig11641	1811	2272
Contig11645	2422	2628
Contig11648	6026	6338
Contig11650	3363	3560
Contig11650	8601	8968
Contig11650	9182	9268
Contig11652	4059	4304
Contig11652	10097	10422
Contig11654	9435	9507
Contig11664	4714	4885
Contig11666	10077	10225
Contig1167	48	379
Contig11670	220	1608
Contig11670	3868	4261
Contig11670	4882	5136
Contig11670	5692	6291
Contig11672	767	1065
Contig11673	1700	1973
Contig11673	10820	10995
Contig11676	6125	6336
Contig11679	1	568
Contig11680	3072	3479
Contig11682	1232	1492
Contig11685	3845	3979
Contig11687	8912	9298
Contig11688	7	1037
Contig11689	10084	11237
Contig11690	37	590
Contig11690	1717	1781
Contig11692	2662	3963
Contig11692	6631	7173
Contig11695	6033	6420
Contig11696	2442	2688
Contig11697	3781	4028
Contig11704	11060	11393
Contig11706	9024	9517
Contig11707	24	508
Contig11708	7291	7720
Contig11708	11096	11347
Contig11710	5961	6023
Contig11710	7234	7952
Contig11714	30	797
Contig11716	2208	2916
Contig11716	3325	3441
Contig11716	6185	7471
Contig11716	10461	11181
Contig11720	3938	4125
Contig11721	1431	1751
Contig11721	8774	8856
Contig11723	5579	6453
Contig11726	265	359
Contig11727	530	806
Contig11732	5302	5589
Contig11733	101	359
Contig11733	11121	11335
Contig11734	4762	4926
Contig11736	5980	6151
Contig11740	5624	5899
Contig11741	759	959
Contig11742	1091	1320
Contig11747	5498	6029
Contig11749	8688	9091
Contig1175	263	626
Contig11752	9290	9359
Contig11753	8120	8382
Contig11753	11521	11658
Contig11756	3515	3676
Contig11757	8539	8596
Contig11758	3155	3577
Contig11758	4611	5194
Contig11762	3924	4017
Contig11762	9972	10293
Contig11769	2260	4140
Contig11769	11325	11830
Contig1177	274	542
Contig11770	7108	7369
Contig11774	917	1241
Contig11776	550	745
Contig11776	1224	1363
Contig11776	10119	10370
Contig11777	11258	11389
Contig11780	48	185
Contig11780	3734	3861
Contig11782	146	330
Contig11782	984	1189
Contig11801	10645	10847
Contig11805	2888	2999
Contig11806	62	397
Contig11809	7271	7620
Contig11810	9641	9762
Contig11811	82	241
Contig11811	434	585
Contig11811	8683	8781
Contig11812	9849	10572
Contig11814	8164	8367
Contig11815	50	422
Contig11816	7779	7894
Contig11818	8691	8877
Contig11821	4586	5098
Contig11821	6100	6232
Contig11822	5094	5614
Contig11822	10355	10512
Contig11826	8332	9396
Contig11826	10948	12315
Contig11827	26	260
Contig11827	4230	4726
Contig11831	231	1062
Contig11832	5744	5905
Contig11833	7329	7892
Contig11833	10412	10936
Contig11834	1626	2068
Contig11838	8298	8599
Contig11838	12415	12508
Contig11839	7997	8286
Contig11839	8498	9129
Contig11844	12281	12529
Contig11845	4682	4906
Contig11847	12491	12583
Contig11848	9638	9782
Contig11848	10017	10090
Contig11852	5319	5450
Contig11857	1211	1334
Contig11858	1411	1585
Contig11858	7868	8153
Contig11858	10174	10338
Contig11858	10881	10977
Contig11858	11669	11843
Contig11859	11794	12708
Contig1186	23	322
Contig11861	1624	2164
Contig11867	1857	2109
Contig11869	5450	5597
Contig11873	4951	5003
Contig11876	11116	11423
Contig11878	24	303
Contig11878	4149	4262
Contig11878	11693	12101
Contig11880	7033	7823
Contig11884	7139	7506
Contig11888	6059	6219
Contig11890	12848	12994
Contig11892	7662	7869
Contig11893	6483	6795
Contig11898	206	397
Contig11898	8213	8278
Contig11898	8504	8605
Contig11901	8838	8919
Contig11905	11781	11961
Contig11905	12516	12672
Contig11911	12822	12894
Contig11914	2622	3198
Contig11914	6693	6958
Contig11918	1756	1961
Contig11920	362	544
Contig11920	6649	6702
Contig11920	7575	7755
Contig11920	9206	9262
Contig11920	11171	11435
Contig11921	6584	6674
Contig11922	1069	1164
Contig11923	29	664
Contig11923	1401	1464
Contig11924	576	650
Contig11924	10257	10337
Contig11926	5968	6128
Contig11930	6499	6864
Contig11931	7051	7250
Contig11933	10418	10471
Contig11934	8945	9022
Contig11936	5628	5939
Contig11936	6169	6304
Contig11936	12562	12755
Contig11938	1065	1554
Contig11941	12186	12297
Contig11943	973	1274
Contig11945	5128	5201
Contig11950	426	596
Contig11952	1996	2470
Contig11953	2683	3638
Contig11958	1317	1791
Contig11958	12855	13607
Contig11959	12097	12323
Contig11960	898	1059
Contig11962	5192	5258
Contig11964	5925	6329
Contig11964	7369	7447
Contig11966	10176	10776
Contig11967	13521	13750
Contig11969	3965	4040
Contig11971	734	856
Contig11974	5260	5532
Contig11974	12709	13078
Contig11975	10593	10873
Contig11975	11807	11893
Contig11975	13682	13817
Contig11980	12279	12371
Contig11986	1727	1933
Contig11986	11863	12120
Contig11990	13090	13298
Contig11991	11228	11476
Contig11991	13620	13740
Contig11994	96	413
Contig11994	12079	12213
Contig11995	4743	4972
Contig11998	81	624
Contig11999	13160	13527
Contig11999	13738	14003
Contig12	684	739
Contig120	646	859
Contig12000	6708	7346
Contig12004	7480	7716
Contig12005	6142	6470
Contig12008	7409	7616
Contig12008	13485	13648
Contig12009	7676	8287
Contig1201	590	933
Contig12010	6641	6731
Contig12010	7558	7676
Contig12012	6895	7117
Contig12014	13836	14227
Contig12015	1919	2369
Contig12018	5502	6056
Contig12020	11753	11925
Contig12022	0	145
Contig12022	10943	11397
Contig12024	12845	12958
Contig12025	8067	8174
Contig12027	1473	1701
Contig12028	8046	8131
Contig12029	6979	7373
Contig12029	9847	10016
Contig12030	4957	5048
Contig12030	12170	12221
Contig12031	838	1054
Contig12032	45	493
Contig12033	5097	5374
Contig12034	2503	2651
Contig12036	5580	5676
Contig12036	6303	6547
Contig12037	2126	2576
Contig12037	6972	7457
Contig12037	7856	7931
Contig12038	10510	10757
Contig12039	3900	3964
Contig1204	109	259
Contig1204	605	1110
Contig12040	8894	9238
Contig12043	5277	5336
Contig12044	335	448
Contig12044	1070	1309
Contig12044	12117	12710
Contig12045	12	335
Contig12046	9451	9765
Contig12049	6941	7080
Contig12049	12339	12604
Contig12050	6060	6231
Contig12052	13728	14181
Contig12052	14355	14659
Contig12053	564	751
Contig12054	10206	10500
Contig12059	8115	8228
Contig12059	13973	14086
Contig12063	1010	1124
Contig12063	10414	10642
Contig12065	6698	6957
Contig12067	2031	2179
Contig12067	7321	7469
Contig12068	15	223
Contig12068	4599	4985
Contig12068	6172	6274
Contig12070	7431	7664
Contig12070	7818	8082
Contig12071	10935	11013
Contig12071	12469	12560
Contig12075	1551	1841
Contig12082	3017	3188
Contig12087	416	973
Contig12087	1211	1737
Contig12087	5936	5997
Contig12088	9874	9987
Contig12090	6708	6830
Contig12090	9331	9584
Contig12090	14747	15020
Contig12092	13924	15070
Contig12094	5943	6334
Contig12096	480	760
Contig121	571	624
Contig12100	9223	9647
Contig12100	13148	13310
Contig12101	2347	2405
Contig12101	7986	8268
Contig12102	6797	7164
Contig12103	383	735
Contig12103	5839	5937
Contig12107	8356	8532
Contig1211	0	189
Contig12110	7350	7698
Contig12111	2626	2869
Contig12115	14349	14503
Contig12116	1840	2300
Contig12116	7356	7867
Contig12117	15265	15372
Contig12118	85	373
Contig12118	14725	14910
Contig12120	4344	4488
Contig12120	12470	12666
Contig12125	14239	14616
Contig12128	14752	14883
Contig12131	8502	8941
Contig12132	10232	10504
Contig12132	12337	12597
Contig12134	15448	15694
Contig12136	92	424
Contig12138	7965	8257
Contig12139	15097	15697
Contig12140	15738	15806
Contig12142	1692	1802
Contig12142	2206	2522
Contig12142	2896	3954
Contig12142	15395	15820
Contig12144	4502	4721
Contig12144	14711	14987
Contig12146	9483	9610
Contig12147	660	842
Contig12152	1647	2063
Contig12153	9653	9872
Contig12153	14999	15181
Contig12155	10580	11218
Contig12155	14540	15900
Contig12156	5476	5891
Contig12159	1302	1639
Contig12165	4438	4649
Contig12166	861	1544
Contig12168	360	524
Contig12168	2607	2834
Contig12169	12874	12954
Contig12169	13166	13379
Contig12169	14108	14837
Contig12170	12374	12878
Contig12172	15333	15491
Contig12173	9852	9928
Contig12174	0	327
Contig12179	1729	1841
Contig12181	10598	10650
Contig12181	12383	12776
Contig12181	15531	15583
Contig12184	3510	3784
Contig12184	5571	5928
Contig12185	7496	7678
Contig12194	4002	4077
Contig12194	7151	7367
Contig12198	192	456
Contig12198	7067	7257
Contig12199	11286	11468
Contig12199	12602	12807
Contig12199	15473	16279
Contig12203	10506	10792
Contig12204	11292	11629
Contig12208	15193	15376
Contig12213	6311	6676
Contig12215	12398	12628
Contig12216	8701	8762
Contig12216	11950	12158
Contig12217	16593	16971
Contig12218	1643	1902
Contig12222	8219	8483
Contig12222	12587	12987
Contig12224	8	398
Contig12225	6050	6219
Contig12225	12135	12583
Contig12225	15377	15722
Contig12225	15851	15966
Contig12225	16634	17051
Contig12227	1	1167
Contig12227	1517	2695
Contig12227	9889	10119
Contig12227	12367	12577
Contig12228	12351	12543
Contig12228	12963	13091
Contig12229	12843	13309
Contig12232	7526	7593
Contig12232	14161	14302
Contig12233	16293	16599
Contig12234	12784	12948
Contig12234	13102	13440
Contig12236	16656	16743
Contig12238	12559	12666
Contig12239	17099	17257
Contig12242	10392	10509
Contig12244	7792	8030
Contig12246	7435	8192
Contig12248	15102	15411
Contig12248	15431	15622
Contig12249	8615	8791
Contig12249	8820	9045
Contig12251	4944	5325
Contig12252	17214	17418
Contig12253	6582	6855
Contig12253	6970	7473
Contig12253	16403	16988
Contig12253	17157	17420
Contig12256	11891	12024
Contig12259	215	467
Contig12260	412	683
Contig12260	9434	9488
Contig12265	2676	3111
Contig12265	3354	3623
Contig12265	15202	15408
Contig12267	3841	4021
Contig12267	10086	10320
Contig12270	15161	15395
Contig12271	10535	11222
Contig12273	3403	3757
Contig12273	10601	10852
Contig12274	11645	12116
Contig12274	12367	12499
Contig12275	1705	1796
Contig12275	5163	5356
Contig12275	11079	11205
Contig12275	13587	14389
Contig12275	17537	17910
Contig12277	1996	2688
Contig12277	13826	14000
Contig12283	10341	10395
Contig12284	12450	12543
Contig12286	61	353
Contig12288	17243	17397
Contig12289	6508	6707
Contig1229	135	1121
Contig12291	15024	15634
Contig12294	9453	9659
Contig12294	10527	11135
Contig12295	6907	7289
Contig12297	8174	8289
Contig1230	50	156
Contig12301	170	597
Contig12301	5162	5350
Contig12302	4057	4451
Contig12302	12808	13450
Contig12303	11632	12177
Contig12307	11428	11589
Contig12308	6848	7137
Contig1231	548	764
Contig12311	11702	11896
Contig12315	15562	15767
Contig12317	3567	3892
Contig12317	4369	4656
Contig12317	9933	10018
Contig12318	4995	5871
Contig12322	17162	17441
Contig12327	5143	5240
Contig12329	9994	10057
Contig1233	116	426
Contig12330	16551	16822
Contig12334	2776	2837
Contig12334	8705	8757
Contig12335	11326	12801
Contig12340	4888	4997
Contig12340	5796	7163
Contig12340	14612	14757
Contig12341	16352	16519
Contig12341	18949	19153
Contig12343	1833	2458
Contig12345	3889	4199
Contig12346	3315	4610
Contig12347	12378	12783
Contig12348	13289	13417
Contig12348	17462	17729
Contig12351	6350	6425
Contig12352	967	1302
Contig12352	11499	11854
Contig12352	12804	13302
Contig12353	17	403
Contig12353	13554	13901
Contig12354	4	81
Contig12354	7117	7282
Contig12360	4184	4444
Contig12360	5316	5492
Contig12360	7323	7499
Contig12361	8337	8460
Contig12363	3743	4209
Contig12364	6614	6686
Contig12366	8738	8872
Contig12368	9847	10221
Contig12369	6959	7193
Contig12372	81	648
Contig12375	14810	14981
Contig12376	880	1025
Contig12378	1423	1490
Contig12382	7963	8043
Contig12384	14662	14732
Contig12387	11199	11295
Contig12388	17794	18053
Contig12392	18824	18880
Contig12393	17248	17771
Contig12394	6182	6255
Contig12395	5740	6424
Contig12400	2334	2468
Contig12400	8233	8478
Contig12400	13033	13167
Contig12400	18705	18950
Contig12402	5998	6219
Contig12402	16990	17208
Contig12403	9359	9516
Contig12404	6474	6849
Contig12405	4	152
Contig12405	7326	7531
Contig12405	14058	14232
Contig12406	9115	9231
Contig12406	12979	13052
Contig12406	18303	18376
Contig12407	8678	8733
Contig12410	9310	9526
Contig12411	12785	12967
Contig12413	20123	20286
Contig12414	3314	3530
Contig12416	2600	2709
Contig12416	2842	2943
Contig12417	7345	7414
Contig12421	1578	1764
Contig12421	2331	2807
Contig12421	8682	8764
Contig12422	12787	13002
Contig12423	1848	1974
Contig12425	11921	12184
Contig12425	12847	13170
Contig12426	11458	11527
Contig12427	6587	6932
Contig12427	18050	18106
Contig12428	0	505
Contig12429	76	422
Contig1243	147	202
Contig12432	9321	9844
Contig12432	15804	16439
Contig12433	4122	4247
Contig12433	7411	7560
Contig12433	16533	16676
Contig12434	2851	3027
Contig12437	1057	2547
Contig12437	5956	6063
Contig12437	15665	15885
Contig12439	12	285
Contig12440	20647	21190
Contig12441	8934	9092
Contig12442	19645	19802
Contig12445	21060	21298
Contig12447	12634	13026
Contig12449	3900	3954
Contig12449	9170	9517
Contig12451	17748	18361
Contig12452	29	313
Contig12452	8860	9310
Contig12454	3590	4464
Contig12454	17401	17529
Contig12455	9185	9786
Contig12456	5064	5216
Contig12456	8023	8573
Contig12456	8875	9128
Contig12457	8045	8270
Contig12458	1895	1972
Contig12459	4770	5331
Contig12459	7548	8884
Contig12462	10815	10959
Contig12462	11118	11202
Contig12462	15787	16040
Contig12462	18004	18442
Contig12462	19111	19446
Contig12463	5183	5461
Contig12463	6843	7118
Contig12463	7379	7643
Contig12464	1085	1559
Contig12464	11182	11416
Contig12465	928	1244
Contig12466	2974	3495
Contig12466	4205	4582
Contig12467	8410	8511
Contig12467	15626	15733
Contig12467	21211	21439
Contig12470	6000	6297
Contig12470	8540	8712
Contig12470	17801	18768
Contig12471	2915	3013
Contig12471	4141	4218
Contig12471	5109	5189
Contig12471	18512	18862
Contig12472	89	155
Contig12473	896	1039
Contig12473	1493	1918
Contig12473	2245	2392
Contig12473	12083	12410
Contig12476	7940	8075
Contig12477	2599	2716
Contig12477	7626	7732
Contig12477	9348	9684
Contig12479	16931	17027
Contig12481	21244	21593
Contig12481	21745	21978
Contig12482	21059	21549
Contig12484	18553	19178
Contig12489	4613	4898
Contig12489	17556	18112
Contig12489	18936	19298
Contig12490	758	1064
Contig12491	509	675
Contig12491	10169	10324
Contig12493	549	625
Contig12494	4058	4689
Contig12494	19217	19311
Contig12495	8	495
Contig12496	11098	11431
Contig12497	1336	1728
Contig12500	13034	13872
Contig12503	9008	9212
Contig12504	97	1089
Contig12504	1840	2424
Contig12504	6457	6873
Contig12504	7028	7229
Contig12504	7755	8179
Contig12504	10108	10201
Contig12504	10671	10855
Contig12504	11720	12141
Contig12504	12967	13173
Contig12504	13251	13392
Contig12504	13974	14906
Contig12504	16050	16731
Contig12504	16970	17028
Contig12505	1075	1635
Contig12505	7533	7832
Contig12506	1	181
Contig12509	5936	6089
Contig12509	13746	13983
Contig12513	14550	14651
Contig12514	1358	1890
Contig12517	898	1163
Contig12517	18921	19008
Contig12517	20718	20904
Contig12517	21303	21521
Contig12518	15412	15675
Contig12520	11227	11350
Contig12520	11437	11658
Contig12523	9933	10124
Contig12524	22508	23041
Contig12525	29	770
Contig12525	1619	1937
Contig12525	5510	5599
Contig12525	21456	21598
Contig12526	14065	14186
Contig12528	3487	3772
Contig12529	11604	11794
Contig12529	17676	18358
Contig12533	583	683
Contig12533	4663	5066
Contig12534	2006	2415
Contig12538	21643	21796
Contig12540	9187	9666
Contig12540	16181	16847
Contig12540	20823	21134
Contig12540	23015	23586
Contig12541	13971	15561
Contig12543	16	349
Contig12543	1274	1801
Contig12548	23413	23666
Contig1255	1033	1132
Contig12550	7384	7554
Contig12550	11815	11928
Contig12550	15795	15908
Contig12550	19552	19665
Contig12550	20630	20890
Contig12550	21654	21785
Contig12550	23913	24026
Contig12551	6832	7059
Contig12551	8086	8142
Contig12551	9850	10107
Contig12552	5958	6109
Contig12552	23522	23982
Contig12554	5573	5954
Contig12554	19750	20343
Contig12556	2780	2979
Contig12556	6075	6149
Contig12557	44	196
Contig12557	4244	4443
Contig12557	9392	9543
Contig12558	6053	6221
Contig12558	22310	22719
Contig12561	11022	11631
Contig12562	2647	2796
Contig12562	12157	12463
Contig12563	5676	5837
Contig12563	5941	6226
Contig12563	8104	8310
Contig12564	8525	8750
Contig12564	20159	21032
Contig12565	6726	6797
Contig12569	13	247
Contig12570	14855	15603
Contig12572	24749	24823
Contig12573	5911	6253
Contig12573	12109	12431
Contig12573	20471	20645
Contig12573	25005	25113
Contig12574	3784	4017
Contig12574	5591	5743
Contig12576	4010	4183
Contig12576	15961	16173
Contig12576	23015	23090
Contig12576	23244	23482
Contig12577	7554	7605
Contig12577	8758	8979
Contig12578	1640	1774
Contig12578	5120	5263
Contig12578	10425	10559
Contig12578	14151	14285
Contig12578	19617	19751
Contig12581	2474	2552
Contig12582	2552	2735
Contig12582	9976	10156
Contig12582	14769	14908
Contig12583	6506	6607
Contig12583	8511	8687
Contig12583	17228	18900
Contig12586	5430	5574
Contig12586	12182	12332
Contig12587	16836	17048
Contig12589	5690	5883
Contig12590	15738	15897
Contig12591	1222	1392
Contig12592	22400	22765
Contig12592	23164	23728
Contig12592	24079	24969
Contig12593	4494	4574
Contig12593	12271	13668
Contig12594	11381	11697
Contig12596	9505	9986
Contig12597	11572	11952
Contig12597	21228	21597
Contig1260	769	1026
Contig12600	4	205
Contig12601	24543	24907
Contig12603	5216	5646
Contig12603	9477	10144
Contig12603	10727	11466
Contig12604	5324	5755
Contig12606	703	1093
Contig12607	233	296
Contig12607	6722	7361
Contig12607	20441	20640
Contig12609	859	1046
Contig12609	15327	15564
Contig12612	7255	7389
Contig12612	20692	20747
Contig12613	16536	17221
Contig12614	19423	19575
Contig12615	16658	17250
Contig12616	15767	16971
Contig12617	6870	7004
Contig12617	7285	7604
Contig12618	13958	14151
Contig12619	2144	2733
Contig12620	14807	15142
Contig12620	25875	26120
Contig12622	8727	8824
Contig12627	829	981
Contig12627	10258	10681
Contig12627	11338	11894
Contig12627	17971	18147
Contig12628	3993	4280
Contig12628	8451	8741
Contig12631	3808	4299
Contig12632	3050	3246
Contig12633	10079	10648
Contig12636	7230	7532
Contig12637	1587	1874
Contig12637	12647	12762
Contig12638	6114	6426
Contig12638	26097	26348
Contig12640	6390	6835
Contig12640	25512	25677
Contig12641	11541	12801
Contig12641	18936	19054
Contig12642	10017	10215
Contig12643	24927	25205
Contig12644	270	399
Contig12645	20464	20523
Contig12645	21133	21267
Contig12645	26725	26921
Contig12647	13361	13512
Contig12647	23008	23306
Contig12648	28155	28237
Contig12649	21222	21525
Contig12650	13754	14370
Contig12651	10273	10340
Contig12651	26028	26503
Contig12652	9765	10024
Contig12652	13101	14085
Contig12653	19148	19226
Contig12654	21659	22070
Contig12655	5223	5317
Contig12655	12317	12748
Contig12656	15118	15393
Contig12656	15579	15644
Contig12656	26421	26527
Contig12656	28060	28131
Contig12657	10019	10478
Contig12657	12688	13368
Contig12657	26612	26734
Contig12659	358	773
Contig12659	4925	5127
Contig12659	16134	16386
Contig12661	22119	22475
Contig12662	5820	5945
Contig12662	6658	6801
Contig12662	22737	23300
Contig12662	23659	24149
Contig12662	30515	30742
Contig12664	24274	24347
Contig12664	30332	30912
Contig12665	24711	24779
Contig12666	320	629
Contig12667	21617	21759
Contig12668	30287	30455
Contig12672	3722	3998
Contig12672	23709	24247
Contig12672	28415	28529
Contig12673	19715	20064
Contig12673	29458	30107
Contig12673	30278	30825
Contig12674	4008	4697
Contig12674	4974	5191
Contig12674	6285	6513
Contig12674	25863	25934
Contig12675	18700	18820
Contig12675	30198	31146
Contig12675	31322	31436
Contig12676	2443	2582
Contig12677	14201	14354
Contig12677	18804	18932
Contig12678	25063	25133
Contig12678	31279	31611
Contig12679	2222	2337
Contig12679	3494	3609
Contig12680	24065	24273
Contig12682	3350	3463
Contig12684	4945	5167
Contig12684	24264	24925
Contig12684	29723	29838
Contig12685	81	139
Contig12685	14225	14566
Contig12685	19679	20207
Contig12685	23053	23380
Contig12686	10195	10293
Contig12686	30118	30649
Contig12687	7774	8012
Contig12687	8259	8435
Contig12687	17186	17810
Contig12687	28367	28442
Contig12689	18807	18925
Contig12690	20236	20461
Contig12691	9297	9608
Contig12691	32863	32953
Contig12693	4072	4317
Contig12695	9744	10077
Contig12695	26649	27115
Contig12697	11505	11568
Contig12699	32007	32102
Contig12700	33467	33580
Contig12704	12445	12678
Contig12705	30015	30217
Contig12707	17343	17431
Contig12707	23208	23591
Contig12707	26734	26856
Contig12708	16779	16968
Contig12709	30611	31061
Contig12710	11974	12047
Contig12710	12536	12739
Contig12710	13133	13695
Contig12710	14055	14539
Contig12710	20267	20356
Contig12710	20496	20566
Contig12710	23844	24040
Contig12712	2800	3049
Contig12712	10104	10832
Contig12712	30506	30908
Contig12713	21677	21910
Contig12713	34387	35043
Contig12714	6339	6475
Contig12714	15339	15533
Contig12715	21697	21844
Contig12715	27552	27710
Contig12716	4850	5184
Contig12716	12533	12705
Contig12716	22310	22518
Contig12716	26841	27018
Contig12716	33458	33635
Contig12716	34655	35121
Contig12718	2954	3021
Contig12718	12261	12689
Contig12718	13850	13975
Contig12718	20104	20288
Contig12718	28753	28937
Contig12718	34655	34823
Contig12719	308	532
Contig12721	14443	14577
Contig12721	14885	14967
Contig12721	21073	21318
Contig12721	24239	24492
Contig12722	30593	31042
Contig12722	35119	35392
Contig12723	11258	11581
Contig12723	12507	12766
Contig12723	29616	30192
Contig12724	6394	6470
Contig12724	10981	11143
Contig12724	14014	14249
Contig12724	20377	20547
Contig12724	23860	24200
Contig12725	12099	12165
Contig12726	11775	11884
Contig12727	45	410
Contig12729	15841	16483
Contig12730	2292	3903
Contig12730	11521	12005
Contig12731	73	500
Contig12731	1510	1965
Contig12731	16731	17045
Contig12731	31209	31364
Contig12732	9086	9787
Contig12732	23561	24852
Contig12732	35855	36131
Contig12733	7794	8033
Contig12737	4728	5025
Contig12737	10346	10614
Contig12737	11105	11405
Contig12737	22499	23117
Contig12737	26684	26926
Contig12737	27472	27720
Contig12737	28660	28994
Contig12738	13388	13750
Contig12739	16303	16394
Contig12739	18881	19255
Contig12740	5848	5948
Contig12742	13649	15210
Contig12742	15508	15864
Contig12742	16417	16689
Contig12742	23037	23410
Contig12743	1741	1795
Contig12743	3795	3886
Contig12743	28018	28349
Contig12744	27964	28224
Contig12746	5936	6016
Contig12746	9188	9495
Contig12747	19860	20058
Contig12748	319	462
Contig12749	28376	29140
Contig12749	29276	29942
Contig12750	20095	20214
Contig12750	33662	33880
Contig12752	30644	31821
Contig12754	29690	30109
Contig12754	35385	35869
Contig12755	6443	6605
Contig12755	6701	6859
Contig12755	29471	29822
Contig12756	20778	20949
Contig12758	14678	14733
Contig12758	15656	15901
Contig12758	16509	17238
Contig12758	33717	33962
Contig12758	37770	38216
Contig12759	9392	12654
Contig12759	12994	13234
Contig1276	568	1134
Contig12760	30287	30356
Contig12761	14883	15280
Contig12763	11116	11266
Contig12763	16118	16314
Contig12763	37035	37240
Contig12764	8914	9086
Contig12764	13618	13698
Contig12765	1191	1404
Contig12767	17961	18301
Contig12767	25180	25304
Contig12767	34160	34619
Contig12768	9800	9867
Contig12768	23264	23398
Contig12768	25510	26471
Contig12768	34871	35931
Contig12769	32493	32707
Contig1277	14	390
Contig12771	30242	30310
Contig12771	34196	34372
Contig12771	37248	37460
Contig12773	32454	32841
Contig12774	39334	39554
Contig12776	4874	5811
Contig12776	25001	25569
Contig12776	25766	26297
Contig12777	23170	23358
Contig12778	21778	22087
Contig12778	39723	39841
Contig12781	102	179
Contig12781	4563	4759
Contig12782	4745	4992
Contig12783	10269	10428
Contig12784	6056	6318
Contig12784	11529	11684
Contig12785	4446	4594
Contig12785	36849	37059
Contig12786	1352	1692
Contig12786	10667	10924
Contig12786	32537	32923
Contig12788	7238	7313
Contig12788	17303	17617
Contig12788	38693	39027
Contig12789	194	399
Contig12789	16745	16830
Contig12789	19317	19601
Contig12789	40063	40390
Contig12790	12255	12565
Contig12791	10746	10803
Contig12791	18396	18557
Contig12792	16843	17135
Contig12793	2598	2789
Contig12794	18003	18123
Contig12795	5706	6097
Contig12795	14567	14705
Contig12795	33176	33815
Contig12797	3739	4216
Contig12798	26280	26924
Contig12798	32201	33038
Contig12799	4072	4366
Contig12799	41120	41240
Contig12800	23840	24128
Contig12800	24707	24807
Contig12800	26370	26498
Contig12800	30219	30944
Contig12800	31676	31884
Contig12800	33173	33475
Contig12804	23378	23660
Contig12804	27257	27375
Contig12804	39411	39607
Contig12805	9563	9743
Contig12805	14894	15319
Contig12806	11085	11254
Contig12810	14361	14665
Contig12810	27301	27566
Contig12810	30125	30209
Contig12812	13989	14089
Contig12812	18464	18682
Contig12814	22610	22816
Contig12816	7466	7905
Contig12818	16056	16201
Contig12820	4634	4906
Contig12820	40015	40304
Contig12820	42238	42527
Contig12820	43367	43447
Contig12821	6465	6576
Contig12821	7195	7265
Contig12824	13867	13965
Contig12824	38278	38594
Contig12824	41791	41954
Contig12825	24701	25314
Contig12825	38007	38437
Contig12825	39044	39565
Contig12826	27858	28071
Contig12826	28203	28900
Contig12826	35477	35895
Contig12830	5302	5548
Contig12831	16700	16806
Contig12831	25264	25356
Contig12832	19467	19788
Contig12832	38903	38980
Contig12832	41878	41955
Contig12834	6	658
Contig12834	957	1138
Contig12834	1349	1563
Contig12834	1805	2499
Contig12834	2901	3173
Contig12834	3402	3700
Contig12834	8333	8617
Contig12834	9027	9341
Contig12834	10255	10605
Contig12834	11336	11483
Contig12834	12976	13136
Contig12834	13647	14238
Contig12837	1169	1255
Contig12837	16558	16747
Contig12837	35104	35211
Contig12837	36090	36380
Contig12838	39311	39585
Contig12839	4225	4287
Contig12839	6435	6867
Contig12850	45015	45125
Contig12851	11432	11578
Contig12851	31161	31375
Contig12852	31300	31592
Contig12852	31793	31860
Contig12852	40860	40985
Contig12852	44252	45676
Contig12853	16741	17222
Contig12853	40421	40477
Contig12854	38530	38797
Contig12855	27939	28437
Contig12856	44493	45040
Contig12857	37141	37796
Contig12857	42994	43046
Contig12857	46683	47537
Contig12858	27262	28136
Contig12859	36478	36587
Contig12860	8545	8761
Contig12860	30086	30198
Contig12861	7404	7652
Contig12861	44086	44177
Contig12863	5947	6412
Contig12863	7613	7941
Contig12863	23536	23719
Contig12864	16326	16869
Contig12864	17037	17209
Contig12864	25082	25337
Contig12864	25838	26511
Contig12864	26707	26788
Contig12864	35644	35712
Contig12865	44051	44268
Contig12866	12670	13202
Contig12866	32957	33141
Contig12869	7129	7431
Contig12870	25931	25982
Contig12870	26156	26324
Contig12871	4206	4315
Contig12871	7265	7641
Contig12871	38307	38503
Contig12872	358	604
Contig12872	39999	40098
Contig12872	41262	41587
Contig12872	48612	48891
Contig12873	1396	1687
Contig12873	7564	7668
Contig12874	8285	8647
Contig12874	18366	19122
Contig12874	19304	19487
Contig12875	23494	23613
Contig12875	36605	36687
Contig12876	9341	9812
Contig12876	26609	26684
Contig12876	32521	32695
Contig12877	9627	9701
Contig12877	14046	14230
Contig12877	19507	20312
Contig12877	21168	21967
Contig12877	22787	22888
Contig12877	38347	38411
Contig12878	31554	31616
Contig12879	17087	18222
Contig12879	45319	45458
Contig1288	225	324
Contig1288	587	1136
Contig12880	38198	38273
Contig12880	46773	47214
Contig12880	47781	48328
Contig12881	40453	40929
Contig12882	1343	1463
Contig12883	41752	42085
Contig12883	44953	45095
Contig12884	21711	22791
Contig12884	33272	33906
Contig12884	42968	43551
Contig12884	43727	43986
Contig12885	42695	42894
Contig12885	47078	47895
Contig12886	4332	4604
Contig12886	21365	21647
Contig12887	14513	14593
Contig12888	5867	5947
Contig12888	20661	20794
Contig12888	25342	25561
Contig12888	39074	39187
Contig12888	50637	51116
Contig12890	1904	2045
Contig12890	3302	3892
Contig12890	19994	20337
Contig12890	21397	21983
Contig12890	22342	22903
Contig12890	43310	43613
Contig12890	47657	47741
Contig12890	49537	49765
Contig12891	5	499
Contig12891	27823	27951
Contig12891	49376	50043
Contig12892	30561	30843
Contig12893	3345	3653
Contig12893	10911	11200
Contig12893	12913	13117
Contig12893	20892	21038
Contig12893	43132	43330
Contig12895	29339	29394
Contig12895	39597	39717
Contig12896	8957	9090
Contig12896	17879	18135
Contig12898	19126	19263
Contig12898	32072	32781
Contig12900	3	430
Contig12900	6034	6242
Contig12900	6305	6956
Contig12900	12513	12788
Contig12900	26574	27012
Contig12900	33473	33757
Contig12900	40539	40642
Contig12900	43752	43939
Contig12901	12704	12831
Contig12901	30682	30825
Contig12902	10853	10933
Contig12902	32871	32993
Contig12902	35999	36272
Contig12902	43993	44227
Contig12903	1218	1461
Contig12903	10146	10331
Contig12903	32169	32800
Contig12903	33240	33300
Contig12903	49743	49924
Contig12904	31939	32045
Contig12905	890	1282
Contig12906	8431	8983
Contig12906	24582	24644
Contig12906	34127	34255
Contig12907	13378	13564
Contig12907	17911	18074
Contig12908	15592	15875
Contig12909	44546	44637
Contig12910	17507	17808
Contig12910	29877	30108
Contig12910	37804	38300
Contig12911	29738	30216
Contig12911	34651	34890
Contig12913	45954	46068
Contig12916	30989	31058
Contig12916	47360	47902
Contig12916	48625	48725
Contig12917	24874	25246
Contig12917	34798	34922
Contig12917	35162	36334
Contig12917	52944	53660
Contig12918	20752	20982
Contig12919	1118	1697
Contig12919	2051	2287
Contig12919	8974	9413
Contig12919	13715	13940
Contig12920	18306	18562
Contig12920	18749	19212
Contig12921	5596	5685
Contig12921	33312	33592
Contig12921	34324	34467
Contig12923	7836	8113
Contig12923	53785	54783
Contig12924	9019	9435
Contig12924	17050	17286
Contig12924	25665	25931
Contig12924	29585	29897
Contig12924	38860	39088
Contig12924	45999	46433
Contig12924	46631	47134
Contig12924	47819	48049
Contig12924	52140	52273
Contig12925	37634	37905
Contig12926	30060	30363
Contig12926	52786	52887
Contig12926	54500	54641
Contig12927	3000	3094
Contig12927	4892	4984
Contig12927	6198	6329
Contig12927	6686	6833
Contig12927	7767	8120
Contig12927	8311	8431
Contig12927	12493	12588
Contig12927	16697	17056
Contig12927	39468	40166
Contig12927	42165	42981
Contig12927	52442	52785
Contig12928	49312	50039
Contig12929	1117	1300
Contig12929	18827	19145
Contig12931	392	592
Contig12931	26133	26235
Contig12931	29500	29596
Contig12931	34207	34350
Contig12932	11413	11732
Contig12933	8651	8843
Contig12933	10437	10644
Contig12933	24437	24570
Contig12934	48931	49288
Contig12936	14269	14964
Contig12937	18589	18755
Contig12937	28021	28089
Contig12937	33322	33422
Contig12938	33524	33693
Contig12938	34311	34384
Contig12939	34643	35257
Contig12939	53315	53472
Contig12940	76	593
Contig12940	3221	3645
Contig12940	32112	32470
Contig12940	38752	39145
Contig12940	55356	55630
Contig12941	13145	13425
Contig12941	22145	22351
Contig12941	22721	23263
Contig12942	40100	40588
Contig12943	2125	2454
Contig12943	11298	12079
Contig12943	21098	21215
Contig12944	8100	8713
Contig12944	22024	22664
Contig12944	32225	32433
Contig12944	32466	33072
Contig12944	38825	38975
Contig12945	1011	1268
Contig12946	2178	2568
Contig12946	11985	12064
Contig12946	25327	25526
Contig12946	27039	27143
Contig12947	3805	4502
Contig12947	56425	57263
Contig12950	57036	57179
Contig12951	17558	17685
Contig12951	25532	25587
Contig12951	52386	52688
Contig12951	53180	53260
Contig12952	16314	16621
Contig12952	32998	33191
Contig12952	44757	45066
Contig12952	47858	48064
Contig12953	1015	1088
Contig12954	7930	8548
Contig12954	12171	12349
Contig12954	18093	18268
Contig12954	19353	19471
Contig12956	10094	10227
Contig12957	49780	50081
Contig12958	43238	43545
Contig12958	47598	47934
Contig12958	48217	48363
Contig12959	712	1088
Contig12959	48852	48993
Contig12959	50231	50821
Contig12960	13666	13816
Contig12961	13636	13769
Contig12961	21899	22036
Contig12962	12486	12629
Contig12963	33899	34123
Contig12963	57506	57571
Contig12964	714	1027
Contig12964	33332	34061
Contig12964	46231	46528
Contig12964	51333	51671
Contig12964	53211	53614
Contig12965	37103	37526
Contig12965	54301	54657
Contig12966	43630	43824
Contig12967	1492	1621
Contig12967	42779	43522
Contig12967	51287	51418
Contig12969	1130	1523
Contig12969	40011	40254
Contig12969	56932	57040
Contig1297	78	145
Contig12970	14371	14725
Contig12970	26441	26608
Contig12971	32361	32570
Contig12972	10308	10486
Contig12972	25011	25328
Contig12972	28884	29011
Contig12972	36660	36713
Contig12972	37987	38114
Contig12972	47543	47761
Contig12972	49354	49560
Contig12972	51502	51555
Contig12973	51911	53067
Contig12974	415	739
Contig12974	3157	3232
Contig12974	17824	18096
Contig12974	37341	37533
Contig12975	23759	23885
Contig12975	35620	35821
Contig12975	60948	61080
Contig12976	52545	52753
Contig12977	38549	38908
Contig12978	32014	32121
Contig12978	41115	41282
Contig12979	54187	54357
Contig12979	58897	59004
Contig12979	59187	59738
Contig12980	2448	2546
Contig12980	20376	20881
Contig12981	20010	20276
Contig12981	27888	28042
Contig12981	62061	62351
Contig12982	3537	3802
Contig12982	19597	19755
Contig12982	40043	40254
Contig12982	51258	51473
Contig12983	26047	26336
Contig12983	40977	41173
Contig12983	46796	47195
Contig12984	10874	11382
Contig12984	14132	14636
Contig12984	18312	18495
Contig12984	24030	24158
[truncated: 5,218 more rows]
