# Supplementary material for: Diverse RNA interference strategies in early-branching metazoans
Source: BMC Evol Biol. 2018 Nov 1;18:160. doi: 10.1186/s12862-018-1274-2 (PMC6211395; doi:10.1186/s12862-018-1274-2)
Supplement: Supplementary file 4 — Locations of annotated RNAi loci from Drosophila, Amphimedon, Nematostella and Mnemiopsis. Genomic loci of annotated miRNA, piRNA, endo-siRNA and 25-mer clusters in all four species. (GZ 1305 kb) [file 12862_2018_1274_MOESM4_ESM.gz › Amphimedon/Amphimedon_miRNA_new_clusters.bed]

Contig6233	987	1060	aqu-mir-temp-4
Contig12593	13508	13639	aqu-mir-temp-3
Contig13197	106935	107115	aqu-mir-temp-5
Contig13280	40204	40316	aqu-mir-temp-2
Contig13341	120363	120456	aqu-mir-temp-6
Contig13375	198919	199004	aqu-mir-temp-1
