# Supplementary material for: Diverse RNA interference strategies in early-branching metazoans
Source: BMC Evol Biol. 2018 Nov 1;18:160. doi: 10.1186/s12862-018-1274-2 (PMC6211395; doi:10.1186/s12862-018-1274-2)
Supplement: Supplementary file 4 — Locations of annotated RNAi loci from Drosophila, Amphimedon, Nematostella and Mnemiopsis. Genomic loci of annotated miRNA, piRNA, endo-siRNA and 25-mer clusters in all four species. (GZ 1305 kb) [file 12862_2018_1274_MOESM4_ESM.gz › Amphimedon/Amphimedon_piRNAs_multi_merged.bed]

Contig100	506	720
Contig10000	4385	4809
Contig10002	2	3678
Contig10003	4497	4551
Contig10005	696	1191
Contig10007	11	700
Contig10007	902	998
Contig10007	3715	3886
Contig1001	123	409
Contig10010	128	493
Contig10010	1410	1521
Contig10010	1530	2001
Contig10010	2831	3092
Contig10010	4650	4785
Contig10013	213	4017
Contig10015	59	132
Contig10015	1098	1322
Contig10015	2109	2499
Contig10015	3709	4083
Contig10015	4737	4923
Contig10016	2	132
Contig10018	667	1312
Contig10022	276	537
Contig10022	1118	1508
Contig10022	1958	2834
Contig10022	4580	4703
Contig10023	1291	1412
Contig10023	1852	2013
Contig10025	118	215
Contig10025	366	452
Contig10026	490	643
Contig10026	2052	2424
Contig10029	2	167
Contig10031	3864	4158
Contig10031	4549	4984
Contig10033	1	294
Contig10033	476	574
Contig10033	1523	1610
Contig10033	4394	5006
Contig10037	57	1166
Contig10037	2648	3062
Contig10037	4270	4487
Contig1004	547	1020
Contig10042	1620	2765
Contig10045	2579	2868
Contig10046	515	749
Contig10046	1541	1639
Contig10046	2477	3019
Contig10046	4039	4447
Contig1005	198	474
Contig10052	4583	4772
Contig10055	1675	1900
Contig10056	698	1043
Contig10058	489	1480
Contig10058	3830	5080
Contig10062	3591	3957
Contig10065	4513	4894
Contig10067	1267	2200
Contig10067	2425	2702
Contig10067	2841	3282
Contig10067	3406	4612
Contig10069	21	234
Contig10074	41	181
Contig10074	2394	3060
Contig10074	3920	4992
Contig10075	4629	5053
Contig10076	206	423
Contig10076	4698	5131
Contig10078	12	66
Contig10078	886	1407
Contig10078	2381	2557
Contig10078	3348	3606
Contig10079	4344	4622
Contig10079	4857	5044
Contig10080	951	2017
Contig10083	3297	3552
Contig10085	1262	1325
Contig10088	3456	3729
Contig10092	4529	5194
Contig10093	4492	4628
Contig10096	1111	1561
Contig10096	3528	3779
Contig10099	368	906
Contig10099	1371	3584
Contig10099	3981	4159
Contig10100	1934	2466
Contig10102	39	197
Contig10103	119	2394
Contig10103	2493	2808
Contig10103	2942	3241
Contig10103	3428	4414
Contig10103	4588	5200
Contig10104	120	222
Contig10104	1247	1689
Contig10104	4757	5091
Contig10105	664	934
Contig10105	1196	2178
Contig10105	5002	5246
Contig10108	4	138
Contig10109	185	476
Contig10109	1734	1871
Contig10109	4412	4516
Contig10113	4875	5111
Contig10114	3090	3641
Contig10114	3806	4522
Contig10114	4893	5070
Contig10115	3619	5075
Contig10116	4	1692
Contig10116	3814	4299
Contig10116	5191	5263
Contig10119	2273	2700
Contig10121	27	4943
Contig10125	2949	3155
Contig10125	3407	3864
Contig10125	4120	4619
Contig10126	5	503
Contig10126	4331	5019
Contig10128	415	689
Contig10128	1217	2432
Contig10128	3305	4228
Contig1013	322	555
Contig10133	1651	2096
Contig10138	29	297
Contig10139	1329	1709
Contig10139	2766	2977
Contig10141	1076	1275
Contig10141	2184	2581
Contig10143	4590	4675
Contig10144	370	537
Contig10145	4657	5072
Contig10147	2329	2543
Contig10148	1819	2234
Contig10148	4545	4983
Contig10149	37	500
Contig10149	1800	2108
Contig10149	2263	3320
Contig10149	3882	5253
Contig10151	914	1284
Contig10152	4232	4763
Contig10152	4911	5275
Contig10153	73	400
Contig10153	4565	5422
Contig10154	407	930
Contig10157	33	416
Contig10157	662	861
Contig10157	1072	1281
Contig10157	1374	1559
Contig10157	1792	2291
Contig10158	4287	4561
Contig10162	1264	1488
Contig10162	4766	5001
Contig10175	5115	5491
Contig10176	0	1000
Contig10176	2961	3393
Contig1018	257	408
Contig10182	2769	3645
Contig10182	4880	5208
Contig10183	1249	1567
Contig10183	2209	3914
Contig10185	1237	1398
Contig10186	4294	4664
Contig10187	5	526
Contig10187	1117	1184
Contig10187	2855	3159
Contig10192	45	222
Contig10192	628	1081
Contig10192	3533	3730
Contig10193	1355	1796
Contig10193	2059	3231
Contig10195	36	689
Contig10195	1096	1322
Contig10195	4553	4813
Contig10195	5179	5570
Contig10196	1518	1637
Contig10197	2395	3128
Contig10197	3483	3714
Contig10202	967	1048
Contig10202	2967	3384
Contig10202	5385	5609
Contig10206	313	726
Contig10206	1344	1594
Contig10209	5185	5325
Contig10211	2307	2796
Contig10212	3648	3784
Contig10212	5346	5707
Contig10214	4316	4705
Contig10216	4176	4235
Contig10216	5471	5552
Contig10218	1454	1730
Contig10230	13	264
Contig10230	1121	2114
Contig10230	2294	4090
Contig10230	4259	4644
Contig10231	51	514
Contig10232	499	583
Contig10232	1586	1940
Contig10232	4197	5780
Contig10234	41	486
Contig10234	4931	5188
Contig10238	334	523
Contig10239	128	430
Contig10239	3895	3987
Contig1024	40	623
Contig10242	910	1237
Contig10245	5206	5321
Contig10247	36	189
Contig10249	390	479
Contig10249	2340	2510
Contig10249	3245	3458
Contig10250	788	1261
Contig10250	3135	3937
Contig10250	4077	4798
Contig10250	5258	5557
Contig10252	4145	4272
Contig10253	4060	4708
Contig10255	3900	4085
Contig10257	321	1105
Contig10257	2130	2284
Contig10257	3323	3633
Contig10257	3915	4918
Contig10257	5151	5750
Contig10259	4098	4268
Contig10261	744	872
Contig10261	1807	2140
Contig10261	5394	5923
Contig10263	2142	2285
Contig10263	5081	5179
Contig10265	3953	4852
Contig10266	3964	4150
Contig10267	6	342
Contig10267	1187	1619
Contig10267	2353	5998
Contig10268	2132	2767
Contig10269	4482	4574
Contig1027	0	988
Contig10270	5465	5954
Contig10273	770	1197
Contig10279	4844	5305
Contig10281	4629	5021
Contig10283	698	908
Contig10283	4973	5459
Contig10287	864	1061
Contig10287	1786	2481
Contig10287	5056	5428
Contig10288	2550	2841
Contig10288	4001	4631
Contig10288	5336	5391
Contig10289	1351	1557
Contig10289	5109	5986
Contig1029	397	1054
Contig10292	1235	2430
Contig10292	4879	5202
Contig10295	35	838
Contig10295	2018	2131
Contig10295	2257	2512
Contig10296	2437	3007
Contig10298	900	1110
Contig10298	1262	1372
Contig10298	1518	3796
Contig10298	4763	6279
Contig10300	949	1692
Contig10300	3046	3451
Contig10301	2538	3020
Contig10303	49	779
Contig10303	2735	3000
Contig10304	6169	6316
Contig10306	3740	3902
Contig10306	4458	4771
Contig1031	21	1080
Contig10312	1100	1435
Contig10317	1243	1862
Contig10317	4061	4327
Contig10317	5973	6219
Contig10318	592	737
Contig10318	1939	2873
Contig10318	6000	6314
Contig10323	3994	4546
Contig10323	5285	5780
Contig10323	5952	6387
Contig10324	89	558
Contig10324	951	1223
Contig10324	1349	1566
Contig10324	2709	2898
Contig10325	27	465
Contig10325	5993	6356
Contig10326	2368	2893
Contig10328	111	457
Contig10328	772	1002
Contig10328	1842	1996
Contig10330	2823	2932
Contig10330	3183	4020
Contig10331	4240	4893
Contig10333	331	514
Contig10336	245	1069
Contig10336	1606	1920
Contig10336	5024	5610
Contig10336	5895	6453
Contig10337	1455	1823
Contig10337	1855	2110
Contig10338	3257	3562
Contig10339	3061	3818
Contig10343	3527	3651
Contig10343	6050	6139
Contig10343	6308	6588
Contig10344	1148	2512
Contig10344	4746	6593
Contig10346	1376	1526
Contig10349	338	549
Contig10349	881	1202
Contig10349	5642	6594
Contig1035	100	508
Contig10359	4334	5920
Contig10361	2647	2816
Contig10361	4394	4908
Contig10361	5409	5727
Contig10363	6545	6626
Contig10366	453	578
Contig10368	30	161
Contig10368	232	527
Contig10368	5324	6751
Contig10370	4436	4624
Contig10370	5295	5449
Contig10370	6596	6648
Contig10371	600	827
Contig10371	6196	6592
Contig10373	6521	6756
Contig10374	5568	5908
Contig10374	6527	6608
Contig10375	1433	1793
Contig10375	2870	3973
Contig10375	5128	5418
Contig10379	1397	1570
Contig10381	1830	2280
Contig10384	2375	2474
Contig10385	1971	4014
Contig10386	1087	1247
Contig10388	5425	5911
Contig10391	58	1331
Contig10393	6576	6658
Contig10395	256	555
Contig10396	5661	6118
Contig10397	1945	2016
Contig10397	4219	5053
Contig10397	5220	5407
Contig10397	5646	6585
Contig10403	2345	2877
Contig10405	6261	6808
Contig10407	468	576
Contig10407	850	984
Contig10407	1960	2217
Contig10407	5672	5774
Contig10412	5723	6111
Contig10413	404	592
Contig10413	5728	5867
Contig10417	2859	3072
Contig10417	5501	5670
Contig10420	2437	2553
Contig10420	5408	5714
Contig10422	1008	1292
Contig10423	4554	4641
Contig10425	1399	1450
Contig10428	5305	5413
Contig10429	4715	4882
Contig10429	5974	6281
Contig10430	189	832
Contig10430	6026	6554
Contig10432	302	1111
Contig10432	6729	6916
Contig10433	202	503
Contig10433	813	1115
Contig10434	2742	3124
Contig10438	12	489
Contig10439	119	365
Contig10439	568	867
Contig10439	6305	6941
Contig1044	386	576
Contig10440	4966	5111
Contig10441	5770	6414
Contig10442	1034	1265
Contig10444	5681	6882
Contig10445	5537	5613
Contig10446	6262	6563
Contig10452	4	608
Contig10455	3288	4121
Contig10455	6114	6670
Contig10456	335	1264
Contig10456	6424	6994
Contig10457	408	472
Contig10458	35	2089
Contig10460	4998	5780
Contig10460	6457	6720
Contig10461	3291	3756
Contig10461	6890	7014
Contig10462	4119	4294
Contig10462	6561	6915
Contig10463	5403	5538
Contig10464	1464	1729
Contig10465	985	1869
Contig10465	2710	2883
Contig10465	6825	7022
Contig10466	755	998
Contig10468	650	1001
Contig10469	1590	1698
Contig10469	2905	3322
Contig10469	5574	5909
Contig10470	1071	1348
Contig10471	5931	7050
Contig10473	12	370
Contig10474	32	629
Contig10474	804	1210
Contig10475	75	909
Contig10475	5732	6854
Contig10479	3700	4083
Contig10479	5262	5498
Contig10482	229	1394
Contig10484	6089	6648
Contig10484	6688	7080
Contig10485	1207	1727
Contig10489	1104	1670
Contig10489	6197	6787
Contig10490	9	751
Contig10490	3613	3949
Contig10495	1194	1263
Contig10495	6124	6973
Contig10506	119	571
Contig10509	194	420
Contig10509	723	1066
Contig10509	6075	6321
Contig10509	6519	6996
Contig1051	10	1097
Contig10511	1005	1572
Contig10511	2670	3762
Contig10511	4001	4560
Contig10511	4872	5216
Contig10512	0	1054
Contig10512	5925	6002
Contig10515	1330	1605
Contig10515	4064	4418
Contig10516	5232	5441
Contig10517	13	2197
Contig10517	5494	6740
Contig10518	5575	5649
Contig10519	5795	5980
Contig10519	6497	6965
Contig10521	6705	6996
Contig10523	6542	6853
Contig10526	240	3018
Contig10527	1894	2234
Contig10527	6204	6516
Contig10528	862	1064
Contig10528	2321	2475
Contig10528	5668	5931
Contig10528	6510	6860
Contig10529	1283	1755
Contig10529	6210	6456
Contig10529	6783	6947
Contig10531	27	213
Contig10531	6330	6580
Contig10532	2387	2865
Contig10532	3045	3491
Contig10532	4333	4452
Contig10532	6070	6948
Contig10534	1030	1186
Contig10539	6781	7085
Contig10540	6101	7185
Contig10543	73	282
Contig10543	396	920
Contig10543	6238	6952
Contig10545	983	4870
Contig10556	3056	3261
Contig10556	6402	6694
Contig10557	594	1683
Contig10558	3936	4411
Contig10559	627	1250
Contig10563	77	2254
Contig10564	426	510
Contig10564	7051	7230
Contig10566	0	930
Contig10568	6313	7224
Contig10569	5777	6289
Contig1057	32	777
Contig10573	1144	1356
Contig10574	7042	7234
Contig10575	29	419
Contig10575	593	807
Contig10577	717	1028
Contig10578	57	341
Contig10580	77	352
Contig10583	5454	5725
Contig10584	26	588
Contig10586	312	683
Contig10586	838	1241
Contig10587	6922	7268
Contig10588	821	1573
Contig10596	62	526
Contig10596	6501	7274
Contig10600	1405	1783
Contig10602	514	718
Contig10602	2278	2393
Contig10602	4020	4541
Contig10602	6531	6823
Contig10605	6806	7011
Contig10606	2965	3385
Contig10606	6915	7306
Contig10611	6249	7268
Contig10613	6854	6959
Contig10616	14	211
Contig10617	6998	7321
Contig10619	4579	4723
Contig10619	7129	7319
Contig10621	6514	6796
Contig10622	967	1447
Contig10622	1535	2152
Contig10622	2896	4355
Contig10625	656	958
Contig10625	1159	2407
Contig10625	2492	2852
Contig10625	3102	3614
Contig10625	3840	3965
Contig10625	5354	6060
Contig10625	6202	6605
Contig10626	675	1022
Contig10626	6277	6491
Contig10626	7017	7284
Contig10627	2889	3069
Contig10627	3985	4189
Contig10627	6135	6257
Contig10627	6411	6948
Contig10628	7036	7198
Contig10631	1035	1360
Contig10632	339	1166
Contig10632	1808	3534
Contig10632	6202	6790
Contig10634	2243	2398
Contig10634	5875	5955
Contig10634	6793	6861
Contig10636	1592	1726
Contig10636	2560	2703
Contig10638	6547	6804
Contig10638	7122	7178
Contig10639	830	1509
Contig10639	6834	7115
Contig10641	6406	6548
Contig10642	1333	1418
Contig10642	2861	3066
Contig10642	4218	4723
Contig10645	352	838
Contig10645	2763	3051
Contig10646	6441	6658
Contig10646	6820	7100
Contig10649	6552	6744
Contig10649	7029	7368
Contig10650	3876	4030
Contig10652	3088	3494
Contig10652	6352	6830
Contig10653	5982	6187
Contig10654	180	344
Contig10654	6253	6741
Contig10658	2253	2896
Contig10658	3138	3609
Contig10659	1073	1189
Contig10659	2165	2564
Contig10659	6155	6394
Contig10659	6758	7373
Contig1066	36	692
Contig1066	816	1022
Contig10661	3997	4472
Contig10662	7280	7413
Contig10667	3117	3617
Contig10667	3891	4165
Contig10669	1405	1545
Contig10669	6194	6998
Contig10671	2043	2157
Contig10671	3737	4009
Contig10673	380	1837
Contig10673	6321	6455
Contig10673	6656	6745
Contig10674	27	1489
Contig10674	6324	6987
Contig10674	7143	7442
Contig10678	1452	1590
Contig10678	1696	2788
Contig10681	58	568
Contig10682	554	1164
Contig10682	1374	1494
Contig10687	1490	2129
Contig10687	2407	2990
Contig10687	3194	4619
Contig10687	7094	7464
Contig10690	1186	1285
Contig10690	5759	6208
Contig10693	162	856
Contig10694	359	665
Contig10694	1729	2068
Contig10694	3904	4473
Contig10694	4693	4793
Contig10694	5238	5341
Contig10694	6271	6376
Contig10696	6667	6818
Contig10699	418	1108
Contig10703	1487	1568
Contig10703	1671	1760
Contig10705	84	229
Contig10706	1145	1446
Contig10709	415	2050
Contig10710	195	798
Contig10710	1224	1468
Contig10710	2699	3768
Contig10714	12	490
Contig10714	548	1296
Contig10718	5570	5938
Contig10720	160	506
Contig10720	2103	2784
Contig10721	1410	1996
Contig10721	6428	7032
Contig10721	7188	7510
Contig10726	5717	6646
Contig10727	231	549
Contig10728	718	1043
Contig10728	1103	2367
Contig10729	1298	1959
Contig10729	7269	7498
Contig10730	330	1292
Contig10732	34	487
Contig10732	4693	5096
Contig10732	6723	7498
Contig10733	1455	1553
Contig10733	1716	1951
Contig10733	4884	5778
Contig10734	7124	7531
Contig10740	19	457
Contig10740	510	1010
Contig10740	5999	6367
Contig10740	6711	7537
Contig10741	3041	3467
Contig10742	3	3265
Contig10742	6292	7539
Contig10743	1573	2209
Contig10744	0	409
Contig10745	5986	6114
Contig10748	4381	5303
Contig10748	6416	7544
Contig10749	6281	6857
Contig10749	7038	7503
Contig10752	1097	1217
Contig10755	62	277
Contig10755	1239	1291
Contig10755	6634	6728
Contig10762	6760	7173
Contig10764	32	660
Contig10766	39	481
Contig10766	605	1142
Contig10772	186	689
Contig10773	9	478
Contig10773	487	1686
Contig10773	3564	3777
Contig10773	4811	4893
Contig10773	5815	6405
Contig10773	7323	7392
Contig10774	6419	6767
Contig10777	1092	1550
Contig10778	106	1256
Contig10778	1636	1823
Contig1078	610	959
Contig10780	2	1591
Contig10781	1	512
Contig10783	616	849
Contig10783	6347	6445
Contig10784	1564	2007
Contig10785	168	310
Contig10785	806	2602
Contig10785	6135	6982
Contig10786	165	256
Contig10786	600	840
Contig10786	4984	5125
Contig10786	6027	6543
Contig10786	7529	7616
Contig10788	6394	6865
Contig10789	10	136
Contig10789	907	1085
Contig10789	6182	7377
Contig10790	59	150
Contig10790	2623	2701
Contig10790	4061	4423
Contig10792	6806	7497
Contig10796	7439	7644
Contig10800	761	919
Contig10800	6272	7070
Contig10802	121	624
Contig10803	3481	3752
Contig10803	4908	5263
Contig10803	5812	7626
Contig10804	7019	7358
Contig10805	5256	5889
Contig10806	5069	5184
Contig1081	70	1099
Contig10810	1033	1737
Contig10810	6052	6250
Contig10813	7	360
Contig10813	3790	3845
Contig10813	5266	5655
Contig10813	6016	6331
Contig10815	7	61
Contig10815	6805	6966
Contig10818	3531	3694
Contig10818	6264	6347
Contig10819	114	506
Contig10823	7190	7574
Contig10824	455	831
Contig10824	4270	4734
Contig10824	6429	6570
Contig10826	7552	7661
Contig10829	4995	5211
Contig10830	66	351
Contig10830	1306	2012
Contig10830	2301	2357
Contig10830	7115	7410
Contig10832	5194	6532
Contig1084	28	253
Contig10840	1104	1403
Contig10840	7393	7692
Contig10841	273	550
Contig10841	1014	1203
Contig10841	6322	7588
Contig10843	71	906
Contig10845	188	375
Contig10845	6075	6607
Contig10846	995	1184
Contig10846	2183	2841
Contig10847	131	391
Contig10847	2749	3063
Contig10847	3457	3766
Contig10847	6694	7068
Contig10849	793	860
Contig10849	2220	2618
Contig1085	317	415
Contig10850	5079	5759
Contig10851	7370	7610
Contig10852	352	617
Contig10854	6109	6841
Contig10855	10	1116
Contig10855	2140	2791
Contig10855	6213	6512
Contig10858	847	947
Contig10858	2704	2947
Contig10858	6222	6935
Contig10858	7138	7765
Contig10859	1862	1925
Contig10860	325	551
Contig10860	585	726
Contig10863	602	1361
Contig10863	6766	7194
Contig10864	626	1248
Contig10864	6827	7233
Contig10865	6150	6729
Contig10865	7312	7783
Contig10866	518	1099
Contig10868	577	1082
Contig10869	1371	1541
Contig10869	3947	4296
Contig10869	7049	7719
Contig10870	116	382
Contig10870	1209	1523
Contig10870	2614	2988
Contig10870	3926	4019
Contig10870	4600	4845
Contig10870	6764	6836
Contig10878	582	697
Contig10878	5943	6462
Contig1088	727	1011
Contig10880	6566	6862
Contig10881	16	277
Contig10881	1092	1409
Contig10881	4863	5091
Contig10881	7124	7269
Contig10883	1735	1947
Contig10884	7278	7834
Contig10887	6492	6607
Contig10890	5846	6407
Contig10890	6839	7168
Contig10892	650	916
Contig10892	5275	5477
Contig10892	6694	7851
Contig10894	45	566
Contig10895	731	986
Contig10898	385	1816
Contig10898	6082	6300
Contig1090	361	658
Contig10909	7608	7858
Contig10914	1982	2164
Contig10914	6888	7054
Contig10917	23	419
Contig10917	788	1129
Contig10917	1925	2382
Contig10917	6500	7917
Contig10918	1507	1812
Contig10920	6422	6722
Contig10923	3109	3267
Contig10923	4965	5029
Contig10923	7305	7432
Contig10924	3239	4036
Contig10924	5843	6018
Contig10925	545	778
Contig10925	942	1404
Contig10925	1607	1990
Contig10925	7000	7439
Contig10927	26	296
Contig10927	868	1173
Contig10927	1965	2133
Contig10927	3313	3916
Contig10927	4004	5249
Contig10928	102	587
Contig10928	6968	7312
Contig10929	861	1250
Contig10929	3198	3255
Contig10929	4471	4750
Contig10930	1696	2813
Contig10930	7384	7650
Contig10933	6005	6328
Contig10933	7499	7871
Contig10935	404	819
Contig10937	608	1168
Contig10937	1370	2097
Contig10937	6917	7132
Contig10937	7396	7600
Contig10941	7010	7988
Contig10942	17	204
Contig10942	6871	7236
Contig10945	135	455
Contig10945	959	1780
Contig10945	6098	6547
Contig10945	7451	7907
Contig10946	7685	7898
Contig10950	275	1190
Contig10950	1242	1436
Contig10950	1804	1874
Contig10950	6645	7803
Contig10951	1019	1213
Contig10952	6725	7065
Contig10958	1140	1643
Contig10958	5216	5367
Contig10958	6340	7806
Contig10959	6031	6441
Contig10959	6595	7985
Contig1096	43	1104
Contig10962	4649	4730
Contig10965	3843	3963
Contig10965	5678	5956
Contig10965	7472	7954
Contig10969	4306	4631
Contig10969	4866	5257
Contig10969	5384	5922
Contig1097	726	961
Contig10970	889	957
Contig10970	1941	2778
Contig10970	4745	5027
Contig10971	248	515
Contig10976	529	639
Contig10976	849	1358
Contig10976	1831	2023
Contig10976	7432	8007
Contig10978	4632	4892
Contig10978	4975	5650
Contig10978	6344	7408
Contig10979	7311	7603
Contig10979	7694	7836
Contig10979	7959	8054
Contig1098	19	407
Contig1098	639	1101
Contig10980	15	315
Contig10980	6994	7117
Contig10983	7272	7345
Contig10985	3937	4116
Contig1099	124	243
Contig10992	3251	3623
Contig10993	6690	8100
Contig10995	647	1560
Contig10997	48	385
Contig10998	5494	6193
Contig10998	7809	8058
Contig11000	4345	4718
Contig11002	3915	4249
Contig11002	6740	7237
Contig11002	7596	8105
Contig11003	80	183
Contig11007	366	685
Contig11007	890	1105
Contig11007	6460	7879
Contig11008	1089	1179
Contig11008	6125	6576
Contig11008	6976	7160
Contig11009	7718	8125
Contig1101	816	981
Contig11011	7084	7459
Contig11012	6520	7611
Contig11014	716	1228
Contig11014	7888	8102
Contig11016	79	1680
Contig11016	7254	7684
Contig11017	6618	6849
Contig11018	5510	5963
Contig11019	306	517
Contig11020	140	259
Contig11020	936	1023
Contig11020	5868	5941
Contig11020	6115	6201
Contig11020	6581	7138
Contig11024	3866	4311
Contig11026	2348	3669
Contig1103	3	1022
Contig11032	791	1000
Contig11033	5515	5770
Contig11035	3204	3513
Contig11037	354	488
Contig11037	690	800
Contig11037	3804	4087
Contig11037	7376	8092
Contig11038	450	696
Contig1104	50	491
Contig1104	661	1103
Contig11040	694	1558
Contig11041	6568	7432
Contig11042	1169	1377
Contig11044	6683	7611
Contig11047	7	293
Contig11047	381	566
Contig11047	717	1601
Contig11047	6495	6809
Contig11047	6984	7652
Contig11047	7769	8254
Contig11049	6594	7103
Contig11050	1018	1215
Contig11050	2485	2699
Contig11050	4720	4915
Contig11050	6195	6337
Contig11051	923	1079
Contig11051	2632	3733
Contig11051	5918	6130
Contig11051	6668	6733
Contig11051	7617	8058
Contig11052	1067	1494
Contig11052	1772	2438
Contig11052	2823	3098
Contig11053	226	1412
Contig11053	1422	2161
Contig11053	3627	5489
Contig11053	6539	7671
Contig11054	57	339
Contig11054	6361	6661
Contig11056	625	943
Contig11056	7232	7724
Contig11057	1754	1953
Contig11057	2493	2779
Contig11057	6895	7304
Contig11062	5404	5842
Contig11063	1	347
Contig11063	516	1540
Contig11063	2553	2860
Contig11063	6875	8296
Contig11065	6482	7312
Contig11065	7945	8130
Contig11066	3004	3647
Contig11067	85	406
Contig11068	6566	6627
Contig11069	7085	7345
Contig11069	8124	8217
Contig11071	5154	7021
Contig11074	5772	7324
Contig11078	6636	6942
Contig11081	961	1549
Contig11081	5697	6125
Contig11091	6524	6794
Contig11091	7851	8357
Contig11093	282	683
Contig11093	1744	1998
Contig11093	2071	2712
Contig11093	3013	3252
Contig11094	566	1058
Contig11094	6744	7234
Contig11094	7531	7789
Contig11094	7990	8319
Contig11095	2984	3163
Contig11095	5433	5792
Contig11097	7340	7408
Contig11099	1281	2077
Contig11099	2191	2543
Contig11099	7855	8338
Contig11101	5	1262
Contig11101	6074	6231
Contig11101	6411	7045
Contig11101	7299	7456
Contig11102	950	1167
Contig11102	2358	2425
Contig11102	3584	3916
Contig11103	694	1138
Contig11103	4021	4763
Contig11104	7193	7319
Contig11104	7639	7846
Contig11105	7860	8284
Contig11106	476	587
Contig11106	3300	3411
Contig11107	3138	3597
Contig11107	4686	5268
Contig11108	4543	4622
Contig11109	9	320
Contig11111	22	519
Contig11111	559	2353
Contig11111	2521	7684
Contig11112	119	635
Contig11112	6206	6481
Contig11112	6694	7080
Contig11112	8204	8397
Contig11113	6438	6820
Contig11114	118	236
Contig11114	3051	3820
Contig11114	7154	7629
Contig11115	41	359
Contig11115	966	1668
Contig11116	1806	1950
Contig11116	4375	4653
Contig11116	8160	8422
Contig11117	1992	2177
Contig11117	6220	7213
Contig1112	30	1111
Contig11120	5714	5966
Contig11120	6398	6574
Contig11120	8283	8415
Contig11122	8077	8465
Contig11125	6647	8476
Contig11128	4840	5000
Contig11128	6961	7288
Contig11128	8001	8394
Contig11130	6812	6876
Contig11133	293	1318
Contig11134	7691	7897
Contig11134	8201	8504
Contig11135	3117	3642
Contig11136	14	648
Contig11136	2100	2407
Contig11136	2457	2640
Contig11144	4790	5055
Contig11144	5498	5805
Contig11144	7260	7395
Contig11147	1957	2373
Contig11147	3983	4251
Contig11147	4962	5514
Contig11149	3576	3772
Contig11151	193	270
Contig11152	921	1099
Contig11153	553	1897
Contig11153	2467	2608
Contig11154	1484	1685
Contig11155	6917	7695
Contig11157	7842	8322
Contig11160	2638	2772
Contig11160	7072	7480
Contig11160	8038	8390
Contig11163	8059	8271
Contig11164	1165	1286
Contig11164	5966	6407
Contig11164	7487	8243
Contig11166	1112	1352
Contig11166	6708	6953
Contig11166	7954	8419
Contig11167	1454	1723
Contig11168	7059	7298
Contig11168	7704	8539
Contig11171	8232	8608
Contig11172	651	905
Contig11172	1061	3473
Contig11172	8367	8614
Contig11173	3485	3971
Contig11174	3311	3515
Contig11175	672	775
Contig11175	6291	6618
Contig11175	6829	7094
Contig11175	7258	7353
Contig11175	7560	8571
Contig11176	3587	3660
Contig11180	2740	3431
Contig11183	62	497
Contig11184	123	412
Contig11184	548	888
Contig11184	7510	7591
Contig11185	7749	8256
Contig11186	1315	1422
Contig11187	4	3266
Contig11187	3703	5177
Contig11189	7127	7183
Contig11190	274	525
Contig11190	1587	2514
Contig11190	3653	3880
Contig11190	4044	4108
Contig11190	4726	4899
Contig11190	5181	5357
Contig11190	7183	7455
Contig11190	7484	8607
Contig11191	396	523
Contig11191	8294	8401
Contig11192	489	558
Contig11192	932	1191
Contig11192	3318	4077
Contig11193	5499	5634
Contig11193	5813	6759
Contig11196	4862	5631
Contig11197	6145	6512
Contig11197	7290	7639
Contig11197	7896	8634
Contig112	50	865
Contig11205	364	794
Contig11205	6868	7095
Contig11213	5	365
Contig11213	372	1011
Contig11213	2522	2705
Contig11213	6874	7177
Contig11216	7592	8751
Contig11218	552	801
Contig1122	12	1097
Contig11221	170	1217
Contig11221	2875	3643
Contig11221	4153	4263
Contig11222	1217	1321
Contig11222	1518	2589
Contig11222	2775	3239
Contig11222	8327	8781
Contig11224	17	1035
Contig11224	3008	3511
Contig11225	82	692
Contig11225	5390	5520
Contig11225	7410	7624
Contig11226	663	724
Contig11226	7912	8104
Contig11226	8421	8540
Contig11228	8012	8759
Contig1123	506	781
Contig11230	8707	8795
Contig11231	1188	1787
Contig11231	8597	8769
Contig11234	1532	1753
Contig11235	633	913
Contig11235	1466	1716
Contig11237	702	1590
Contig11237	1733	1898
Contig11237	7932	8826
Contig1124	532	1099
Contig11241	2814	6153
Contig11242	8329	8423
Contig11243	3	157
Contig11243	2950	3096
Contig11244	2359	2510
Contig11244	7307	7684
Contig11247	5	4108
Contig11247	6448	6988
Contig11248	1851	2018
Contig11249	6756	7013
Contig11251	221	303
Contig11252	311	631
Contig11254	799	1108
Contig11254	2248	2477
Contig11254	7917	8417
Contig11254	8676	8861
Contig11255	7	1040
Contig11256	2470	2842
Contig11256	7974	8467
Contig11259	8	195
Contig11259	553	820
Contig11260	6733	6903
Contig11261	8258	8440
Contig11262	1846	2343
Contig11263	13	605
Contig11263	1113	1923
Contig11265	5790	6042
Contig11266	2491	2663
Contig11267	7757	7970
Contig11268	6395	6571
Contig11269	1769	1982
Contig11269	2442	2554
Contig11269	5242	5548
Contig11270	8695	8922
Contig11271	12	483
Contig11272	2657	3989
Contig11272	7331	7514
Contig11272	7589	7857
Contig11272	8148	8310
Contig11272	8501	8773
Contig11273	4276	4550
Contig11277	33	85
Contig11278	6737	7420
Contig11279	6842	7656
Contig11281	1446	2298
Contig11281	2803	3028
Contig11281	7111	7855
Contig11281	8276	8623
Contig11282	1104	1461
Contig11282	1591	2007
Contig11282	7938	8038
Contig11283	11	954
Contig11283	1425	1813
Contig11283	8511	8962
Contig11284	252	618
Contig11284	4836	5678
Contig11285	202	729
Contig11286	1446	1787
Contig11286	4944	5223
Contig11286	5425	5880
Contig11286	6170	6967
Contig11286	8177	8322
Contig11290	6140	6758
Contig11290	7231	7365
Contig11293	8646	8918
Contig11295	1092	1233
Contig11297	3122	3215
Contig11300	3180	3850
Contig11300	6052	6193
Contig11302	8106	8816
Contig11303	8224	9012
Contig11304	1	2091
Contig11307	10	1545
Contig11308	1044	1223
Contig11309	40	210
Contig11309	308	469
Contig11311	408	682
Contig11311	7729	7793
Contig11312	110	549
Contig11313	145	860
Contig11313	1045	1235
Contig11313	2118	2342
Contig11314	64	309
Contig11314	653	792
Contig11314	2227	2409
Contig11314	6226	6545
Contig11314	8692	8966
Contig11315	7429	7519
Contig11318	5993	6341
Contig11319	1092	1496
Contig11321	1998	2274
Contig11321	4028	4237
Contig11321	5209	5355
Contig11321	5575	5718
Contig11321	8210	8543
Contig11322	7751	7924
Contig11322	8238	8885
Contig11324	403	1085
Contig11324	3210	3823
Contig11325	473	1141
Contig11325	2972	3846
Contig11325	7006	7540
Contig11327	2413	2517
Contig11328	7794	8045
Contig11329	7924	8109
Contig11331	5802	6013
Contig11336	11	293
Contig11336	5857	6289
Contig11336	8470	9182
Contig11338	9072	9204
Contig11339	7403	7532
Contig11340	40	248
Contig11341	346	457
Contig11341	7987	8143
Contig11342	6075	6194
Contig11343	4197	4394
Contig11346	1440	2073
Contig11346	2925	3071
Contig11346	3115	4056
Contig11346	5936	6235
Contig11346	6502	6606
Contig11346	7331	7672
Contig11346	8448	9169
Contig11347	7622	7722
Contig11348	1099	1548
Contig11348	7980	8488
Contig11348	9023	9272
Contig11349	1317	2151
Contig11349	2401	2497
Contig11349	7804	8384
Contig11349	9054	9286
Contig11351	7281	7411
Contig11351	8562	8891
Contig11354	28	826
Contig11354	987	1110
Contig11354	1191	1776
Contig11359	4654	4845
Contig11359	7746	8406
Contig11363	995	1306
Contig11363	2400	3396
Contig11363	3791	4208
Contig11363	6009	6361
Contig11363	9171	9263
Contig11364	5825	6960
Contig11364	7517	7796
Contig11364	8470	9324
Contig11365	5006	5184
Contig11366	5329	5547
Contig11369	8104	9371
Contig11370	1718	1799
Contig11372	6162	7672
Contig11375	7512	7844
Contig11377	399	465
Contig11378	1171	1524
Contig11380	6905	8181
Contig11382	50	1643
Contig11382	2044	2195
Contig11382	2389	4026
Contig11382	4963	7322
Contig11382	8167	8425
Contig11382	8688	9423
Contig11383	3193	4229
Contig11385	2083	2504
Contig11385	6159	6227
Contig11388	740	3151
Contig11390	2861	3044
Contig11392	92	960
Contig11392	1675	2732
Contig11392	3209	3628
Contig11392	6814	7011
Contig11392	9150	9438
Contig11393	32	451
Contig11393	574	2220
Contig11393	5202	9109
Contig11394	73	552
Contig11394	909	1165
Contig11394	1187	1366
Contig11396	7191	7541
Contig11398	2858	3111
Contig11398	7618	9116
Contig11398	9346	9455
Contig1140	207	469
Contig11402	77	145
Contig11402	282	1117
Contig11402	8982	9311
Contig11403	1527	2401
Contig11403	2731	3350
Contig11403	8097	8415
Contig11405	2542	3250
Contig11405	8759	9353
Contig11406	6204	6869
Contig11407	2696	4259
Contig11407	5150	9520
Contig11410	16	397
Contig11410	766	943
Contig11410	1470	2584
Contig11410	7402	7638
Contig11413	7425	7695
Contig11413	8784	8968
Contig11415	5348	5531
Contig11416	8591	9260
Contig11419	7227	7341
Contig11420	19	437
Contig11420	1040	1278
Contig11420	2754	3134
Contig11420	5160	5269
Contig11420	5706	5805
Contig11420	7808	9558
Contig11421	1288	1779
Contig11421	4442	5310
Contig11421	5829	7401
Contig11425	113	496
Contig11425	7882	7965
Contig11427	655	1438
Contig11427	1802	1888
Contig11427	2235	3362
Contig11427	7669	8590
Contig11430	1048	1149
Contig11431	3728	3932
Contig11431	7467	8033
Contig11432	495	1093
Contig11432	3236	4080
Contig11434	1	639
Contig11434	1421	1705
Contig11434	2478	3400
Contig11434	4508	5030
Contig11434	8767	9625
Contig11435	3	170
Contig11435	9199	9573
Contig11436	42	841
Contig11437	5882	6379
Contig11437	7943	8249
Contig11442	831	1020
Contig11442	7352	7604
Contig11442	8456	8700
Contig11444	8600	8802
Contig11445	6707	6866
Contig11445	9017	9353
Contig11448	2755	3278
Contig11448	4556	4688
Contig11449	11	202
Contig11452	1673	1982
Contig11453	8118	8471
Contig11455	7377	7622
Contig11458	1324	1585
Contig11458	8645	8796
Contig11458	9385	9456
Contig11459	5177	5813
Contig11459	6521	7406
Contig11459	8599	8806
Contig11460	5716	5875
Contig11460	7580	8573
Contig11461	9297	9696
Contig11464	41	938
Contig11464	1653	2790
Contig11464	3227	3437
Contig11464	8911	9740
Contig11467	8857	9295
Contig11467	9369	9746
Contig11480	1242	1699
Contig11480	7573	7794
Contig11481	1768	2315
Contig11481	2388	4252
Contig11481	4865	5909
Contig11481	6029	6219
Contig11481	7191	7261
Contig11481	8771	9133
Contig11481	9367	9797
Contig11482	2220	3349
Contig11482	8533	9010
Contig11483	1435	1653
Contig11483	9483	9765
Contig11485	29	831
Contig11486	6955	7148
Contig11487	1818	2304
Contig11487	6576	6772
Contig11487	8278	8437
Contig11487	8952	9322
Contig11490	6129	6322
Contig11493	552	728
Contig11494	4462	4723
Contig11494	5011	6026
Contig11497	6227	6341
Contig11497	7892	8065
Contig11497	8300	8372
Contig11499	6025	6479
Contig11499	6496	6678
Contig11499	7803	7936
Contig11501	3117	3304
Contig11501	3491	3573
Contig11501	5396	5732
Contig11503	6324	6488
Contig11507	38	420
Contig11507	3548	3760
Contig11507	7963	8898
Contig11507	9392	9573
Contig11508	280	938
Contig11508	1764	3066
Contig11508	4768	5074
Contig11508	7772	7881
Contig11510	9282	9939
Contig11511	2745	3856
Contig11511	3940	4043
Contig11511	4671	5031
Contig11511	8330	8794
Contig11515	4358	4488
Contig11515	9133	9472
Contig11516	4102	4472
Contig11516	8744	8971
Contig11518	76	269
Contig11518	2667	2853
Contig11520	3015	3170
Contig11520	3356	3517
Contig11520	4796	5118
Contig11522	672	1176
Contig11522	1961	3383
Contig11522	3671	4164
Contig11522	5735	6728
Contig11522	6886	8649
Contig11523	246	904
Contig11523	1222	1487
Contig11523	5732	6213
Contig11523	9751	10005
Contig11526	523	964
Contig11526	1978	2099
Contig11526	2115	2635
Contig11526	2961	4363
Contig11526	8167	8322
Contig11527	2499	2883
Contig11528	6495	7030
Contig11531	563	1618
Contig11531	3534	3752
Contig11531	4055	4782
Contig11533	58	190
Contig11533	1159	1263
Contig11534	38	712
Contig11534	1305	1787
Contig11534	3784	3991
Contig11534	4146	4393
Contig11534	9539	10107
Contig11536	973	1328
Contig11537	3302	3474
Contig11538	3327	4047
Contig11538	5705	6284
Contig11538	7268	7932
Contig11538	9901	10154
Contig11539	16	160
Contig11539	988	2981
Contig11539	3009	3123
Contig11541	10123	10182
Contig11543	5832	6130
Contig11545	25	693
Contig11545	5110	5191
Contig11545	8814	9598
Contig11547	2855	3002
Contig11548	2655	3146
Contig11549	8339	8738
Contig11549	9555	10199
Contig11550	7231	8005
Contig11550	8162	8293
Contig11550	8934	9036
Contig11551	624	1697
Contig11551	3715	4571
Contig11551	6295	6363
Contig11551	6463	7255
Contig11551	7953	8316
Contig11551	9059	9732
Contig11555	1343	1611
Contig11555	3061	3900
Contig11555	4467	4688
Contig11555	9425	10273
Contig11556	8788	8854
Contig11558	3302	3434
Contig11560	1178	1646
Contig11560	3915	4312
Contig11560	8695	8775
Contig11562	497	1584
Contig11562	8484	8618
Contig11562	8949	9408
Contig11562	9650	9791
Contig11563	20	2287
Contig11563	2302	3844
Contig11563	4054	5490
Contig11563	8358	10303
Contig11564	23	128
Contig11564	9741	10145
Contig11565	1704	1785
Contig11565	5932	6285
Contig11569	127	3873
Contig11569	4848	5107
Contig11569	5504	7206
Contig11570	4666	5480
Contig11570	6688	7319
Contig11570	7776	8085
Contig11570	8313	9178
Contig11570	9596	10332
Contig11573	9929	10226
Contig11574	8053	8234
Contig11574	9661	9835
Contig11575	2310	2420
Contig11575	2850	2931
Contig11575	6560	6719
Contig11575	7188	7602
Contig11575	7862	8377
Contig11575	8616	9355
Contig11575	10111	10349
Contig11577	268	574
Contig11577	857	1109
Contig11577	1838	2046
Contig11577	2741	3906
Contig11577	4368	4458
Contig11577	7582	7762
Contig11577	8385	8774
Contig11577	9485	9554
Contig11578	6296	6398
Contig11578	6924	7023
Contig11578	7502	8078
Contig11578	9551	9615
Contig11578	9776	10208
Contig11580	1987	2139
Contig11580	6623	7159
Contig11582	441	634
Contig11582	1447	1805
Contig11582	6358	6447
Contig11582	7690	7926
Contig11582	9689	10091
Contig11583	315	484
Contig11583	721	1310
Contig11583	1585	4150
Contig11583	6866	7051
Contig11583	8519	8817
Contig11583	8919	9130
Contig11584	346	499
Contig11584	9743	10002
Contig11585	470	612
Contig11585	3657	3801
Contig11585	4197	4493
Contig11586	9927	10347
Contig11587	7731	8004
Contig11589	7878	7963
Contig1159	2	226
Contig11590	86	579
Contig11590	885	937
Contig11590	2149	3361
Contig11590	3583	4069
Contig11590	6140	6516
Contig11590	7032	7397
Contig11590	9109	9361
Contig11590	9526	9700
Contig11592	3128	3314
Contig11592	3512	5468
Contig11592	5591	6659
Contig11592	6887	7348
Contig11594	1215	1501
Contig11594	9574	10273
Contig11595	9739	10451
Contig11596	359	507
Contig11596	2103	2162
Contig11596	3869	4235
Contig11596	4456	4877
Contig11596	8017	8282
Contig11596	9860	10461
Contig11597	10162	10293
Contig11602	1308	1491
Contig11605	1166	1365
Contig11605	1736	2028
Contig11606	570	707
Contig11606	7142	7335
Contig11608	413	844
Contig11608	10113	10557
Contig11609	5565	6159
Contig11609	10050	10427
Contig1161	382	534
Contig1161	801	1082
Contig11610	6345	7012
Contig11610	7149	7779
Contig11610	8311	8407
Contig11612	1796	2079
Contig11612	2504	2686
Contig11612	5273	5769
Contig11612	6826	7160
Contig11613	3162	3442
Contig11615	54	442
Contig11617	2335	2516
Contig11617	5393	5801
Contig11617	7841	8631
Contig11618	529	988
Contig11618	1186	1372
Contig11618	4920	5043
Contig11618	9897	10483
Contig11622	19	540
Contig11622	4440	4801
Contig11624	3832	4266
Contig11624	4491	4760
Contig11624	6001	6192
Contig11624	8735	8801
Contig11624	10037	10611
Contig11625	844	1929
Contig11626	77	1403
Contig11629	7255	7745
Contig11629	8975	9159
Contig1163	279	937
Contig11630	506	900
Contig11631	470	588
Contig11631	10401	10611
Contig11632	7693	8270
Contig11634	2733	3121
Contig11634	3486	3766
Contig11634	6227	6549
Contig11634	9236	9323
Contig11634	9500	9939
Contig11636	1	293
Contig11636	823	932
Contig11636	1340	3099
Contig11636	6353	7134
Contig11637	5583	5717
Contig11637	10437	10694
Contig11639	6870	8144
Contig11639	10331	10626
Contig1164	664	1060
Contig11640	1277	1723
Contig11640	10160	10471
Contig11641	6964	8507
Contig11641	9221	10731
Contig11642	4264	5063
Contig11642	8251	8393
Contig11642	8614	8981
Contig11642	10567	10648
Contig11643	10113	10738
Contig11644	437	923
Contig11645	25	583
Contig11646	61	772
Contig11646	1245	1553
Contig11646	8818	8902
Contig11646	9386	9536
Contig11647	10146	10279
Contig11649	719	1231
Contig11650	3819	4219
Contig11650	7462	7926
Contig11650	10065	10278
Contig11650	10431	10715
Contig11654	2	1007
Contig11654	3597	3962
Contig11654	4604	4927
Contig11655	5430	5500
Contig11656	3135	3410
Contig11656	3689	4269
Contig11656	8017	8731
Contig11656	8944	10846
Contig11659	4202	4633
Contig11660	8742	9029
Contig11661	783	1267
Contig11662	10066	10398
Contig11662	10618	10806
Contig11663	1361	1491
Contig11663	3209	4064
Contig11663	9015	9371
Contig11664	767	1191
Contig11664	1707	2221
Contig11666	77	764
Contig11666	1494	2020
Contig11666	4125	4281
Contig11666	8403	8503
Contig11666	8689	9125
Contig11666	10381	10907
Contig11667	432	1065
Contig11667	5043	6262
Contig11667	6759	7354
Contig11667	7508	8215
Contig11667	8793	10614
Contig11669	7035	7713
Contig11673	103	457
Contig11673	7915	8374
Contig11673	10415	10805
Contig11674	6	321
Contig11674	5823	6832
Contig11674	8287	8622
Contig11675	3328	3641
Contig11675	5578	5832
Contig11676	1332	1512
Contig11676	5275	5697
Contig11677	1033	1223
Contig11677	2434	2571
Contig11679	6749	6995
Contig11679	9326	10033
Contig11681	4244	4771
Contig11681	4818	4968
Contig11682	8402	8789
Contig11682	10316	10777
Contig11686	844	1270
Contig11686	1724	1894
Contig11686	4681	5027
Contig11686	5808	6107
Contig11686	6940	7386
Contig11687	8	269
Contig11687	4475	4599
Contig11688	6529	7552
Contig11688	9761	10205
Contig11689	0	239
Contig11689	10082	10658
Contig11689	10841	11236
Contig11690	28	1950
Contig11693	1974	2296
Contig11693	10535	10650
Contig11694	9460	9798
Contig11695	4810	5803
Contig11695	6228	6356
Contig11695	6588	7835
Contig11696	2110	2410
Contig11696	5364	5537
Contig11696	7028	7859
Contig11699	249	495
Contig11699	1591	2486
Contig11699	2643	2949
Contig11699	3203	3455
Contig11701	5297	5394
Contig11702	9594	9790
Contig11702	9917	11346
Contig11703	217	402
Contig11703	607	1318
Contig11703	10405	10482
Contig11703	10730	11075
Contig11704	3440	3624
Contig11704	10750	11086
Contig11705	34	253
Contig11706	11113	11336
Contig11707	240	362
Contig11707	1143	1497
Contig11707	2827	4290
Contig11707	10548	10882
Contig11707	11084	11280
Contig11708	169	1766
Contig11708	2523	2810
Contig11708	3204	5435
Contig11708	5494	5964
Contig11708	7307	8414
Contig11708	9695	9820
Contig11708	10085	10167
Contig11708	10522	10942
Contig11710	168	283
Contig11710	8081	9020
Contig11712	1527	2187
Contig11712	2305	3441
Contig11712	3723	4110
Contig11712	4576	4956
Contig11712	7134	7483
Contig11712	9449	10671
Contig11712	10841	11203
Contig11713	8720	8859
Contig11713	10319	10853
Contig11714	2893	3466
Contig11718	366	1061
Contig11718	3275	3473
Contig11718	3772	4051
Contig11719	150	517
Contig11719	6298	7003
Contig11720	4025	4174
Contig11720	10620	11115
Contig11721	8758	8855
Contig11724	2945	3309
Contig11725	10486	10791
Contig11727	590	846
Contig11727	4396	5023
Contig11727	5754	6018
Contig11727	8384	9327
Contig11727	10185	10815
Contig11730	9423	9489
Contig11732	2	11626
Contig11736	5441	5560
Contig11736	9523	10097
Contig11736	10223	10740
Contig11738	10232	10334
Contig11739	7935	8050
Contig11739	8079	8491
Contig1174	742	1118
Contig11741	1301	1393
Contig11741	3460	3754
Contig11746	916	1144
Contig11746	6595	7087
Contig11746	11220	11739
Contig11747	5620	5912
Contig11749	15	344
Contig11749	372	748
Contig11750	392	941
Contig11750	7084	7542
Contig11750	8159	8273
Contig11750	10446	11163
Contig11754	47	162
Contig11754	699	1185
Contig11754	2921	4012
Contig11754	4191	4834
Contig11754	6125	6225
Contig11754	6735	6992
Contig11754	7194	7625
Contig11754	9043	9129
Contig11754	10241	10414
Contig11754	11114	11793
Contig11755	10	380
Contig11755	793	1175
Contig11755	1393	1610
Contig11755	2085	2432
Contig11755	3204	3431
Contig11755	3604	5150
Contig11755	11316	11774
Contig11756	26	367
Contig11756	2882	3141
Contig11756	10753	10892
Contig11756	11040	11226
Contig11759	1700	2022
Contig11759	4100	4269
Contig11761	8554	8641
Contig11761	11396	11821
Contig11762	5498	6661
Contig11762	6798	7669
Contig11763	52	718
Contig11763	6307	7867
Contig11763	10083	11864
Contig11766	3	798
Contig11766	10168	10471
Contig11766	11653	11873
Contig11767	11237	11499
Contig11768	11466	11685
Contig11769	9431	9509
Contig11776	10773	11247
Contig11777	2774	3241
Contig11777	5452	5775
Contig11777	6224	6359
Contig11777	8770	9800
Contig11777	10717	10870
Contig11778	54	767
Contig11778	1137	1575
Contig11778	2573	3335
Contig11778	4610	6128
Contig11778	11377	11897
Contig11780	8579	8987
Contig11781	9931	10154
Contig11782	505	725
Contig11784	3390	3668
Contig11784	4192	4282
Contig11784	4369	5336
Contig11784	7390	7627
Contig11784	8420	9189
Contig11785	6	1634
Contig11785	4062	4790
Contig11786	1323	2921
Contig11786	3092	3766
Contig11786	4056	4593
Contig11786	10094	10918
Contig11788	103	672
Contig11788	748	1199
Contig11788	4166	4535
Contig11788	10812	11021
Contig118	213	453
Contig1180	0	490
Contig11802	1112	1164
Contig11802	3804	3998
Contig11802	6307	6554
Contig11802	7071	7286
Contig11802	11609	11711
Contig11802	12017	12193
Contig11803	717	967
Contig11803	1010	1325
Contig11803	8371	8920
Contig11803	9791	10169
Contig11803	11449	11549
Contig11804	227	314
Contig11804	10706	11621
Contig11804	11837	12187
Contig11805	5266	5981
Contig11805	6642	7354
Contig11805	9695	9791
Contig11805	10164	10369
Contig11805	10557	12103
Contig11808	6537	6675
Contig11808	7277	7858
Contig11809	1545	2009
Contig11810	1563	1614
Contig11810	4979	5775
Contig11810	12092	12243
Contig11811	9658	10819
Contig11812	20	3233
Contig11812	5506	6892
Contig11812	11329	11392
Contig11812	11651	12155
Contig11814	11528	12249
Contig11815	53	421
Contig11816	166	263
Contig11818	7733	8254
Contig11819	1382	2831
Contig11819	6450	7116
Contig11820	0	466
Contig11820	763	1419
Contig11820	8140	8494
Contig11821	2212	2354
Contig11821	6860	7162
Contig11823	651	797
Contig11823	1028	1472
Contig11823	2431	2790
Contig11823	3705	4229
Contig11823	10843	11105
Contig11823	11335	11917
Contig11825	666	736
Contig11825	1462	1974
Contig11825	1983	2468
Contig11825	8015	8349
Contig11825	10454	10631
Contig11826	1	1515
Contig11826	5208	6288
Contig11827	6164	6299
Contig11827	11190	11609
Contig11828	3323	4106
Contig11828	10732	12319
Contig11829	1360	1527
Contig11829	1833	2230
Contig11829	2719	3518
Contig11829	6985	7607
Contig11829	11030	12367
Contig11830	4132	4258
Contig11830	4587	5321
Contig11830	9745	9920
Contig11830	10282	10374
Contig11830	11267	11455
Contig11830	11827	12387
Contig11831	5579	5641
Contig11831	11211	12418
Contig11832	2016	2927
Contig11832	3397	3647
Contig11833	2820	3122
Contig11835	12080	12398
Contig11836	6860	7829
Contig11838	789	1233
Contig11838	7824	7987
Contig11839	12162	12274
Contig11840	813	963
Contig11843	8126	8414
Contig11843	12407	12552
Contig11844	3094	3451
Contig11844	4524	4802
Contig11844	7411	7815
Contig11845	1352	2411
Contig11845	3077	3460
Contig11845	7315	7526
Contig11845	7956	8132
Contig11845	8305	8869
Contig11845	9254	10897
Contig11846	273	332
Contig11848	2534	2692
Contig11848	3931	4097
Contig11849	2131	2537
Contig11850	2369	3098
Contig11850	5684	5854
Contig11850	7811	8089
Contig11850	10240	10430
Contig11851	1152	1264
Contig11851	12021	12240
[truncated: 23,840 more rows]
