# Supplementary material for: Diverse RNA interference strategies in early-branching metazoans
Source: BMC Evol Biol. 2018 Nov 1;18:160. doi: 10.1186/s12862-018-1274-2 (PMC6211395; doi:10.1186/s12862-018-1274-2)
Supplement: Supplementary file 4 — Locations of annotated RNAi loci from Drosophila, Amphimedon, Nematostella and Mnemiopsis. Genomic loci of annotated miRNA, piRNA, endo-siRNA and 25-mer clusters in all four species. (GZ 1305 kb) [file 12862_2018_1274_MOESM4_ESM.gz › Amphimedon/Amphimedon_piRNAs_unique_merged.bed]

Contig10002	2	2920
Contig10007	80	572
Contig10007	902	998
Contig10015	1098	1188
Contig10015	2287	2499
Contig10015	3709	4083
Contig10037	59	302
Contig10037	4302	4487
Contig10042	1904	1978
Contig10058	915	1038
Contig10067	1825	1913
Contig10067	2425	2638
Contig10074	739	1334
Contig10074	2507	2862
Contig10074	3920	4827
Contig10076	360	423
Contig10076	4774	5024
Contig10092	4553	5194
Contig10099	0	173
Contig10099	368	604
Contig10099	1418	3562
Contig10103	4656	5091
Contig10116	5191	5263
Contig10149	4043	4301
Contig10197	3929	4030
Contig10202	868	1210
Contig10206	352	532
Contig10211	2350	2704
Contig10214	756	945
Contig10216	5471	5552
Contig10242	1029	1237
Contig10268	2630	2767
Contig10289	3410	3536
Contig10289	5403	5593
Contig10295	182	579
Contig10295	2018	2131
Contig10298	5036	6279
Contig10318	6150	6279
Contig10331	3530	3839
Contig10338	3914	4107
Contig10344	1682	2512
Contig10344	5369	5686
Contig10344	6195	6499
Contig10368	30	161
Contig10391	249	356
Contig10391	721	883
Contig10433	202	503
Contig10433	813	1115
Contig10438	12	185
Contig10455	3316	4107
Contig10517	5922	6251
Contig10527	1930	2043
Contig10540	6101	6341
Contig10575	29	335
Contig10575	593	807
Contig10596	6834	7082
Contig10606	7068	7306
Contig10625	3261	3315
Contig10625	3403	3614
Contig10625	3882	3971
Contig10627	2890	3092
Contig10627	6411	6527
Contig10627	7105	7243
Contig10636	1592	1726
Contig10646	6820	7100
Contig10652	3109	3494
Contig10652	6658	6814
Contig10662	7280	7413
Contig10687	1519	2061
Contig10687	2407	2590
Contig10687	3230	3525
Contig10687	3731	3987
Contig10687	4291	4506
Contig10694	3976	5576
Contig10694	5788	6413
Contig10702	1697	1917
Contig10720	175	506
Contig10720	2103	2784
Contig10720	5267	5437
Contig10728	718	1043
Contig10728	1355	2367
Contig10730	421	683
Contig10742	6363	6706
Contig10749	6367	6659
Contig10773	487	830
Contig10773	1311	1397
Contig10773	6295	6405
Contig1078	610	719
Contig10785	1342	2602
Contig10789	421	1085
Contig10810	1312	1737
Contig10819	179	251
Contig10819	6910	6994
Contig10830	1889	2012
Contig10830	2301	2357
Contig10847	3512	3766
Contig10850	5354	5759
Contig10863	6538	6610
Contig10865	7312	7783
Contig10869	1371	1470
Contig10869	1951	2110
Contig10869	3947	4296
Contig10870	116	200
Contig10870	2614	2988
Contig10870	3926	4019
Contig10870	4600	4845
Contig10870	6764	6836
Contig10881	36	157
Contig10881	7124	7269
Contig10892	3564	3663
Contig10892	6752	7119
Contig10898	385	491
Contig10898	687	912
Contig10898	6082	6300
Contig10899	4310	4519
Contig10927	3466	3648
Contig10927	5010	5232
Contig10929	861	1067
Contig10929	4552	4750
Contig10933	6005	6234
Contig10933	6979	7045
Contig10945	1149	1313
Contig10945	1520	1765
Contig10950	7315	7469
Contig10958	5267	5367
Contig10959	6595	6737
Contig10970	2570	2712
Contig10978	7183	7264
Contig11002	3915	4249
Contig11007	6763	7228
Contig11008	1089	1179
Contig11008	6125	6272
Contig11008	6976	7160
Contig11008	7348	8106
Contig11020	5868	5941
Contig11020	6115	6201
Contig11020	6787	7138
Contig11037	7555	8161
Contig11050	6195	6337
Contig11053	1576	1998
Contig11053	3627	3983
Contig11053	4222	5489
Contig11053	6583	6716
Contig11053	6956	7405
Contig11054	57	339
Contig11067	85	406
Contig11067	6642	7067
Contig11093	2259	2332
Contig11099	486	704
Contig11099	955	1197
Contig11099	1365	1431
Contig11101	3	1055
Contig11111	22	590
Contig11111	6749	7174
Contig11113	7737	7818
Contig11114	7570	7629
Contig11151	4680	5104
Contig11153	553	1012
Contig11153	2540	2608
Contig11164	5966	6343
Contig11164	7257	7517
Contig11164	7875	8243
Contig11167	7346	7799
Contig11186	1314	1422
Contig11187	4291	4584
Contig11188	1129	1342
Contig11190	7968	8356
Contig1122	732	984
Contig11222	8327	8719
Contig11225	303	515
Contig11231	5811	6713
Contig11231	6757	7341
Contig11231	7449	7556
Contig11234	1566	1685
Contig11272	2807	3272
Contig11272	8148	8310
Contig11272	8501	8773
Contig11278	6737	7420
Contig11281	7675	7867
Contig11282	1374	1461
Contig11282	7938	8038
Contig11286	390	712
Contig11286	4944	5223
Contig11286	5425	5880
Contig11300	6806	7065
Contig11314	675	1041
Contig11314	1316	1696
Contig11321	2788	2906
Contig11324	3210	3823
Contig11339	7403	7532
Contig11388	740	1502
Contig11392	179	569
Contig11392	1675	2210
Contig11392	2447	2732
Contig11392	2917	3361
Contig11398	7618	8364
Contig11398	8619	8750
Contig11403	1945	2284
Contig11405	110	409
Contig11420	2754	3134
Contig11427	2573	2693
Contig11434	531	593
Contig11434	2369	2757
Contig11434	2983	3113
Contig11434	8906	9625
Contig11442	7570	8063
Contig11442	8456	8700
Contig11448	4556	4620
Contig11481	5042	5198
Contig11481	7191	7261
Contig11486	7044	7148
Contig11487	1914	2098
Contig11487	8314	8405
Contig11501	3491	3573
Contig11507	135	270
Contig11507	3548	3760
Contig11508	8433	8571
Contig11511	2	276
Contig11511	3250	3526
Contig11511	8330	8794
Contig11522	2112	3383
Contig11522	5752	5927
Contig11522	6189	6347
Contig11522	6886	6976
Contig11522	7317	7891
Contig11526	523	964
Contig11526	3211	3322
Contig11545	1718	2303
Contig11545	9278	9449
Contig11549	9842	10199
Contig11551	4227	4495
Contig11551	8195	8255
Contig11560	4088	4189
Contig11562	9710	9791
Contig11563	4074	4231
Contig11563	8758	9728
Contig11567	9472	9689
Contig11569	2325	2459
Contig11570	4941	5289
Contig11575	6560	6719
Contig11575	7869	7942
Contig11575	8928	9162
Contig11577	286	561
Contig11577	3200	3627
Contig11583	3021	3944
Contig11583	6866	6926
Contig11590	1902	3361
Contig11590	4296	4856
Contig11590	5125	5787
Contig11605	6881	7047
Contig11606	80	375
Contig11606	7142	7335
Contig11612	2504	2686
Contig11612	5273	5769
Contig11622	106	391
Contig11642	8251	8393
Contig11646	172	263
Contig11650	7463	7845
Contig11654	4638	4744
Contig11667	5326	6066
Contig11667	6830	6930
Contig11667	7508	8215
Contig11667	8793	10017
Contig11667	10426	10581
Contig11674	42	178
Contig11674	6473	6758
Contig11675	3328	3641
Contig11675	5578	5832
Contig11699	1994	2210
Contig11712	3051	3177
Contig11712	3723	3835
Contig11714	2973	3067
Contig11724	2945	3184
Contig11727	3454	3674
Contig11727	4396	4922
Contig11727	8384	9327
Contig11754	699	1117
Contig11754	4324	4667
Contig11754	5644	5730
Contig11754	6735	6926
Contig11754	11244	11488
Contig11755	11554	11772
Contig11766	459	550
Contig11778	54	471
Contig11778	2894	3331
Contig11778	4642	4938
Contig11778	5174	5401
Contig11778	5559	5736
Contig11778	6020	6077
Contig11778	11774	11897
Contig11785	274	709
Contig11786	1337	1521
Contig11786	2369	2428
Contig11786	3188	3766
Contig11786	4454	4593
Contig11788	987	1163
Contig11802	6308	6396
Contig11802	7094	7223
Contig11802	11746	12043
Contig11814	12173	12249
Contig11827	11181	11389
Contig11829	1833	2230
Contig11829	2719	3142
Contig11830	4818	5321
Contig11831	11215	11675
Contig11845	3179	3460
Contig11845	8659	8851
Contig11850	8623	8963
Contig11850	10262	10430
Contig11857	10342	10451
Contig11860	10760	11378
Contig11866	12369	12654
Contig11883	4805	4983
Contig11885	5314	5969
Contig11885	5974	6292
Contig11885	6321	6631
Contig11885	6874	7135
Contig11885	7900	8159
Contig11885	12765	12911
Contig11886	219	286
Contig11886	1813	2367
Contig11886	4754	5201
Contig11886	7123	7715
Contig11886	8472	9018
Contig11894	11450	12206
Contig11902	3908	4223
Contig11905	7949	8253
Contig11911	4117	4636
Contig11912	190	301
Contig11912	4055	4883
Contig11912	5677	5800
Contig11912	8370	8652
Contig11912	9697	10879
Contig11916	4581	4765
Contig11925	397	721
Contig11925	947	1021
Contig11925	4038	4215
Contig11925	4386	4637
Contig11928	12290	12712
Contig11932	8538	8816
Contig11934	26	395
Contig11934	13303	13383
Contig11936	2593	2665
Contig11943	10254	10327
Contig11966	6352	7152
Contig11986	3629	3756
Contig11986	4436	5024
Contig11986	5885	6031
Contig11986	11526	11724
Contig11988	8192	8245
Contig11995	108	997
Contig11995	1279	1639
Contig11995	2249	2892
Contig11995	6280	6561
Contig11996	11412	11501
Contig12003	3681	3771
Contig12003	6260	6501
Contig12003	7468	7737
Contig12003	8225	8636
Contig12003	10968	11511
Contig12003	11755	12145
Contig12003	12323	12540
Contig12005	12345	12563
Contig12005	12711	13675
Contig12005	13887	14104
Contig1202	820	1071
Contig12020	5291	6422
Contig12020	7103	7619
Contig12022	5822	6088
Contig12022	9964	10394
Contig12026	3573	4000
Contig12027	13175	13522
Contig12028	40	794
Contig12028	6887	7114
Contig12028	9104	9253
Contig12028	10324	10503
Contig12038	14282	14464
Contig12041	4172	4324
Contig12041	14116	14352
Contig12043	997	1293
Contig12043	9000	9176
Contig12045	4795	5003
Contig12045	10280	10726
Contig12045	11472	11669
Contig12045	12835	12963
Contig12046	7250	7547
Contig12046	8428	9074
Contig12049	13854	13991
Contig12063	12994	13173
Contig12066	13096	14117
Contig12066	14336	14825
Contig12067	8075	8215
Contig12067	10740	10850
Contig12068	11999	12236
Contig12074	7258	7340
Contig12075	302	1047
Contig12075	1236	1542
Contig12075	2175	2397
Contig12075	2607	2979
Contig12075	3420	3569
Contig12081	523	726
Contig12081	979	1158
Contig12081	10523	10829
Contig12081	11021	13759
Contig12081	14891	14945
Contig12082	4537	4756
Contig12082	5752	5967
Contig12082	6454	6789
Contig12082	12247	12447
Contig12082	13026	13234
Contig12082	13617	13765
Contig12087	12896	12996
Contig12087	13533	13640
Contig12100	3888	4361
Contig12100	4403	4855
Contig12100	5513	5600
Contig12100	10558	10767
Contig12105	8077	8390
Contig12116	14754	15381
Contig12117	3551	3674
Contig12117	3920	4505
Contig12126	624	727
Contig12126	8987	9609
Contig12126	11944	12389
Contig12127	9243	9434
Contig12127	14145	14198
Contig12141	8	325
Contig12142	14496	15059
Contig12150	5776	6267
Contig12150	7835	8112
Contig12155	6052	6320
Contig12158	14074	14535
Contig12160	3979	4367
Contig12160	14403	14569
Contig12164	15647	15809
Contig12165	533	710
Contig12165	1105	1263
Contig12165	2984	3238
Contig12165	4620	4808
Contig12165	6682	7222
Contig12165	10177	10334
Contig12165	13352	13459
Contig12165	13524	13721
Contig12165	14559	14786
Contig12165	14945	15192
Contig12165	15412	15548
Contig12165	15700	15919
Contig12167	5223	5400
Contig12167	7051	7163
Contig12167	7505	7745
Contig12173	186	503
Contig12173	5937	6204
Contig12173	7483	7554
Contig12173	7765	7880
Contig12173	8042	8126
Contig12173	12693	13135
Contig12173	14918	15362
Contig12188	5429	5726
Contig12188	5945	6834
Contig12190	7174	7838
Contig12190	9282	9400
Contig12190	13579	13721
Contig12193	839	949
Contig12193	1076	1238
Contig12195	5151	6084
Contig12195	7554	7855
Contig12195	9842	9927
Contig12195	10888	11045
Contig12195	14733	15831
Contig12195	16101	16508
Contig12196	142	286
Contig12199	7233	7449
Contig12201	3330	3767
Contig12203	6173	6371
Contig12206	5567	5686
Contig12206	8397	8842
Contig12206	9004	9531
Contig12206	9763	10074
Contig12206	13063	13185
Contig12206	13780	14116
Contig12206	15331	15629
Contig12207	74	253
Contig12207	692	1327
Contig12207	1554	1787
Contig12213	3368	3718
Contig12213	16589	16711
Contig12214	1817	1999
Contig12214	2183	2995
Contig12214	3460	3615
Contig12214	4300	4558
Contig12214	8693	9770
Contig12214	15255	16327
Contig12214	16478	16698
Contig12215	5276	5394
Contig12215	5565	5706
Contig12231	8657	9008
Contig12235	64	218
Contig12235	526	1415
Contig12235	6339	6485
Contig12235	10467	10804
Contig12235	11111	11336
Contig12235	11534	12210
Contig12235	13048	13205
Contig12247	14855	14947
Contig12252	15565	15713
Contig12253	14351	14884
Contig12255	3417	3815
Contig12255	5252	6127
Contig12255	7695	8102
Contig12256	4870	5051
Contig12256	10707	10815
Contig12258	8308	8471
Contig12258	8534	8723
Contig12261	2199	2454
Contig12261	3862	3944
Contig12261	13273	13441
Contig12263	42	721
Contig12263	3785	4121
Contig12263	6262	6760
Contig12263	9601	9841
Contig12266	12272	12408
Contig12268	1110	1335
Contig12268	6963	7042
Contig12268	7653	8352
Contig12268	8631	8962
Contig12268	12391	12506
Contig12268	13773	13933
Contig12268	14434	14662
Contig12269	11334	11465
Contig12271	17546	17823
Contig12280	9336	9745
Contig12280	9992	10791
Contig12284	6960	7470
Contig12284	8433	8515
Contig12287	5850	5977
Contig12287	6482	6637
Contig12287	7017	7429
Contig12287	9664	9869
Contig12287	17166	17715
Contig12296	11281	11398
Contig12296	13913	14313
Contig12298	158	504
Contig12298	1590	1683
Contig12298	2748	2944
Contig12298	6747	6847
Contig12301	1185	1572
Contig12301	2803	3008
Contig12301	3208	3326
Contig12301	6830	7031
Contig12301	15131	15323
Contig12304	5908	6069
Contig12306	8064	8358
Contig12306	9513	9725
Contig12307	11003	11169
Contig12316	93	291
Contig12316	3109	3964
Contig12316	14439	14549
Contig12317	1217	1374
Contig12317	8493	8624
Contig12317	9208	10322
Contig12317	10788	11145
Contig12317	11459	12450
Contig12317	13526	13704
Contig12317	13862	13966
Contig12324	7873	8221
Contig12324	8879	9016
Contig12324	9460	9587
Contig12324	14433	14544
Contig12325	3657	3849
Contig12325	18447	18755
Contig12330	4742	5197
Contig12330	5414	5819
Contig12330	6058	6189
Contig12330	6395	6473
Contig12330	17622	17719
Contig12337	5106	5311
Contig12338	18342	18837
Contig12338	19085	19180
Contig12339	1563	1682
Contig12339	4399	4511
Contig12339	14026	14439
Contig12339	16269	16428
Contig12339	18902	19179
Contig12340	275	400
Contig12353	1542	1755
Contig12353	1884	2308
Contig12353	2730	2813
Contig12353	10542	10672
Contig12353	10837	11039
Contig12353	17191	17347
Contig12353	18138	18355
Contig12367	3803	4278
Contig12367	9151	9597
Contig12367	12621	12828
Contig12374	12019	12269
Contig12374	17842	17916
Contig12386	3770	3970
Contig12386	6886	6967
Contig12386	11427	11581
Contig12387	298	482
Contig12387	598	673
Contig12387	1286	1456
Contig12387	12989	13123
Contig12387	17801	18074
Contig12387	18343	18518
Contig12393	2534	2857
Contig12393	3588	3965
Contig12393	4322	4583
Contig12393	5455	5865
Contig12393	6733	7039
Contig12393	10233	10427
Contig12393	14492	14752
Contig12393	17044	17132
Contig12415	12332	13416
Contig12418	8850	9328
Contig12420	8532	9119
Contig12422	14423	14504
Contig12427	19932	20775
Contig12434	20424	20601
Contig12436	6875	6944
Contig12436	7656	7729
Contig12436	9595	9749
Contig12437	12854	12939
Contig12439	556	641
Contig12439	12215	12339
Contig12439	20116	20904
Contig12447	612	981
Contig12447	2045	2700
Contig12447	5713	5768
Contig12447	12194	12513
Contig12447	12758	13024
Contig12447	14155	14309
Contig12448	19436	19808
Contig12448	21218	21522
Contig12449	15	1152
Contig12449	1497	2403
Contig12449	2634	3389
Contig12449	4078	4146
Contig12450	1731	2079
Contig12450	2243	2404
Contig12450	8080	8264
Contig12450	9048	9207
Contig12450	13699	13951
Contig12450	17505	17754
Contig12456	1299	1853
Contig12459	65	189
Contig12461	2506	3491
Contig12461	7768	7943
Contig12461	8191	8405
Contig12461	10368	10780
Contig12464	14574	14917
Contig12472	13915	14200
Contig12472	14659	14848
Contig12472	15280	15456
Contig12472	16144	16908
Contig12472	21920	22034
Contig12474	1035	1127
Contig12474	7193	7661
Contig12474	8269	8479
Contig12474	13194	13309
Contig12474	19637	19792
Contig12474	21557	21827
Contig12477	15037	15381
Contig12483	13353	13547
Contig12484	9025	9451
Contig12487	15832	16045
Contig12488	14194	14360
Contig12489	14022	14743
Contig12489	15737	16544
Contig12496	10445	10590
Contig12499	2991	3277
Contig12499	21047	21169
Contig12501	18940	19589
Contig12501	19740	19904
Contig12506	1288	1833
Contig12514	21979	22339
Contig12516	7342	7662
Contig12519	22777	22896
Contig12523	9091	9292
Contig12523	10428	10618
Contig12523	10896	11083
Contig12523	12178	12355
Contig12523	17449	17908
Contig12527	43	507
Contig12527	1314	1421
Contig12527	3245	3495
Contig12527	13760	13842
Contig12531	5131	5218
Contig12531	8711	9067
Contig12531	9220	9930
Contig12531	10061	10589
Contig12531	20405	20466
Contig12531	22920	22986
Contig12539	20233	20316
Contig12540	10314	10459
Contig12544	22482	22647
Contig12547	7986	8117
Contig12549	10189	10742
Contig12549	11079	11625
Contig12549	12803	12989
Contig12549	16164	16700
Contig12549	17220	17272
Contig12549	22766	22929
Contig12553	14447	14592
Contig12553	17840	18093
Contig12553	18746	18979
Contig12553	19086	19506
Contig12554	1561	1785
Contig12556	12861	13003
Contig12565	16524	16591
Contig12568	2529	2613
Contig12568	13191	13659
Contig12568	17455	17963
Contig12569	993	1277
Contig12570	15574	15670
Contig12577	563	928
Contig12577	12888	13080
Contig12577	20013	20162
Contig12578	17163	17383
Contig12583	16162	16639
Contig12585	898	1046
Contig12585	2562	2651
Contig12585	2867	2948
Contig12585	14092	14193
Contig12585	15337	15617
Contig12585	18451	18571
Contig12586	958	1181
Contig12586	9607	10286
Contig12586	13032	13172
Contig12586	13654	14018
Contig12586	19700	20147
Contig12586	20370	20625
Contig12586	24735	25815
Contig12590	16473	16646
Contig12590	20782	20878
Contig12591	20580	21035
Contig12594	15223	15615
Contig12594	16577	16772
Contig12594	21094	21442
Contig12594	23017	23273
Contig12597	15353	15537
Contig12603	3816	3990
Contig12611	8829	9026
Contig12611	15424	15503
Contig12611	17574	17846
Contig12611	18055	18254
Contig12611	23610	23760
Contig12617	24855	24958
Contig12621	3754	3831
Contig12621	9257	9505
Contig12621	11533	11722
Contig12623	1755	2989
Contig12623	3044	3285
Contig12623	4156	4578
Contig12623	5213	5292
Contig12623	18240	18360
Contig12623	25286	25377
Contig12631	12697	12871
Contig12633	6376	6802
Contig12633	7039	8033
Contig12633	8819	9073
Contig12633	13381	13918
Contig12633	15546	15967
Contig12633	16182	16323
Contig12633	16557	16658
Contig12635	3747	3957
Contig12635	4503	4988
Contig12635	13002	13164
Contig12639	132	759
Contig12639	10008	10376
Contig12639	12027	12711
Contig12644	14737	14993
Contig12645	5125	5409
Contig12645	6962	7399
Contig12645	8566	9205
Contig12645	10147	10257
Contig12648	3653	3852
Contig12648	4458	4839
Contig1265	18	308
Contig12650	23116	23319
Contig12657	6948	7148
Contig12659	1333	1556
Contig12659	16879	16962
Contig12659	20105	20262
Contig12659	21183	21569
Contig12659	26184	26440
Contig12662	26412	26573
Contig12666	7433	7647
Contig12666	7816	8617
Contig12666	11172	11602
Contig12666	24349	24743
Contig12667	16315	16559
Contig12667	21443	21915
Contig12667	22306	23885
Contig12667	24077	24128
Contig12667	28421	28737
Contig12669	9349	9549
Contig12669	11223	11348
Contig12669	15069	15643
Contig12669	18184	18253
Contig12669	21525	21728
Contig12669	28904	29248
Contig12669	29475	29693
Contig12669	29921	30359
Contig12670	9389	9572
Contig12670	10533	10837
Contig12670	14145	14403
Contig12670	15094	15151
Contig12670	17286	17563
Contig12670	18277	18866
Contig12670	19454	21062
Contig12670	21761	21929
Contig12670	22288	23840
Contig12670	23988	24495
Contig12670	24897	25342
Contig12670	26988	27284
Contig12670	27544	27682
Contig12670	28840	29353
Contig12670	29746	30173
Contig12673	2960	3125
Contig12675	31190	31308
Contig12679	6589	6688
Contig12679	8465	8603
Contig12680	7932	8379
Contig12680	9945	10064
Contig12688	6107	6206
Contig12688	29728	29810
Contig12690	26995	27155
Contig12694	13832	14053
Contig12694	14131	14402
Contig12696	18602	18955
Contig12696	19192	19518
Contig12696	19825	20127
Contig12696	20403	21038
Contig12696	21258	22347
Contig12696	23599	23781
Contig12696	23981	24166
Contig12696	33077	33392
Contig12697	9196	9547
Contig12697	21659	21734
Contig12697	23659	23988
Contig12701	6868	7003
Contig12701	17116	17422
Contig12703	1254	1470
Contig12703	2091	2281
Contig12703	4033	4192
Contig12703	7315	7827
Contig12703	8384	8471
Contig12703	13651	13769
Contig12703	17080	17742
Contig12703	26057	26310
Contig12703	29662	29820
Contig12705	33082	33268
Contig12705	33482	33895
Contig12706	22021	22276
Contig12706	26119	26446
Contig12707	2693	3281
Contig12707	28920	29081
Contig12709	26813	27033
Contig12709	27419	27758
Contig12711	1282	1932
Contig12711	18491	18688
Contig12711	27740	28559
Contig12712	33685	34040
Contig12713	1565	2043
Contig12713	31809	31971
Contig12714	31877	31976
Contig12718	4316	4470
Contig12718	5278	5789
Contig12718	8334	8403
Contig12718	12264	12596
Contig12718	12944	13035
Contig12718	33955	34247
Contig12718	34657	34823
Contig12726	12218	12294
Contig12728	9472	9713
Contig12728	10016	10203
Contig12728	10857	10970
Contig12728	13338	13486
Contig12728	25571	26642
Contig12728	27409	28570
Contig12728	28629	28722
Contig12728	28726	29072
Contig12728	29765	30239
Contig12728	30349	31762
Contig12730	968	1059
Contig12730	2570	3903
Contig12730	8586	8766
Contig12730	8948	9555
Contig12730	10210	10529
Contig12730	12741	12854
Contig12730	13297	13524
Contig12730	14445	15651
Contig12733	6027	6139
Contig12733	10859	10963
Contig12733	12734	13275
Contig12733	13832	14553
Contig12733	15026	15498
Contig12733	15871	15940
Contig12733	16079	16262
Contig12733	25095	25401
Contig12733	25857	26291
Contig12733	26819	26937
Contig12733	27144	27275
Contig12733	27551	27688
Contig12733	29410	29796
Contig12733	30413	30780
Contig12733	33403	33582
Contig12733	34276	34448
Contig12734	16380	16443
Contig12737	25433	25615
Contig12738	25506	25612
Contig12738	30455	30983
Contig12738	32991	33126
Contig12744	10550	10663
Contig12744	18714	19056
Contig12744	24275	24385
Contig12744	25048	25334
Contig12744	33824	33897
Contig12744	35355	35509
Contig12745	2463	2601
Contig12745	3048	3149
Contig12745	4477	6083
Contig12745	9085	9241
Contig12745	12773	12880
Contig12745	22891	22960
Contig12745	25503	25884
Contig12745	30857	30986
Contig12748	15310	15553
Contig12748	31246	31501
Contig12755	3104	3540
Contig12755	3955	4034
Contig12757	18484	18758
Contig12759	7009	7272
Contig12762	6509	6763
Contig12766	22033	22874
Contig12777	645	952
Contig12777	1941	3548
Contig12777	12017	12489
Contig12777	19491	19775
Contig12777	24660	25057
Contig12777	28055	28982
Contig12777	30350	30575
Contig12777	30614	31125
Contig12777	32363	32775
Contig12777	36969	37175
Contig12777	37900	37990
Contig12777	38884	38997
Contig12781	853	966
Contig12781	2200	2342
Contig12781	2648	2811
Contig12781	7816	7988
Contig12781	8260	8617
Contig12781	25585	26694
Contig12781	27080	27136
Contig12781	27251	27852
Contig12781	31756	32867
Contig12781	33339	33420
Contig12781	33775	34201
Contig12781	35094	36281
Contig12781	38261	38449
Contig12781	39834	40084
Contig12782	15356	16008
Contig12782	16501	16562
Contig12782	17156	17207
Contig12782	17406	17746
Contig12785	16228	16631
Contig12785	24675	24786
Contig12785	26282	26393
Contig12787	8149	8443
Contig12787	8648	8830
Contig12788	39336	39537
Contig12790	7928	8405
Contig12790	10174	11769
Contig12790	11784	11889
Contig12790	21931	22102
Contig12790	22456	22584
Contig12790	25977	26427
Contig12798	31289	31801
Contig12799	8615	8828
Contig12802	126	332
Contig12804	3283	3741
Contig12804	3945	4269
Contig12804	9586	9726
Contig12804	36997	37546
Contig12804	38566	38765
Contig12806	11032	11244
Contig12806	32762	33152
Contig12806	34780	34948
Contig12806	35280	36212
Contig12807	453	662
Contig12807	3419	3513
Contig12807	4245	4640
Contig12807	16526	16798
Contig12807	34608	34668
Contig12807	35224	35377
Contig12808	39447	39575
Contig12810	5566	5641
Contig12810	19092	19241
Contig12810	28747	29235
Contig12812	23226	23350
Contig12816	8920	9055
Contig12816	24544	24675
Contig12816	31260	31388
Contig12818	13311	13580
Contig12818	20134	20435
Contig12819	25912	26051
Contig12823	24690	24849
Contig12823	25258	25472
Contig12825	25468	25521
Contig12826	2402	2598
Contig12832	2661	2915
Contig12832	3242	3319
Contig12832	8488	8596
Contig12838	34234	34385
Contig12850	5518	5669
Contig12851	33337	33688
Contig12853	14912	15881
Contig12859	18200	18334
Contig12859	21182	21452
Contig12859	27299	27573
Contig12859	29898	30074
Contig12859	35891	36500
Contig12859	39157	39943
Contig12859	44377	44686
Contig12859	45775	45927
Contig12859	46594	46831
Contig12859	47059	47161
Contig12863	13852	14002
Contig12864	18551	18634
Contig12864	19555	20508
Contig12864	22460	22794
Contig12864	23042	23239
Contig12864	31827	32100
Contig12864	32538	32590
Contig12864	34370	34462
Contig12865	1218	1661
Contig12865	3850	4575
Contig12865	7050	7712
Contig12865	45080	45432
Contig12865	46998	47174
Contig12866	11271	11555
Contig12866	48488	48705
Contig12867	9248	9358
Contig12868	44722	45094
Contig12871	38332	38484
Contig12878	32921	33740
Contig12879	6221	6910
Contig12879	15935	16085
Contig12881	6630	6854
Contig12881	46656	46897
Contig12882	41427	42171
Contig12882	44730	45142
Contig12882	45300	46028
Contig12882	47907	48017
Contig12883	7825	8252
Contig12883	12475	12678
Contig12884	559	630
Contig12885	572	759
Contig12885	3946	4131
Contig12885	4802	4997
Contig12885	5201	5261
Contig12885	6314	6512
Contig12885	9864	9958
Contig12885	30495	31062
Contig12885	33236	33369
Contig12885	34827	35031
Contig12885	36344	36486
Contig12885	37123	37434
Contig12885	43319	44212
Contig12885	45238	45866
Contig12885	47553	47721
Contig12886	179	728
Contig12886	10762	10933
Contig12886	17206	17427
Contig12886	42363	42958
Contig12886	43990	44301
Contig12890	48132	48271
Contig12891	658	780
Contig12894	29037	29228
Contig12895	741	1419
Contig12895	2077	2383
Contig12895	2670	3011
Contig12895	4546	4806
Contig12895	12910	13119
Contig12895	13899	14464
Contig12895	15145	15237
Contig12899	35988	36122
Contig12900	33287	33494
Contig12900	45890	46025
Contig12901	13534	13698
Contig12901	15587	15779
Contig12901	33265	33467
Contig12901	41751	41830
Contig12901	46790	47730
Contig12902	11140	11199
Contig12903	7276	7476
Contig12903	7660	7782
Contig12903	9408	10030
Contig12903	11892	12367
Contig12903	13030	13172
Contig12903	16685	16837
Contig12903	20025	20226
Contig12903	20378	20473
Contig12903	29058	29160
Contig12903	30816	30910
Contig12906	15011	15269
Contig12911	22511	22717
Contig12911	30634	30724
Contig12911	35504	36199
Contig12911	36404	37070
Contig12911	37262	38049
Contig12911	38754	39002
Contig12911	48436	48903
Contig12911	49081	49699
Contig12915	16379	16681
Contig12915	20042	20121
Contig12916	29680	29760
Contig12917	6648	6930
Contig12917	8028	8158
Contig12917	14172	14573
Contig12917	14917	15495
Contig12917	17216	17702
Contig12917	19389	19636
Contig12917	21117	21560
Contig12917	38204	38379
Contig12919	8006	8339
Contig12920	36981	37155
Contig12920	46506	46775
Contig12920	48736	49007
Contig12920	50205	50407
Contig12921	147	276
Contig12921	21910	22299
Contig12921	22474	22718
Contig12921	22912	23026
Contig12921	24421	24492
Contig12921	30615	30835
Contig12921	49678	50385
Contig12921	54265	54533
Contig12929	9287	10148
Contig12929	10535	10712
Contig12929	11018	11466
Contig12929	27307	27493
Contig12932	1407	1494
Contig12935	53544	53882
Contig12936	32336	32510
Contig12937	9618	10438
Contig12938	2885	3215
Contig12938	14517	14757
Contig12938	18622	18836
Contig12938	19769	20007
Contig12938	20190	20306
Contig12938	26148	26260
Contig12938	29675	29850
Contig12938	31442	31538
Contig12938	35944	36335
Contig12941	27368	27485
Contig12946	16036	16212
Contig12946	16797	17338
Contig12946	26508	26649
Contig12946	29563	29692
Contig12946	33227	33729
Contig12946	46946	47394
Contig12948	617	772
Contig12948	3240	3314
Contig12948	15796	15991
Contig12948	23644	23741
Contig12948	27018	27179
Contig12948	29450	29575
Contig12949	3429	3567
Contig12949	4060	4287
Contig12949	8967	9675
Contig12949	17025	17251
Contig12949	19672	20145
Contig12949	20852	20970
Contig12949	23399	23570
Contig12949	23584	24362
Contig12949	24500	24602
Contig12949	24923	25039
Contig12949	39737	39831
Contig12949	40593	41257
Contig12949	44558	44829
Contig12949	48998	49243
Contig12949	50355	50629
Contig12949	54898	55373
Contig12954	3167	3297
Contig12956	5722	6056
Contig12957	1132	1596
Contig12957	6540	6660
Contig12957	10695	10852
Contig12957	19386	19619
Contig12957	20486	20761
Contig12957	22371	22485
Contig12957	28910	29925
Contig12957	32235	32533
Contig12957	37093	37253
Contig12957	44761	45813
Contig12960	2496	2833
Contig12960	18904	19112
Contig12960	28428	28494
Contig12960	39455	39579
Contig12960	41114	41391
Contig12960	48239	48431
Contig12960	48506	48886
Contig12960	56799	56916
Contig12961	49147	49298
Contig12962	18467	18677
Contig12963	8577	8662
Contig12963	9191	10060
Contig12963	10160	10412
Contig12963	12895	13668
Contig12963	15879	16136
Contig12963	17062	17152
Contig12963	17926	18276
Contig12963	18828	19258
Contig12963	19634	19918
Contig12963	20870	20978
Contig12963	21893	22051
Contig12963	22456	24589
Contig12963	26444	26544
Contig12963	27201	27366
Contig12963	28963	29191
Contig12963	29341	30014
Contig12963	32686	33693
Contig12963	34796	35032
Contig12963	39132	39435
Contig12963	40321	40809
Contig12963	44109	44253
Contig12963	44778	45084
Contig12963	47812	48172
Contig12963	48798	48941
Contig12963	49114	49817
Contig12963	50581	51292
Contig12963	52843	53623
Contig12966	23624	23881
Contig12966	25401	25597
Contig12966	53769	53834
Contig12968	7787	7900
Contig12970	3901	4396
Contig12970	4479	4763
Contig12970	5748	6098
Contig12970	6523	6755
Contig12970	12970	13092
Contig12970	15989	16341
Contig12970	16776	17028
Contig12970	21254	21488
Contig12970	25665	25788
Contig12970	28743	28860
Contig12970	30433	30841
Contig12970	31567	32280
Contig12970	32423	32808
Contig12970	34658	35006
Contig12970	35439	35545
Contig12970	35753	36017
Contig12970	36566	37200
Contig12970	37722	37983
Contig12970	42131	42300
Contig12970	47978	48258
Contig12973	59423	59602
Contig12976	5987	6294
Contig12976	55792	56553
Contig12976	57937	58257
Contig12977	44790	44883
Contig12978	398	1004
Contig12978	2185	5565
Contig12978	9324	9505
Contig12978	9654	10098
Contig12978	10705	10858
Contig12978	29463	29933
Contig12978	31888	33221
Contig12978	34337	34760
Contig12978	35776	36502
Contig12978	40183	40273
Contig12978	43873	44096
Contig12978	44529	45708
Contig12978	46158	46424
Contig12978	46657	49793
Contig12982	44506	44565
Contig12984	23109	23187
Contig12987	17159	17490
Contig12989	48969	49057
Contig12990	42	267
Contig12990	813	1386
Contig12990	1613	1764
Contig12990	3990	4689
Contig12990	6192	6368
Contig12990	10718	11104
Contig12990	11240	11533
Contig12990	12636	13184
Contig12990	13534	13783
Contig12990	14068	15207
Contig12990	25141	25605
Contig12990	26711	26792
Contig12990	27408	27752
Contig12990	28875	28983
Contig12990	43198	43416
Contig12990	48513	48687
Contig12990	55184	55340
Contig12990	58149	58209
Contig12990	63541	63825
Contig12991	48960	49197
Contig12992	6492	6600
Contig12993	28754	28818
Contig12993	37516	37723
Contig12993	42418	42469
Contig12993	44526	44839
Contig12993	44969	45473
Contig12993	46478	46620
Contig12994	71	435
Contig12994	13539	13708
Contig12994	15453	15897
Contig12994	17293	17375
Contig12994	18322	18903
Contig12994	21248	21513
Contig12994	21923	22224
Contig12994	22582	22821
Contig12994	24406	24910
Contig12994	25320	25386
Contig12994	25962	26300
Contig12994	27693	28017
Contig12994	28538	28891
Contig12994	29224	29600
Contig12994	29705	30013
Contig12994	30564	31803
Contig12994	32216	32785
Contig12994	34408	34506
Contig12994	38565	38882
Contig12994	39558	39713
Contig12994	42046	42382
Contig12994	44051	44430
Contig12994	45527	45649
Contig12994	46390	47232
Contig12994	63038	63168
Contig12999	16043	16756
Contig12999	17061	17317
Contig13001	61969	62128
Contig13001	62409	63025
Contig13002	11853	12170
Contig13004	12584	13288
Contig13004	16665	16780
Contig13004	35269	35398
Contig13004	47416	47651
Contig13004	48011	48337
Contig13004	48604	48866
Contig13004	50882	51397
Contig13004	58880	59598
Contig13004	64019	64140
Contig13006	19946	20357
Contig13011	71	282
Contig13011	9266	9373
Contig13011	28095	28734
Contig13013	8442	8717
Contig13013	13183	13237
Contig13013	47550	47748
Contig13013	48004	48103
Contig13013	48708	49120
Contig13013	49974	50256
Contig13013	50665	50811
Contig13013	51393	51602
Contig13014	6530	6692
Contig13014	22125	22709
Contig13015	23159	23494
Contig13015	28761	28908
Contig13015	37870	38190
Contig13015	42051	42391
Contig13017	44942	45002
Contig13017	48224	48526
Contig13018	20588	20850
Contig13018	63537	63905
Contig13019	65670	66028
Contig13021	14	358
Contig13021	25594	25652
Contig13023	49073	49160
Contig13023	63764	64028
Contig13023	64408	64470
Contig13024	3519	3638
Contig13024	4968	5137
Contig13025	58429	60119
Contig13025	62712	63051
Contig13025	65197	65716
Contig13026	39594	39865
Contig13027	16513	16676
Contig13028	5234	5978
Contig13028	65453	65999
Contig13029	17086	17216
Contig13030	17691	18487
Contig13030	18749	19068
Contig13030	19242	20015
Contig13030	20016	20102
Contig13030	20255	20563
Contig13030	22063	22358
Contig13030	28834	29103
Contig13030	29403	29623
Contig13030	35634	35762
Contig13030	36113	36368
Contig13030	37098	37285
Contig13030	38764	39164
Contig13030	42064	43225
Contig13030	43401	45109
Contig13030	45708	46261
Contig13031	68035	68387
Contig13031	68545	70258
Contig13033	30331	30833
Contig13034	70383	70994
Contig13034	71223	71693
Contig13035	389	553
Contig13035	29303	30041
Contig13035	32311	32774
Contig13035	33961	34440
Contig13035	37439	37936
Contig13035	41046	42670
Contig13035	42851	43246
Contig13035	48990	49324
Contig13035	61720	62004
Contig13035	68818	70165
Contig13035	70365	71685
Contig13036	43642	43836
Contig13036	44218	44984
Contig13038	43386	43552
Contig13039	3888	4143
Contig13039	4394	4665
Contig13039	23347	23557
Contig13039	23870	23928
Contig13039	25638	25922
Contig13039	31390	31690
Contig13039	54122	54331
Contig13039	54948	55393
Contig13039	55864	56131
Contig13039	68003	68275
Contig13042	8112	8318
Contig13042	8747	8839
Contig13042	9803	9901
Contig13042	10647	10764
Contig13042	11251	11451
Contig13042	14066	14220
Contig13042	14863	15370
Contig13042	16785	17187
Contig13042	36077	36305
Contig13042	36475	36544
Contig13042	41483	41653
Contig13042	46093	46245
Contig13042	46586	46664
Contig13042	52658	52791
Contig13042	56878	57093
Contig13042	58052	58555
Contig13042	58740	58894
Contig13042	59035	59868
Contig13042	60181	60368
Contig13042	60735	60895
Contig13042	61535	61634
Contig13042	61723	61979
Contig13042	62339	62544
Contig13042	62724	62894
Contig13042	62900	63298
Contig13042	64153	64785
Contig13043	9	532
Contig13043	694	756
Contig13043	1259	1461
Contig13043	9279	9399
Contig13043	9728	9846
Contig13043	9908	10022
Contig13043	15315	16134
Contig13043	16399	17095
Contig13043	19523	20686
Contig13043	32918	33405
Contig13043	42448	42549
Contig13043	43070	44345
Contig13043	44681	45487
Contig13043	45540	45758
Contig13043	45836	46143
Contig13043	50611	50812
Contig13043	52911	53010
Contig13043	53587	53718
Contig13043	54698	54949
Contig13043	56717	56789
Contig13043	57307	57377
Contig13043	60113	60278
Contig13043	60394	60543
Contig13043	63773	64030
Contig13043	65999	66322
Contig13043	67027	67186
Contig13043	67545	67880
Contig13044	62146	62309
Contig13044	63256	63499
Contig13044	63541	63926
Contig13044	65487	66224
Contig13045	7071	7179
Contig13045	7595	7886
Contig13045	12200	12423
Contig13045	19541	19847
Contig13045	23702	24014
Contig13045	26291	26544
Contig13045	28422	28574
Contig13045	31615	31756
Contig13045	34897	35278
Contig13045	38906	39931
Contig13045	40166	40446
Contig13045	44344	44646
Contig13045	65760	66217
Contig13045	66373	66432
Contig13045	67696	67942
Contig13045	73289	73432
Contig13050	48464	49518
Contig13050	49749	50116
Contig13052	4366	4642
Contig13052	5625	5929
Contig13052	48273	48328
Contig13052	48479	48734
Contig13052	52218	52767
Contig13052	53818	54002
Contig13052	59215	59340
Contig13052	61615	61737
Contig13052	63744	63876
Contig13052	64548	64913
Contig13053	14927	15172
Contig13054	71778	71954
Contig13056	982	1103
Contig13056	1282	1771
Contig13056	6427	6981
Contig13056	7226	7828
Contig13056	21800	22131
Contig13056	22495	22743
Contig13056	32395	32731
Contig13056	39622	40076
Contig13056	42010	42378
Contig13056	43662	43742
Contig13056	44196	44429
Contig13056	49661	50963
Contig13056	55778	56153
Contig13056	57659	57902
Contig13056	58163	58301
Contig13056	68023	68755
Contig13056	74080	74499
Contig13056	77812	78003
Contig13059	2320	2392
Contig1306	670	767
Contig13060	28393	28838
Contig13061	21995	22065
Contig13063	53406	53482
Contig13064	11478	11859
Contig13064	13332	13577
Contig13064	20464	20619
Contig13064	21792	22000
Contig13064	30166	30385
Contig13064	30550	30739
Contig13064	38098	38437
Contig13064	42764	42834
Contig13064	48906	49044
Contig13064	49763	49956
Contig13064	53832	54138
Contig13064	54901	54954
Contig13064	66101	66516
Contig13064	67189	67393
Contig13064	68560	68851
Contig13064	70872	71216
Contig13064	71672	71784
Contig13064	72588	72983
Contig13064	75031	75245
Contig13064	75435	75691
Contig13065	1207	1294
Contig13065	3158	3488
Contig13065	3850	4244
Contig13065	4977	5075
Contig13065	14748	15310
Contig13065	23432	23595
Contig13065	30950	31162
Contig13065	33604	33748
Contig13065	60895	61149
Contig13065	62200	62323
Contig13065	62352	63320
Contig13065	64367	64730
Contig13065	65834	66748
Contig13065	69078	69521
Contig13065	69694	69853
Contig13065	78286	79076
Contig13066	383	814
Contig13066	25694	25949
Contig13066	26609	26960
Contig13066	27823	28087
Contig13067	38704	39026
Contig13069	24400	24565
Contig13070	24	155
Contig13070	1157	1647
Contig13070	1903	2099
Contig13070	2474	2734
Contig13070	3220	4275
Contig13070	9911	10030
Contig13070	15250	15832
Contig13070	18286	18516
Contig13070	23729	26323
Contig13070	75394	75453
Contig13071	163	640
Contig13071	1938	2643
Contig13071	3619	3981
Contig13071	4438	4529
Contig13071	5195	5397
Contig13071	6307	6569
Contig13071	26834	28330
Contig13071	28643	29558
Contig13071	30283	30512
Contig13071	30964	31317
Contig13071	31649	31808
Contig13071	35191	36047
Contig13071	36661	36849
Contig13071	37605	37786
Contig13071	38764	39417
Contig13071	40098	40897
Contig13072	13874	14050
Contig13073	11280	11408
Contig13073	25910	26442
Contig13073	26981	27440
Contig13073	27615	28089
Contig13073	28220	29353
Contig13073	29790	30001
Contig13073	30471	30632
Contig13073	36056	36229
Contig13073	43922	44229
Contig13073	46419	47004
Contig13073	50828	51220
Contig13075	48564	48757
Contig13075	71866	71969
Contig13077	67628	67837
Contig13077	78369	78486
Contig13078	68528	68669
Contig13080	9765	9882
Contig13080	45681	45749
Contig13081	5684	5814
Contig13081	37822	37933
Contig13081	38879	39120
Contig13081	80530	80970
Contig13082	20037	20358
Contig13082	38345	39680
Contig13082	40057	40349
Contig13082	42649	43536
Contig13082	43561	44053
Contig13082	52707	52989
Contig13082	63086	63385
Contig13082	67643	67895
Contig13082	82027	82332
Contig13083	79366	79462
Contig13084	67931	68494
Contig13084	68663	70268
Contig13086	7073	7250
Contig13086	10808	11215
Contig13086	20108	20362
Contig13086	37873	37972
Contig13088	1928	1994
Contig13088	12380	12551
Contig13088	14106	14247
Contig13088	24057	24124
Contig13088	37299	38707
Contig13088	38869	41267
Contig13088	44487	45124
Contig13088	45338	46219
Contig13088	46395	47119
Contig13088	47485	47842
Contig13088	48675	49065
Contig13088	49967	50166
Contig13088	50846	51007
Contig13088	55310	55559
Contig13088	66754	67412
Contig1309	647	1093
Contig13090	2606	3115
Contig13090	3325	3491
Contig13090	3761	4357
Contig13090	17369	17761
Contig13090	18218	18664
Contig13090	18839	19195
Contig13090	19461	19647
Contig13090	20166	20460
Contig13090	20485	20575
Contig13090	20799	21755
Contig13090	23543	24834
Contig13090	25431	26671
Contig13090	26969	27388
Contig13090	34317	34502
Contig13090	42911	43424
Contig13090	44668	45373
Contig13090	46156	46422
Contig13090	49636	50008
Contig13090	50169	50506
Contig13090	50660	51258
Contig13090	51426	52588
Contig13090	52839	54246
Contig13090	54883	54987
Contig13090	58446	58570
Contig13090	58672	58879
Contig13090	59029	59734
Contig13090	60388	60565
Contig13090	61504	61954
Contig13090	63575	64233
Contig13090	71107	71490
Contig13090	71872	71957
Contig13090	73451	73547
Contig13090	75815	75890
Contig13090	84484	84774
Contig13094	2580	2696
Contig13094	35443	35697
Contig13094	37120	37233
Contig13094	39270	39432
Contig13094	41418	42030
Contig13094	44148	44754
Contig13094	44885	45369
Contig13094	47110	47503
Contig13094	48759	48819
Contig13094	49870	50045
Contig13094	56989	57551
Contig13094	60550	60667
Contig13094	64287	64415
Contig13094	65503	66282
Contig13094	66390	66929
Contig13094	68749	69343
Contig13094	70460	71523
Contig13097	68906	69024
Contig13100	22277	22425
Contig13100	25560	25700
Contig13100	26542	26963
Contig13100	27586	28440
Contig13100	35037	35499
Contig13100	37806	38410
Contig13100	38664	39135
Contig13100	39404	40035
Contig13100	40777	43024
Contig13100	53923	54159
Contig13100	54349	55660
Contig13100	56038	56230
Contig13100	56424	56734
Contig13100	57156	57716
Contig13100	61416	61589
Contig13100	79422	80205
Contig13100	81716	83628
Contig13100	85152	85684
Contig13102	14019	14181
Contig13102	18743	18950
Contig13102	19478	19663
Contig13102	34871	35117
Contig13102	43553	43644
Contig13102	49363	50461
Contig13102	62405	62824
Contig13102	74312	74600
Contig13102	77465	77598
Contig13102	77835	78620
Contig13102	78932	79101
Contig13102	79236	79362
Contig13102	82165	82487
Contig13102	85991	86406
Contig13102	87317	87492
Contig13103	66667	66797
Contig13106	40416	40606
Contig13107	8889	9224
Contig13107	23606	23807
Contig13107	29008	29125
Contig13107	31312	32412
Contig13107	34826	35235
Contig13107	35452	35950
Contig13107	39733	40107
Contig13107	40943	41139
Contig13107	53326	53474
Contig13107	59275	59456
Contig13107	60634	60867
Contig13107	63499	63564
Contig13107	69301	69385
Contig13110	18594	18729
Contig13110	79532	79595
Contig13111	69050	69278
Contig13112	91148	91856
Contig13114	23008	23128
Contig13114	25676	25868
Contig13114	26471	26629
Contig13114	27074	27877
Contig13115	15886	16170
Contig13115	25034	25126
Contig13115	26496	26605
Contig13115	26787	27065
Contig13115	35654	35823
Contig13115	36599	37002
Contig13115	42615	42794
Contig13115	88103	88253
Contig13116	15296	15488
Contig13116	15793	15879
Contig13116	21297	21544
Contig13116	62599	62717
Contig13116	79584	79774
Contig13116	85342	85682
Contig13117	34846	34963
Contig13119	29420	29577
Contig13119	48950	49088
Contig13119	49755	50212
Contig13120	11797	12034
Contig13120	13010	13137
Contig13120	18424	18573
Contig13120	19427	19641
Contig13120	25376	25492
Contig13120	26640	26949
Contig13120	27292	27810
Contig13120	30164	30300
Contig13120	34802	35100
Contig13120	35265	35996
Contig13120	44309	44373
Contig13120	44753	45061
Contig13120	46718	46947
Contig13120	51481	51935
Contig13120	53320	53484
Contig13120	57267	57478
Contig13120	58328	58651
Contig13120	63663	64500
Contig13120	65967	66308
Contig13120	66675	68171
Contig13120	68462	68555
Contig13120	68690	68869
Contig13120	69077	69434
Contig13120	69715	69865
Contig13120	73628	73696
Contig13120	74510	74879
Contig13120	77716	79013
Contig13120	79442	79615
Contig13120	79924	80095
Contig13120	80863	81303
Contig13120	81845	81916
Contig13120	82907	83099
Contig13120	84329	84670
Contig13120	84672	85015
Contig13120	85848	86224
Contig13120	86424	86607
Contig13120	92012	92372
Contig13122	4726	4928
Contig13122	5122	5474
Contig13122	22067	22255
Contig13122	23217	23444
Contig13124	2209	2273
Contig13124	4853	5397
Contig13124	7662	7885
Contig13125	29424	29617
Contig13125	29838	29975
Contig13125	31077	31260
Contig13126	81958	82381
Contig13126	88070	88312
Contig13126	89871	90854
Contig13126	91076	91422
Contig13126	91948	92041
Contig13127	246	853
Contig13127	2363	2730
Contig13127	6089	6298
Contig13127	6461	7539
Contig13127	10155	10297
Contig13127	11230	11396
Contig13127	14123	14421
Contig13127	16491	16825
Contig13127	17088	17573
Contig13127	18720	18964
Contig13127	19793	20008
Contig13127	20170	20940
Contig13127	24467	24817
Contig13127	25986	26212
Contig13127	26486	26578
Contig13127	27187	27361
Contig13127	29260	31047
Contig13127	32062	32221
Contig13127	32419	32813
Contig13127	41206	41500
Contig13127	42577	42751
Contig13127	43283	44577
Contig13127	50642	50989
Contig13127	51179	51646
Contig13127	52997	54162
Contig13127	55387	55589
Contig13127	56210	57984
Contig13127	58123	59141
Contig13127	87460	87575
Contig13128	8197	8506
Contig13128	84332	84574
Contig13129	3183	3376
Contig13129	9833	10424
Contig13129	17445	17593
Contig13129	27896	28117
Contig13129	28280	28359
Contig13129	44434	44806
Contig13129	45987	46168
Contig13129	50120	50188
Contig13129	51620	52073
Contig13129	52316	52830
Contig13129	53418	54132
Contig13129	54767	54849
Contig13129	55069	56127
Contig13129	56987	57193
Contig13129	57622	58134
Contig13129	59518	59642
Contig13129	66030	66124
Contig13129	69164	69670
Contig13129	73900	74224
Contig13129	78704	79263
Contig13129	79338	80438
Contig13129	82476	82615
Contig13129	86514	86973
Contig13129	91817	91977
Contig13130	7285	8295
Contig13130	10113	10229
Contig13130	14137	14423
Contig13130	15079	15199
Contig13130	18933	19243
Contig13130	20623	20685
Contig13130	26283	27100
Contig13130	36390	36568
Contig13130	42501	42599
Contig13130	47059	47842
Contig13130	48975	49387
Contig13130	49843	50020
Contig13130	55313	55502
Contig13130	64499	64572
Contig13130	67898	68337
Contig13130	74036	74241
Contig13130	74792	75136
Contig13130	75567	75765
Contig13130	77264	77370
Contig13130	82274	82820
Contig13130	84325	85143
Contig13130	85868	86281
Contig13130	88428	88566
Contig13130	90512	90693
Contig13130	91100	91273
Contig13130	92697	92775
Contig13131	91805	92058
Contig13132	2027	2131
Contig13132	5046	5192
Contig13132	5892	6195
Contig13132	9039	9117
Contig13132	14485	14554
Contig13132	23739	23793
Contig13132	27719	27998
Contig13132	28250	28579
Contig13132	33626	33800
Contig13132	41939	42057
Contig13132	48581	48724
Contig13138	16772	17293
Contig13139	536	761
Contig13139	18771	18830
Contig13139	19255	19382
Contig13139	24805	25074
Contig13139	25129	25408
Contig13139	33190	33612
Contig13139	41083	41482
Contig13139	47998	48312
Contig13139	48457	48753
Contig13139	49149	49754
Contig13139	53345	53580
Contig13139	57752	57959
Contig13139	62846	63103
Contig13139	74041	74247
Contig13139	75995	76190
Contig13139	80560	80736
Contig13144	2912	3158
Contig13144	3473	4107
Contig13144	5679	6055
Contig13144	64131	64302
Contig13144	66899	68035
Contig13144	69229	69707
Contig13144	69860	70307
Contig13144	70548	71212
Contig13144	72597	72917
Contig13144	77797	78185
Contig13144	79040	79207
Contig13144	79442	79552
Contig13144	82155	82304
Contig13144	82732	83296
Contig13144	85414	85668
Contig13144	87842	88000
Contig13144	88410	88646
Contig13144	94797	94878
Contig13144	95218	95645
Contig13144	98246	98421
Contig13144	99834	99964
Contig13145	9931	10119
Contig13145	31906	32139
Contig13145	39578	39770
Contig13145	45545	45739
Contig13145	49605	49774
Contig13145	52448	52524
Contig13145	54540	54648
Contig13145	57008	57352
Contig13145	60167	60430
Contig13145	60867	60992
Contig13145	61034	61138
Contig13145	63595	63683
Contig13145	74911	74983
Contig13145	76227	76458
Contig13145	78124	78219
Contig13145	92501	92606
Contig13145	94221	94376
Contig13145	96949	97023
Contig13145	97487	97783
Contig13145	98046	98290
Contig13145	99423	99609
Contig13146	66	416
Contig13146	94328	94381
Contig13146	100315	100434
Contig13147	2852	3042
Contig13147	21594	21674
Contig13147	82156	82328
Contig13151	38	365
Contig13151	12325	12717
[truncated: 7,547 more rows]
