# Supplementary material for: Diverse RNA interference strategies in early-branching metazoans
Source: BMC Evol Biol. 2018 Nov 1;18:160. doi: 10.1186/s12862-018-1274-2 (PMC6211395; doi:10.1186/s12862-018-1274-2)
Supplement: Supplementary file 4 — Locations of annotated RNAi loci from Drosophila, Amphimedon, Nematostella and Mnemiopsis. Genomic loci of annotated miRNA, piRNA, endo-siRNA and 25-mer clusters in all four species. (GZ 1305 kb) [file 12862_2018_1274_MOESM4_ESM.gz › Drosophila/Drosophila_piRNAs_multi_merged.bed]

chr2L	311	437
chr2L	769	895
chr2L	1227	1353
chr2L	1685	1811
chr2L	2143	2269
chr2L	2601	2727
chr2L	3059	3185
chr2L	3517	3643
chr2L	3975	4101
chr2L	4433	4559
chr2L	4891	5155
chr2L	5314	5894
chr2L	9858	11281
chr2L	47520	52203
chr2L	64363	64892
chr2L	75251	76142
chr2L	322769	323094
chr2L	347967	348107
chr2L	348331	355135
chr2L	359621	359958
chr2L	360153	360628
chr2L	361694	362384
chr2L	362397	362733
chr2L	362920	363083
chr2L	363977	364450
chr2L	364463	364799
chr2L	364812	365855
chr2L	771373	771847
chr2L	772041	772177
chr2L	783301	783462
chr2L	783649	783810
chr2L	783997	784154
chr2L	977294	977492
chr2L	1005258	1005456
chr2L	1220415	1227217
chr2L	1227425	1227565
chr2L	1301813	1302246
chr2L	1571338	1571446
chr2L	1679266	1686064
chr2L	1686275	1686412
chr2L	1711327	1711680
chr2L	1801173	1804712
chr2L	1804861	1806795
chr2L	1938089	1938161
chr2L	2031689	2031770
chr2L	2112675	2119447
chr2L	2216652	2216917
chr2L	2294352	2298986
chr2L	2493989	2494337
chr2L	2566008	2571209
chr2L	2661261	2663016
chr2L	2773068	2778781
chr2L	2868945	2869135
chr2L	2875472	2875724
chr2L	2933355	2935420
chr2L	3027626	3027954
chr2L	3073343	3077975
chr2L	3169580	3169682
chr2L	3172984	3173085
chr2L	3203485	3204076
chr2L	3205032	3205424
chr2L	3205655	3206015
chr2L	3208095	3208384
chr2L	3251563	3259034
chr2L	3388721	3388830
chr2L	3466905	3467026
chr2L	3650099	3654731
chr2L	4004995	4005522
chr2L	4066112	4068925
chr2L	4181324	4183897
chr2L	4554444	4554635
chr2L	4602575	4603041
chr2L	4603997	4604389
chr2L	4604620	4604980
chr2L	4607060	4607349
chr2L	4662387	4669081
chr2L	4918548	4923231
chr2L	4953634	4953743
chr2L	5031588	5031712
chr2L	5097058	5097220
chr2L	5520266	5520534
chr2L	6363208	6366071
chr2L	6876839	6882954
chr2L	6991496	6997218
chr2L	6997944	6998551
chr2L	7232925	7233013
chr2L	7406026	7406173
chr2L	7425741	7426039
chr2L	7548133	7550510
chr2L	7694444	7694740
chr2L	7792629	7792860
chr2L	7872843	7872922
chr2L	7959164	7960445
chr2L	7977549	7983658
chr2L	8013925	8018558
chr2L	8077952	8078138
chr2L	8258619	8258703
chr2L	8427322	8427893
chr2L	8594746	8601100
chr2L	8723190	8724551
chr2L	8724704	8728842
chr2L	8729013	8729783
chr2L	8729821	8731444
chr2L	9339527	9339786
chr2L	9393887	9396455
chr2L	9491603	9491853
chr2L	9574865	9574987
chr2L	9648594	9648648
chr2L	9903440	9903650
chr2L	9950431	9950504
chr2L	9973785	9974384
chr2L	9975112	9980832
chr2L	10050783	10050901
chr2L	10138222	10143400
chr2L	10151221	10151654
chr2L	10156375	10156598
chr2L	10156753	10163610
chr2L	10214260	10214537
chr2L	10240883	10241523
chr2L	10285308	10285402
chr2L	10593404	10599992
chr2L	10746835	10747012
chr2L	10847605	10847969
chr2L	10862912	10864435
chr2L	10877013	10883202
chr2L	11315301	11317740
chr2L	11540661	11541200
chr2L	11541899	11547982
chr2L	11563947	11568580
chr2L	11614160	11614913
chr2L	11615144	11615195
chr2L	11713793	11720597
chr2L	11720805	11720945
chr2L	11897167	11900015
chr2L	11953423	11953486
chr2L	12067800	12073985
chr2L	12432799	12432892
chr2L	12558384	12564112
chr2L	12564841	12565441
chr2L	12728982	12729091
chr2L	12731223	12731505
chr2L	12732580	12732649
chr2L	12733604	12733704
chr2L	12782538	12783112
chr2L	12783243	12783928
chr2L	12784082	12788586
chr2L	12793769	12793877
chr2L	12861756	12862650
chr2L	12894079	12894973
chr2L	12934279	12941082
chr2L	13036300	13036467
chr2L	13198749	13198995
chr2L	13242072	13242927
chr2L	13450198	13450772
chr2L	13450903	13451588
chr2L	13451742	13456236
chr2L	13481832	13482040
chr2L	13522338	13523160
chr2L	13524538	13526848
chr2L	13526910	13527511
chr2L	13560612	13560758
chr2L	13562993	13563101
chr2L	13599243	13600324
chr2L	14466400	14466451
chr2L	14466563	14467179
chr2L	14467657	14467873
chr2L	14518088	14518171
chr2L	14518305	14518381
chr2L	14518618	14518695
chr2L	14530497	14530620
chr2L	14530850	14530928
chr2L	14804190	14808822
chr2L	14984773	14991467
chr2L	15072821	15073660
chr2L	15446337	15453142
chr2L	15453350	15453518
chr2L	15586880	15593065
chr2L	15653669	15654563
chr2L	15684440	15687081
chr2L	15687266	15688160
chr2L	15719437	15722078
chr2L	15722263	15723211
chr2L	15723241	15725345
chr2L	15725499	15726184
chr2L	15726315	15726889
chr2L	15826920	15829254
chr2L	15839008	15839902
chr2L	15956085	15956979
chr2L	16141313	16146240
chr2L	16154185	16160370
chr2L	16280886	16281095
chr2L	16512022	16512621
chr2L	16513345	16519169
chr2L	16882895	16882985
chr2L	17144892	17151670
chr2L	17167686	17167795
chr2L	17199724	17200618
chr2L	17275371	17275479
chr2L	17277714	17277860
chr2L	17687733	17687797
chr2L	17690032	17690140
chr2L	17727907	17728801
chr2L	17820098	17824992
chr2L	17912013	17914079
chr2L	17952511	17953405
chr2L	17974037	17974590
chr2L	18858191	18858445
chr2L	19129382	19129456
chr2L	19147840	19154008
chr2L	19172142	19172334
chr2L	19347719	19354580
chr2L	19354735	19354930
chr2L	19399659	19400144
chr2L	19427218	19427388
chr2L	19570164	19570286
chr2L	19620157	19620734
chr2L	19658187	19664963
chr2L	19737288	19738475
chr2L	19738830	19740114
chr2L	19762869	19762923
chr2L	19818200	19818450
chr2L	20005932	20010874
chr2L	20104651	20113138
chr2L	20113332	20114333
chr2L	20114699	20116059
chr2L	20116270	20116630
chr2L	20116892	20117208
chr2L	20118056	20118257
chr2L	20118906	20119154
chr2L	20148480	20155176
chr2L	20155904	20156780
chr2L	20157508	20158384
chr2L	20159112	20164122
chr2L	20164340	20171803
chr2L	20172028	20172552
chr2L	20172762	20173967
chr2L	20174820	20175283
chr2L	20175522	20177944
chr2L	20178159	20180038
chr2L	20180196	20182393
chr2L	20182573	20184860
chr2L	20185075	20186954
chr2L	20187112	20189309
chr2L	20189489	20191776
chr2L	20191991	20193870
chr2L	20194028	20196225
chr2L	20196405	20199588
chr2L	20199773	20203887
chr2L	20204026	20205101
chr2L	20205165	20213335
chr2L	20213507	20223098
chr2L	20272170	20272718
chr2L	20273038	20277669
chr2L	20277956	20280755
chr2L	20280904	20282818
chr2L	20303214	20303382
chr2L	20303590	20310394
chr2L	20372350	20372459
chr2L	20407870	20412822
chr2L	20568749	20569039
chr2L	20576505	20583309
chr2L	20583517	20583657
chr2L	20635571	20635678
chr2L	20740305	20741684
chr2L	20741837	20745268
chr2L	20745439	20746209
chr2L	20746247	20748074
chr2L	20765817	20765988
chr2L	20891949	20896632
chr2L	20902147	20902461
chr2L	20976722	20981429
chr2L	21041234	21042760
chr2L	21042798	21043568
chr2L	21043759	21047877
chr2L	21048223	21049390
chr2L	21104119	21104287
chr2L	21268745	21269513
chr2L	21269675	21270407
chr2L	21270606	21270751
chr2L	21318198	21318534
chr2L	21337939	21338309
chr2L	21347836	21354644
chr2L	21354852	21355020
chr2L	21359778	21359912
chr2L	21394697	21395069
chr2L	21395190	21395294
chr2L	21395469	21395614
chr2L	21397675	21398322
chr2L	21399017	21399815
chr2L	21401598	21401749
chr2L	21402673	21403114
chr2L	21405731	21406031
chr2L	21406564	21407294
chr2L	21407637	21408547
chr2L	21408697	21413304
chr2L	21413704	21415450
chr2L	21415612	21416055
chr2L	21423202	21423762
chr2L	21437449	21437863
chr2L	21456551	21456965
chr2L	21461611	21462025
chr2L	21466654	21467068
chr2L	21471697	21472111
chr2L	21476740	21477154
chr2L	21481783	21482197
chr2L	21538995	21540964
chr2L	21543006	21544909
chr2L	21545969	21552692
chr2L	21552834	21554849
chr2L	21555028	21556039
chr2L	21560594	21560757
chr2L	21561532	21562977
chr2L	21571920	21572285
chr2L	21577877	21578040
chr2L	21582298	21582547
chr2L	21584056	21584226
chr2L	21592208	21592404
chr2L	21593420	21595313
chr2L	21609473	21609723
chr2L	21609908	21610344
chr2L	21611005	21611258
chr2L	21650636	21651375
chr2L	21653265	21654695
chr2L	21654922	21655004
chr2L	21655064	21656457
chr2L	21691879	21698290
chr2L	21741140	21741704
chr2L	21927908	21928021
chr2L	21930007	21930191
chr2L	22113151	22114117
chr2L	22118338	22118519
chr2L	22149911	22150439
chr2L	22171266	22172074
chr2L	22180595	22180995
chr2L	22201663	22206294
chr2L	22216170	22216540
chr2L	22218902	22220164
chr2L	22220734	22220905
chr2L	22223476	22223703
chr2L	22224800	22225016
chr2L	22225735	22225952
chr2L	22227489	22227776
chr2L	22229178	22231451
chr2L	22231605	22234277
chr2L	22234772	22236868
chr2L	22253342	22253784
chr2L	22255500	22255664
chr2L	22258013	22258185
chr2L	22258690	22260730
chr2L	22262250	22263130
chr2L	22263853	22265460
chr2L	22266201	22266734
chr2L	22267455	22267930
chr2L	22268022	22268963
chr2L	22269482	22270644
chr2L	22270844	22271042
chr2L	22271235	22272982
chr2L	22273266	22275284
chr2L	22276092	22276632
chr2L	22281421	22281496
chr2L	22281919	22282736
chr2L	22283463	22289458
chr2L	22289685	22290100
chr2L	22298513	22299071
chr2L	22300327	22300429
chr2L	22300522	22302434
chr2L	22302782	22304637
chr2L	22322881	22323265
chr2L	22328128	22328459
chr2L	22329297	22334334
chr2L	22346387	22347985
chr2L	22359424	22359762
chr2L	22370593	22374029
chr2L	22374376	22375005
chr2L	22375261	22375816
chr2L	22376153	22376301
chr2L	22376612	22377029
chr2L	22378507	22378629
chr2L	22379120	22379222
chr2L	22381343	22384112
chr2L	22384289	22384391
chr2L	22386513	22391309
chr2L	22392059	22393280
chr2L	22393449	22396335
chr2L	22396519	22400807
chr2L	22401064	22404621
chr2L	22406089	22406239
chr2L	22406418	22415840
chr2L	22441623	22442041
chr2L	22444904	22445348
chr2L	22446646	22450471
chr2L	22468745	22469920
chr2L	22474982	22476430
chr2L	22484601	22484919
chr2L	22485676	22488218
chr2L	22488358	22492752
chr2L	22493934	22496059
chr2L	22507736	22513379
chr2L	22515966	22521040
chr2L	22521499	22521996
chr2L	22524607	22524672
chr2L	22525297	22525846
chr2L	22526491	22526985
chr2L	22527084	22527855
chr2L	22528021	22528352
chr2L	22528465	22528851
chr2L	22529365	22529746
chr2L	22530015	22531027
chr2L	22531180	22531671
chr2L	22531766	22532989
chr2L	22538708	22539715
chr2L	22539899	22552828
chr2L	22556243	22556668
chr2L	22556846	22557998
chr2L	22558281	22558469
chr2L	22572689	22572835
chr2L	22574079	22574201
chr2L	22579720	22579873
chr2L	22596899	22597982
chr2L	22601614	22602192
chr2L	22602266	22603648
chr2L	22603769	22603967
chr2L	22614738	22615025
chr2L	22625351	22626752
chr2L	22626883	22628622
chr2L	22631888	22634274
chr2L	22634352	22635916
chr2L	22638121	22638767
chr2L	22654716	22654968
chr2L	22657732	22658911
chr2L	22659102	22666568
chr2L	22669432	22670880
chr2L	22677095	22677692
chr2L	22679653	22680018
chr2L	22686020	22686521
chr2L	22689283	22689605
chr2L	22693949	22696585
chr2L	22699131	22700165
chr2L	22700328	22701235
chr2L	22713888	22717484
chr2L	22718689	22718974
chr2L	22719368	22719580
chr2L	22720095	22721503
chr2L	22725534	22729145
chr2L	22729374	22730282
chr2L	22730831	22732196
chr2L	22733796	22733865
chr2L	22743224	22743655
chr2L	22743916	22744134
chr2L	22744286	22744916
chr2L	22749876	22752343
chr2L	22753108	22756216
chr2L	22756732	22758140
chr2L	22761075	22761811
chr2L	22764611	22765347
chr2L	22768275	22769683
chr2L	22770780	22771065
chr2L	22775393	22776801
chr2L	22777898	22778183
chr2L	22780642	22780745
chr2L	22783487	22784219
chr2L	22784372	22785889
chr2L	22786755	22803869
chr2L	22804841	22805432
chr2L	22805900	22806213
chr2L	22807971	22808573
chr2L	22808862	22809154
chr2L	22809551	22809686
chr2L	22809857	22810050
chr2L	22810909	22811073
chr2L	22812963	22813398
chr2L	22818770	22818937
chr2L	22838665	22839397
chr2L	22839550	22841066
chr2L	22853057	22853670
chr2L	22853685	22855077
chr2L	22855199	22855373
chr2L	22858644	22858897
chr2L	22860165	22860361
chr2L	22861792	22862071
chr2L	22870777	22871035
chr2L	22871272	22872083
chr2L	22881090	22881271
chr2L	22886770	22887005
chr2L	22902261	22902397
chr2L	22911521	22911743
chr2L	22914817	22915037
chr2L	22931458	22931685
chr2L	22931886	22932067
chr2L	22932653	22932936
chr2L	22934885	22939508
chr2L	22940119	22940761
chr2L	22941899	22942397
chr2L	22946242	22948990
chr2L	22950525	22950907
chr2L	22951101	22953866
chr2L	22954146	22957609
chr2L	22962971	22963615
chr2L	22967052	22967723
chr2L	22968457	22968952
chr2L	22971059	22971457
chr2L	22971598	22973586
chr2L	22977251	22978044
chr2L	22978146	22979523
chr2L	22979669	22982837
chr2L	22983356	22985233
chr2L	22985700	22985800
chr2L	22986260	22986556
chr2L	22986578	22986819
chr2L	22987397	22988240
chr2L	22988475	22990900
chr2L	22992148	22992695
chr2L	22994347	22995069
chr2L	22995176	22997098
chr2L	22997154	22997600
chr2L	22997839	22998888
chr2L	23000144	23001216
chr2L	23001664	23001985
chr2L	23002146	23004459
chr2L	23004690	23010034
chr2L	23010141	23011277
chr2LHet	26	778
chr2LHet	1290	1430
chr2LHet	2316	3460
chr2LHet	3625	3989
chr2LHet	4502	4644
chr2LHet	5530	6992
chr2LHet	7505	7645
chr2LHet	8532	10203
chr2LHet	10717	10859
chr2LHet	11338	12299
chr2LHet	16865	18362
chr2LHet	18876	19017
chr2LHet	30399	30740
chr2LHet	34008	34284
chr2LHet	37714	38075
chr2LHet	40240	43751
chr2LHet	44002	47158
chr2LHet	48685	49050
chr2LHet	49124	51977
chr2LHet	52554	52923
chr2LHet	53087	53777
chr2LHet	53992	54298
chr2LHet	55028	55596
chr2LHet	55672	56554
chr2LHet	56926	57434
chr2LHet	57966	58633
chr2LHet	58839	59717
chr2LHet	60188	60704
chr2LHet	61476	61601
chr2LHet	120630	121169
chr2LHet	123001	127727
chr2LHet	129502	129997
chr2LHet	130057	130807
chr2LHet	131150	132596
chr2LHet	134791	134982
chr2LHet	135561	136455
chr2LHet	141718	144491
chr2LHet	149204	151106
chr2LHet	155732	157893
chr2LHet	158159	164824
chr2LHet	165156	165500
chr2LHet	168847	169062
chr2LHet	171679	172702
chr2LHet	176282	178655
chr2LHet	178920	179433
chr2LHet	181421	181615
chr2LHet	183368	183419
chr2LHet	184514	184795
chr2LHet	184934	185865
chr2LHet	186785	187393
chr2LHet	194973	195191
chr2LHet	195929	196264
chr2LHet	197120	197940
chr2LHet	198374	203125
chr2LHet	206006	206278
chr2LHet	207121	207278
chr2LHet	210882	210982
chr2LHet	211937	212006
chr2LHet	213082	213364
chr2LHet	213909	214672
chr2LHet	232405	236176
chr2LHet	236300	236951
chr2LHet	237724	242995
chr2LHet	247117	248155
chr2LHet	251846	252214
chr2LHet	252528	255361
chr2LHet	258602	258796
chr2LHet	259116	259232
chr2LHet	261750	261912
chr2LHet	271357	271870
chr2LHet	272135	272435
chr2LHet	279181	279552
chr2LHet	280299	281221
chr2LHet	282330	283809
chr2LHet	287834	288127
chr2LHet	288978	290872
chr2LHet	291026	291304
chr2LHet	291422	295809
chr2LHet	295906	297534
chr2LHet	297657	298028
chr2LHet	299325	300459
chr2LHet	300659	302409
chr2LHet	303104	304877
chr2LHet	305512	306024
chr2LHet	306207	306479
chr2LHet	307199	307950
chr2LHet	308035	322981
chr2LHet	323275	323477
chr2LHet	326596	327083
chr2LHet	327674	330692
chr2LHet	330846	331581
chr2LHet	332165	337610
chr2LHet	337784	338577
chr2LHet	338749	338897
chr2LHet	339145	341993
chr2LHet	342113	345502
chr2LHet	345710	346360
chr2LHet	346953	347650
chr2LHet	349098	349262
chr2LHet	349706	350012
chr2LHet	350999	351305
chr2LHet	351937	352194
chr2LHet	352537	352720
chr2LHet	352872	353968
chr2LHet	354297	354491
chr2LHet	355091	355823
chr2LHet	355983	357990
chr2LHet	358360	358925
chr2LHet	359296	359457
chr2LHet	359620	360613
chr2LHet	360702	367006
chr2R	4786	9419
chr2R	10826	11201
chr2R	11410	12123
chr2R	12531	16696
chr2R	17284	17652
chr2R	29513	31084
chr2R	31328	35150
chr2R	35394	38091
chr2R	40082	40752
chr2R	46015	46265
chr2R	52556	53422
chr2R	55257	55620
chr2R	55888	56259
chr2R	58323	60285
chr2R	62170	62367
chr2R	63280	63478
chr2R	63691	63879
chr2R	64503	64673
chr2R	64876	65552
chr2R	66174	67134
chr2R	68028	68700
chr2R	68860	69391
chr2R	69575	69902
chr2R	70145	70596
chr2R	70882	71991
chr2R	77594	77806
chr2R	78099	78353
chr2R	81318	81517
chr2R	83018	83625
chr2R	84756	84941
chr2R	86086	86340
chr2R	86690	86788
chr2R	91377	91835
chr2R	92041	92458
chr2R	94198	94645
chr2R	98919	99218
chr2R	101759	108233
chr2R	108361	108573
chr2R	108636	109831
chr2R	109985	110670
chr2R	110845	111460
chr2R	112023	112090
chr2R	112540	118712
chr2R	118880	119343
chr2R	119786	119847
chr2R	131897	147240
chr2R	147927	149622
chr2R	150385	150748
chr2R	151016	151387
chr2R	152937	153018
chr2R	153243	154547
chr2R	158706	158874
chr2R	161184	161412
chr2R	161960	162947
chr2R	163361	163812
chr2R	166621	167342
chr2R	168369	168595
chr2R	169578	169779
chr2R	170327	171314
chr2R	171716	172737
chr2R	172933	173330
chr2R	175382	175520
chr2R	175680	176077
chr2R	176683	177767
chr2R	177979	181077
chr2R	181155	181358
chr2R	181726	181987
chr2R	182123	182857
chr2R	183620	185249
chr2R	186266	187807
chr2R	188365	188956
chr2R	189912	190304
chr2R	190543	190895
chr2R	192975	193264
chr2R	199410	200246
chr2R	201329	202012
chr2R	202083	208637
chr2R	210912	211046
chr2R	218407	218553
chr2R	220788	220896
chr2R	223036	223660
chr2R	233133	233662
chr2R	234370	234485
chr2R	236708	236831
chr2R	243665	243976
chr2R	247750	248061
chr2R	251565	253977
chr2R	257139	261963
chr2R	268708	269560
chr2R	271137	271497
chr2R	271728	272120
chr2R	273076	273667
chr2R	278843	279041
chr2R	279367	279646
chr2R	285326	286101
chr2R	286261	287348
chr2R	288182	288492
chr2R	289592	289961
chr2R	290490	291701
chr2R	291879	292134
chr2R	300202	301517
chr2R	301995	312400
chr2R	321921	322145
chr2R	323796	324491
chr2R	330841	330912
chr2R	331063	331374
chr2R	337411	337569
chr2R	337800	338031
chr2R	338460	342440
chr2R	349580	350303
chr2R	351956	352180
chr2R	356669	357847
chr2R	359539	359958
chr2R	360545	361436
chr2R	361631	362395
chr2R	362824	363868
chr2R	364027	364657
chr2R	365365	365952
chr2R	369884	370348
chr2R	379336	379769
chr2R	384027	384460
chr2R	391422	391822
chr2R	391866	393870
chr2R	400151	401127
chr2R	410510	411000
chr2R	411177	413034
chr2R	413849	414141
chr2R	414420	420121
chr2R	420288	421263
chr2R	422060	422469
chr2R	426347	426952
chr2R	427165	427969
chr2R	428151	428509
chr2R	440388	441566
chr2R	442161	444802
chr2R	456118	458030
chr2R	458233	458409
chr2R	459345	463300
chr2R	464786	465352
chr2R	474194	475513
chr2R	477797	478491
chr2R	478589	479459
chr2R	479505	479573
chr2R	509757	510381
chr2R	511083	511458
chr2R	512261	514023
chr2R	516032	516207
chr2R	516385	516755
chr2R	516972	517303
chr2R	517522	520087
chr2R	523409	523874
chr2R	524062	524375
chr2R	525044	525411
chr2R	525478	525606
chr2R	529412	530184
chr2R	530523	534016
chr2R	534848	535465
chr2R	535661	536873
chr2R	537915	538024
chr2R	538827	538895
chr2R	539103	539827
chr2R	539925	540695
chr2R	542907	543176
chr2R	543648	543836
chr2R	546917	549216
chr2R	556355	557125
chr2R	557197	557768
chr2R	565061	565384
chr2R	565586	565911
chr2R	568163	570122
chr2R	570275	571341
chr2R	571482	572064
chr2R	572156	572484
chr2R	572810	573413
chr2R	576269	576761
chr2R	620427	623607
chr2R	624764	625946
chr2R	628221	628941
chr2R	629138	629543
chr2R	629716	630026
chr2R	630196	630657
chr2R	638873	639013
chr2R	648045	648483
chr2R	649509	651240
chr2R	651616	652093
chr2R	652932	662136
chr2R	662962	663627
chr2R	665219	665590
chr2R	665910	666093
chr2R	667094	667744
chr2R	679760	681800
chr2R	683350	684104
chr2R	692719	701724
chr2R	717369	718084
chr2R	718255	719010
chr2R	721080	721432
chr2R	721570	724225
chr2R	726374	727897
chr2R	728821	736080
chr2R	743159	745316
chr2R	745455	745944
chr2R	746142	747525
chr2R	747693	749792
chr2R	750007	756706
chr2R	758271	758801
chr2R	759184	762546
chr2R	763751	764653
chr2R	768766	773874
chr2R	778020	778796
chr2R	780830	781171
chr2R	781618	781868
chr2R	782795	782927
chr2R	791117	791579
chr2R	798586	800286
chr2R	805544	805987
chr2R	806131	811130
chr2R	812779	812976
chr2R	815810	816180
chr2R	821832	822244
chr2R	822661	823134
chr2R	823799	823978
chr2R	838566	838737
chr2R	839356	840592
chr2R	840816	840873
chr2R	844818	845286
chr2R	845391	845742
chr2R	846474	846929
chr2R	848725	851255
chr2R	859432	859866
chr2R	868813	870379
chr2R	870564	871827
chr2R	872001	872640
chr2R	874233	874361
chr2R	875230	875498
chr2R	875776	875999
chr2R	877664	881279
chr2R	881654	881716
chr2R	881968	882543
chr2R	885719	886355
chr2R	891037	891440
chr2R	893473	894109
chr2R	898309	898476
chr2R	899541	899721
chr2R	899969	900353
chr2R	900513	900811
chr2R	902235	902314
chr2R	902597	902685
chr2R	903517	903712
chr2R	903780	903862
chr2R	906356	906478
chr2R	907363	907666
chr2R	913135	913312
chr2R	921915	923133
chr2R	924308	924452
chr2R	928248	928652
chr2R	931584	932009
chr2R	936308	936810
chr2R	937751	939069
chr2R	939181	946510
chr2R	947347	948222
chr2R	959002	959059
chr2R	988022	990049
chr2R	994614	995774
chr2R	1022406	1022558
chr2R	1023676	1023986
chr2R	1029415	1029601
chr2R	1029711	1030047
chr2R	1033799	1033986
chr2R	1034153	1035295
chr2R	1044765	1044896
chr2R	1045733	1046056
chr2R	1046333	1046633
chr2R	1047508	1047697
chr2R	1047894	1048794
chr2R	1049745	1050068
chr2R	1050796	1051055
chr2R	1051192	1055577
chr2R	1055895	1057480
chr2R	1062089	1062597
chr2R	1063099	1063272
chr2R	1065543	1066077
chr2R	1068120	1068190
chr2R	1075399	1075455
chr2R	1082855	1083389
chr2R	1084026	1084252
chr2R	1086717	1087242
chr2R	1088984	1089055
chr2R	1094027	1094313
chr2R	1095983	1096330
chr2R	1096603	1097032
chr2R	1103074	1103306
chr2R	1103459	1104146
chr2R	1105514	1110146
chr2R	1111837	1112598
chr2R	1114177	1114777
chr2R	1114845	1114914
chr2R	1115357	1118082
chr2R	1118281	1120660
chr2R	1121059	1122005
chr2R	1122144	1122633
chr2R	1122852	1122909
chr2R	1123074	1124576
chr2R	1127275	1127346
chr2R	1149372	1149587
chr2R	1150457	1150634
chr2R	1151273	1151494
chr2R	1152108	1152377
chr2R	1157750	1158403
chr2R	1164812	1165046
chr2R	1165582	1165702
chr2R	1165869	1167112
chr2R	1167324	1167549
chr2R	1167622	1169733
chr2R	1173767	1178156
chr2R	1196632	1197141
chr2R	1198687	1198984
chr2R	1201848	1201927
chr2R	1217900	1218412
chr2R	1219826	1220088
chr2R	1220245	1221815
chr2R	1221884	1223184
chr2R	1223356	1224029
chr2R	1231883	1231999
chr2R	1232708	1235721
chr2R	1236111	1237686
chr2R	1253543	1253828
chr2R	1254985	1258661
chr2R	1258945	1260159
chr2R	1262724	1263386
chr2R	1264971	1265364
chr2R	1266298	1266978
chr2R	1267291	1267555
chr2R	1267886	1274661
chr2R	1275183	1280308
chr2R	1280494	1281906
chr2R	1293061	1293281
chr2R	1294177	1296542
chr2R	1305551	1308124
chr2R	1313160	1313363
chr2R	1315497	1316491
chr2R	1316629	1318779
chr2R	1331298	1331377
chr2R	1337645	1338425
chr2R	1375836	1376309
chr2R	1389125	1390090
chr2R	1422212	1422360
chr2R	1422575	1422645
chr2R	1430762	1434897
chr2R	1438713	1438813
chr2R	1439403	1439724
chr2R	1440787	1441103
chr2R	1441525	1442087
chr2R	1442252	1442562
chr2R	1446109	1447114
chr2R	1447386	1447834
chr2R	1450084	1451089
chr2R	1451361	1451809
chr2R	1454059	1455064
chr2R	1455336	1456508
chr2R	1456875	1459034
chr2R	1459401	1460484
chr2R	1460756	1461928
chr2R	1462295	1464654
chr2R	1470092	1470716
chr2R	1470905	1471546
chr2R	1472012	1478108
chr2R	1478574	1484613
chr2R	1484810	1485269
chr2R	1486524	1486585
chr2R	1500618	1500745
chr2R	1503202	1503508
chr2R	1505059	1506022
chr2R	1509668	1509911
chr2R	1510105	1512883
chr2R	1513151	1518342
chr2R	1518759	1519075
chr2R	1519666	1519984
chr2R	1586101	1586664
chr2R	1756841	1761783
chr2R	1789712	1796098
chr2R	1796255	1797175
chr2R	1839040	1839485
chr2R	1984291	1989375
chr2R	2051084	2051378
chr2R	2143694	2146670
chr2R	2146827	2147019
chr2R	2147403	2182574
chr2R	2182733	2194387
chr2R	2194579	2199902
chr2R	2200086	2200232
chr2R	2202467	2202575
chr2R	2204702	2218029
chr2R	2218845	2219043
chr2R	2219256	2219444
chr2R	2220068	2220238
chr2R	2220441	2223685
chr2R	2225203	2242521
chr2R	2242738	2247277
chr2R	2248024	2274427
chr2R	2276378	2276596
chr2R	2277391	2277474
chr2R	2278721	2304306
chr2R	2304363	2349936
chr2R	2350089	2354314
chr2R	2354414	2360270
chr2R	2360538	2363321
chr2R	2364395	2368169
chr2R	2368483	2368924
chr2R	2369025	2373068
chr2R	2373190	2374669
chr2R	2374754	2379420
chr2R	2379617	2380930
chr2R	2381050	2381245
chr2R	2381712	2382021
chr2R	2384206	2384306
chr2R	2385261	2385330
chr2R	2386405	2386687
chr2R	2467338	2472290
chr2R	2509717	2510121
chr2R	2551966	2553254
chr2R	2635707	2635929
chr2R	2840046	2846740
chr2R	3027828	3027879
chr2R	3028246	3028863
chr2R	3086250	3086350
chr2R	3087305	3087374
chr2R	3088449	3088731
chr2R	3123384	3128064
chr2R	3150140	3156326
chr2R	3322464	3326782
chr2R	3408841	3409446
chr2R	3495985	3501103
chr2R	3626693	3627075
chr2R	3627742	3627955
chr2R	3703235	3709645
chr2R	3749826	3754778
chr2R	3862208	3862453
chr2R	3994965	4000678
chr2R	4304050	4304498
chr2R	4346417	4346639
chr2R	4348639	4348854
chr2R	4348992	4349331
chr2R	4378131	4379775
chr2R	4610390	4610499
chr2R	4612486	4612559
chr2R	4665481	4671596
chr2R	4968409	4968696
chr2R	4983095	4983583
chr2R	5038865	5045304
chr2R	5175496	5175771
chr2R	5200541	5200607
chr2R	5369265	5370159
chr2R	5614217	5615152
chr2R	5615286	5621672
chr2R	5758039	5758090
chr2R	5849804	5850108
chr2R	5893732	5893941
chr2R	5941798	5941920
chr2R	6360019	6360380
chr2R	6396153	6396224
chr2R	6424005	6424777
chr2R	6473120	6474499
chr2R	6474652	6478790
chr2R	6478961	6479731
chr2R	6479769	6481598
chr2R	6511704	6511993
chr2R	6514073	6514433
chr2R	6515371	6515962
chr2R	6516918	6517269
chr2R	6519069	6519358
chr2R	6521438	6521798
chr2R	6522029	6522421
chr2R	6523377	6523968
chr2R	6548454	6548855
chr2R	6550935	6551295
chr2R	6551526	6551918
chr2R	6552874	6553465
chr2R	6835631	6836553
chr2R	6836710	6843082
chr2R	6907787	6912437
chr2R	7021738	7021847
chr2R	7101662	7102345
chr2R	7185248	7189435
chr2R	7303914	7304562
chr2R	7304971	7305774
chr2R	7349696	7349867
chr2R	7360276	7361346
chr2R	7478845	7479050
chr2R	7856613	7856756
chr2R	8075421	8075593
chr2R	8206307	8206684
chr2R	8221398	8221520
chr2R	8221697	8221826
chr2R	8222458	8222584
chr2R	8223909	8224034
chr2R	8224200	8224348
chr2R	8389256	8391325
chr2R	8595445	8595905
chr2R	8707027	8711690
chr2R	8749718	8753813
chr2R	8753987	8755191
chr2R	8833682	8833841
chr2R	8841067	8841260
chr2R	9616172	9622786
chr2R	9793171	9795040
chr2R	9847317	9847578
chr2R	9989304	9995027
chr2R	9995368	9996290
chr2R	10051991	10052109
chr2R	10509594	10509671
chr2R	10509836	10509912
chr2R	10751923	10752106
chr2R	10776398	10784137
chr2R	10784326	10785345
chr2R	10903670	10904261
chr2R	10905217	10905609
chr2R	10905840	10906200
chr2R	10908280	10908569
chr2R	10972954	10979136
chr2R	11006922	11008649
chr2R	11008687	11009457
chr2R	11009628	11013766
chr2R	11013919	11015298
chr2R	11228296	11230125
chr2R	11230163	11230933
chr2R	11231104	11235242
chr2R	11235395	11236774
chr2R	11272729	11273073
chr2R	11949285	11951859
chr2R	11970250	11970408
chr2R	12071195	12071687
chr2R	12156180	12156309
chr2R	12427454	12432092
chr2R	12476033	12476132
chr2R	12551222	12551542
chr2R	12593424	12593613
chr2R	12855508	12855594
chr2R	13035138	13039766
chr2R	13063924	13070038
chr2R	13124325	13128958
chr2R	13320147	13320209
chr2R	13373580	13373726
chr2R	13375961	13376069
chr2R	13462793	13462991
chr2R	13464248	13464361
chr2R	13603394	13603988
chr2R	13669990	13671066
chr2R	13671591	13671700
chr2R	13968577	13968796
chr2R	14000830	14000983
chr2R	14246299	14249642
chr2R	14258730	14260079
chr2R	14329149	14329552
chr2R	14375559	14382416
chr2R	14382571	14382766
chr2R	14463357	14469485
chr2R	14525843	14526070
chr2R	14527061	14527303
chr2R	14746654	14746899
chr2R	14747322	14747458
chr2R	15193848	15194025
chr2R	15393778	15393916
chr2R	15603646	15610451
chr2R	15610659	15610799
chr2R	15664167	15667068
chr2R	15803059	15803650
chr2R	15804607	15804999
chr2R	15805230	15805590
chr2R	15807670	15807959
chr2R	15845246	15849877
chr2R	15957274	15959101
chr2R	16116982	16117059
chr2R	16120298	16120371
chr2R	16256539	16256617
chr2R	16438248	16438722
chr2R	16493565	16493647
chr2R	16627108	16627254
chr2R	16629489	16629597
chr2R	16630212	16630266
chr2R	16672959	16673074
chr2R	16675309	16675455
chr2R	17038888	17040857
chr2R	17048857	17049118
chr2R	17070154	17070439
chr2R	18237597	18238971
chr2R	18376383	18376802
chr2R	18413661	18416796
chr2R	18467979	18474083
chr2R	18494300	18495091
chr2R	18730656	18732496
chr2R	18846363	18851315
chr2R	19290192	19295134
chr2R	19307031	19307167
chr2R	19417480	19424365
chr2R	19727432	19727694
chr2R	19801907	19802052
chr2R	19802229	19809105
chr2R	19809282	19809351
chr2R	20034976	20041869
chr2R	20065142	20071944
chr2R	20535519	20542361
chr2R	20617247	20617536
chr2R	20619616	20619976
chr2R	20620207	20620599
chr2R	20621555	20622146
chr2R	20651203	20653095
chr2R	20772183	20772486
chr2R	20882617	20882899
chr2R	21036178	21036422
chr2R	21037167	21037423
chr2R	21141042	21141953
chr2R	21145534	21146706
chr2RHet	3428	3550
chr2RHet	4416	4518
chr2RHet	4989	5571
chr2RHet	6475	6729
chr2RHet	12443	13255
chr2RHet	13451	14046
chr2RHet	14054	16261
chr2RHet	16423	17637
chr2RHet	19629	25960
chr2RHet	30700	37113
chr2RHet	42591	42855
chr2RHet	44875	45639
chr2RHet	46060	46474
chr2RHet	50815	51036
chr2RHet	82753	82875
chr2RHet	83176	83909
chr2RHet	84475	84834
chr2RHet	97259	98088
chr2RHet	98244	98734
chr2RHet	98953	100103
chr2RHet	109984	110354
chr2RHet	113590	113792
chr2RHet	114086	117060
chr2RHet	117834	118486
chr2RHet	122892	123090
chr2RHet	128362	128535
chr2RHet	130159	132595
chr2RHet	143390	148102
chr2RHet	149139	149417
chr2RHet	149852	149949
chr2RHet	150243	152966
chr2RHet	153555	154793
chr2RHet	155502	155643
chr2RHet	156360	156557
chr2RHet	156947	158842
chr2RHet	158995	159919
chr2RHet	160081	160734
chr2RHet	162874	163127
chr2RHet	163416	163654
chr2RHet	164084	164622
chr2RHet	165015	166629
chr2RHet	166836	168118
chr2RHet	168904	169611
chr2RHet	169794	170382
chr2RHet	170544	171512
chr2RHet	171840	171908
chr2RHet	173379	173661
chr2RHet	173939	174226
chr2RHet	174410	174794
chr2RHet	174997	176488
chr2RHet	179792	182641
chr2RHet	186245	189102
chr2RHet	190723	191358
chr2RHet	193570	194371
chr2RHet	194548	194998
chr2RHet	220418	220730
chr2RHet	222297	222490
chr2RHet	223766	223895
chr2RHet	224366	224744
chr2RHet	225008	225103
chr2RHet	225387	225853
chr2RHet	227021	227328
chr2RHet	230525	230745
chr2RHet	232095	232689
chr2RHet	233500	233561
chr2RHet	233615	233820
chr2RHet	234029	234401
chr2RHet	235071	235289
chr2RHet	235445	236025
chr2RHet	236188	236813
chr2RHet	239931	240074
chr2RHet	245550	246693
chr2RHet	250144	251035
chr2RHet	292492	293367
chr2RHet	293555	298100
chr2RHet	298288	302833
chr2RHet	303021	304146
chr2RHet	307882	308351
chr2RHet	309166	309352
chr2RHet	313078	314766
chr2RHet	316094	316314
chr2RHet	319192	319309
chr2RHet	320098	320300
chr2RHet	321216	331849
chr2RHet	334571	334714
chr2RHet	335268	336033
chr2RHet	336804	338211
chr2RHet	338868	339011
chr2RHet	339539	340304
chr2RHet	341075	342144
chr2RHet	342331	345300
chr2RHet	347010	350595
chr2RHet	351270	353153
chr2RHet	353383	354919
chr2RHet	355593	355730
chr2RHet	355886	356085
chr2RHet	356211	356550
chr2RHet	359674	360031
chr2RHet	361319	361689
chr2RHet	362041	368844
chr2RHet	369061	369242
chr2RHet	369481	369614
chr2RHet	373555	373650
chr2RHet	374964	381386
chr2RHet	382895	388157
chr2RHet	388383	389159
chr2RHet	390196	390569
chr2RHet	393278	394970
chr2RHet	397654	398354
chr2RHet	402123	402487
chr2RHet	403444	403555
chr2RHet	405629	408487
chr2RHet	412599	413476
chr2RHet	413524	413699
chr2RHet	413952	415344
chr2RHet	415529	416916
chr2RHet	417160	419383
chr2RHet	420937	421149
chr2RHet	422858	423735
chr2RHet	423783	423958
chr2RHet	424211	425603
chr2RHet	425788	427175
chr2RHet	427419	429642
chr2RHet	431196	431408
chr2RHet	433107	433339
chr2RHet	434401	434633
chr2RHet	435697	435929
chr2RHet	436992	438174
chr2RHet	439987	440043
chr2RHet	447438	447680
chr2RHet	448915	449286
chr2RHet	459581	460045
chr2RHet	463715	463943
chr2RHet	475764	478962
chr2RHet	479494	479822
chr2RHet	482570	483115
chr2RHet	483169	483410
chr2RHet	485012	485551
chr2RHet	485586	487134
chr2RHet	487306	489684
chr2RHet	500891	501296
chr2RHet	505554	505811
chr2RHet	506012	506540
chr2RHet	506709	509369
chr2RHet	509541	512090
chr2RHet	512243	513376
chr2RHet	513481	515416
chr2RHet	515588	519842
chr2RHet	520437	520741
chr2RHet	526435	529486
chr2RHet	529598	530320
chr2RHet	532789	533319
chr2RHet	533429	533813
chr2RHet	534295	535462
chr2RHet	535567	536375
chr2RHet	540579	544020
chr2RHet	547042	548914
chr2RHet	551592	551648
chr2RHet	557128	557217
chr2RHet	557525	558656
chr2RHet	559183	559547
chr2RHet	559586	560574
chr2RHet	560653	563880
chr2RHet	580678	582227
chr2RHet	582575	582880
chr2RHet	583023	583120
chr2RHet	583690	583869
chr2RHet	584481	584669
chr2RHet	584882	585080
chr2RHet	585987	586104
chr2RHet	587526	587777
chr2RHet	590289	590350
chr2RHet	592244	597968
chr2RHet	599108	600759
chr2RHet	601984	602286
chr2RHet	606367	608112
chr2RHet	612195	612856
chr2RHet	614475	614750
chr2RHet	615029	616188
chr2RHet	616985	617470
chr2RHet	619344	620985
chr2RHet	622899	623068
chr2RHet	624539	624620
chr2RHet	625129	626842
chr2RHet	627072	629026
chr2RHet	630047	631137
chr2RHet	631381	632569
chr2RHet	633947	634109
chr2RHet	637353	637975
chr2RHet	638519	638991
chr2RHet	639352	639680
chr2RHet	641155	641443
chr2RHet	641492	642844
chr2RHet	643017	644464
chr2RHet	649334	649662
chr2RHet	651817	651939
chr2RHet	652809	653581
chr2RHet	655073	655594
chr2RHet	655887	658746
chr2RHet	658998	659249
chr2RHet	676477	678412
chr2RHet	680027	680336
chr2RHet	680412	681432
chr2RHet	681494	683804
chr2RHet	685182	692136
chr2RHet	695506	695754
chr2RHet	701326	701483
chr2RHet	702476	705310
chr2RHet	708922	709384
chr2RHet	710763	711238
chr2RHet	711527	716933
chr2RHet	717114	718408
chr2RHet	721237	722035
chr2RHet	722202	722563
chr2RHet	722762	723716
chr2RHet	723864	724206
chr2RHet	730054	730736
chr2RHet	731114	735141
chr2RHet	735336	736062
chr2RHet	736258	737512
chr2RHet	743622	747712
chr2RHet	748231	748419
chr2RHet	748818	749234
chr2RHet	751008	751316
chr2RHet	752599	752909
chr2RHet	753080	753730
chr2RHet	753761	754881
chr2RHet	755099	755634
chr2RHet	758968	759688
chr2RHet	761749	776575
chr2RHet	776819	777406
chr2RHet	777818	778018
chr2RHet	778229	779594
chr2RHet	779717	780125
chr2RHet	780379	781627
chr2RHet	781771	782322
chr2RHet	782533	783944
chr2RHet	804989	805252
chr2RHet	805470	808087
chr2RHet	808739	809798
chr2RHet	810059	810343
chr2RHet	810531	813243
chr2RHet	813589	815514
chr2RHet	819245	819297
chr2RHet	821595	822118
chr2RHet	822286	822557
chr2RHet	823467	824883
chr2RHet	825640	826213
chr2RHet	826514	827976
chr2RHet	828082	829584
chr2RHet	830988	831647
chr2RHet	831814	834022
chr2RHet	834038	834995
chr2RHet	835166	835470
chr2RHet	839195	840764
chr2RHet	841205	841421
chr2RHet	845379	849843
chr2RHet	850621	850952
chr2RHet	853666	854436
chr2RHet	854742	861127
chr2RHet	862928	863359
chr2RHet	863501	863792
chr2RHet	871021	871595
chr2RHet	871762	872210
chr2RHet	873847	873947
chr2RHet	880841	886428
chr2RHet	886553	887024
chr2RHet	888104	889329
chr2RHet	889531	890489
chr2RHet	890579	901620
chr2RHet	903932	904040
chr2RHet	905632	911746
chr2RHet	912451	912990
chr2RHet	913632	913778
chr2RHet	913996	914563
chr2RHet	914722	915189
chr2RHet	922100	926904
chr2RHet	927809	928294
chr2RHet	928574	928922
chr2RHet	929530	929703
chr2RHet	929898	930973
chr2RHet	931168	931653
chr2RHet	932081	932369
chr2RHet	932993	933125
chr2RHet	934469	934855
chr2RHet	937343	938780
chr2RHet	939015	940932
chr2RHet	941067	944412
chr2RHet	944435	944740
chr2RHet	945820	946542
chr2RHet	946969	947430
chr2RHet	948072	948398
chr2RHet	948584	948885
chr2RHet	950903	951581
chr2RHet	952889	953567
chr2RHet	954904	955376
chr2RHet	959054	961654
chr2RHet	962238	964900
chr2RHet	966344	967380
chr2RHet	967964	970630
chr2RHet	971866	973164
chr2RHet	973768	976433
chr2RHet	977669	978964
chr2RHet	979568	982186
chr2RHet	984490	984602
chr2RHet	992872	996654
chr2RHet	997846	998758
chr2RHet	1004195	1004509
chr2RHet	1009048	1011562
chr2RHet	1011856	1012058
chr2RHet	1041004	1041149
chr2RHet	1041357	1041598
chr2RHet	1042565	1042724
chr2RHet	1069449	1072203
chr2RHet	1072396	1072765
chr2RHet	1073125	1074012
chr2RHet	1075129	1077855
chr2RHet	1078776	1079177
chr2RHet	1081286	1081614
chr2RHet	1082903	1082954
chr2RHet	1083185	1083938
chr2RHet	1085833	1085985
chr2RHet	1089901	1090305
chr2RHet	1091289	1096413
chr2RHet	1097145	1097719
chr2RHet	1097850	1103116
chr2RHet	1103875	1104449
chr2RHet	1104580	1109847
chr2RHet	1110587	1111511
chr2RHet	1111700	1112063
chr2RHet	1113284	1115295
chr2RHet	1115859	1116782
chr2RHet	1116816	1116910
chr2RHet	1117066	1117540
chr2RHet	1118363	1123984
chr2RHet	1124123	1129460
chr2RHet	1131611	1131726
chr2RHet	1140902	1141134
chr2RHet	1143156	1149212
chr2RHet	1149296	1149675
chr2RHet	1149952	1155526
chr2RHet	1157794	1158052
chr2RHet	1158330	1158886
chr2RHet	1254888	1255140
chr2RHet	1257611	1258386
chr2RHet	1262601	1262853
chr2RHet	1263297	1263459
chr2RHet	1268070	1268876
chr2RHet	1280963	1285007
chr2RHet	1303800	1304187
chr2RHet	1309808	1309918
chr2RHet	1311643	1318127
chr2RHet	1318219	1318652
chr2RHet	1319261	1320972
chr2RHet	1321064	1321497
chr2RHet	1329186	1329515
chr2RHet	1329684	1330621
chr2RHet	1330853	1331648
chr2RHet	1331918	1332206
chr2RHet	1338354	1338602
chr2RHet	1338772	1339454
chr2RHet	1339663	1340718
chr2RHet	1340988	1341561
chr2RHet	1342387	1349224
chr2RHet	1349436	1349987
chr2RHet	1350173	1350524
chr2RHet	1351757	1351986
chr2RHet	1352121	1352410
chr2RHet	1352653	1353055
chr2RHet	1353225	1353586
chr2RHet	1354093	1354408
chr2RHet	1355149	1355369
chr2RHet	1355589	1356246
chr2RHet	1357458	1357547
chr2RHet	1357860	1358075
chr2RHet	1358390	1358599
chr2RHet	1358825	1359372
chr2RHet	1363655	1364006
chr2RHet	1379540	1380571
chr2RHet	1383829	1388085
chr2RHet	1388628	1388791
chr2RHet	1392795	1393829
chr2RHet	1397184	1397347
chr2RHet	1401351	1402385
chr2RHet	1405740	1405903
chr2RHet	1409321	1409635
chr2RHet	1410883	1411050
chr2RHet	1413698	1414063
chr2RHet	1415061	1415504
chr2RHet	1415839	1416039
chr2RHet	1416271	1416520
chr2RHet	1416676	1416959
chr2RHet	1417115	1419727
chr2RHet	1419993	1420261
chr2RHet	1420580	1420835
chr2RHet	1420982	1421331
chr2RHet	1423082	1423556
chr2RHet	1425285	1425379
chr2RHet	1425643	1426016
chr2RHet	1428776	1429169
chr2RHet	1430517	1436412
chr2RHet	1436703	1436849
chr2RHet	1438022	1438596
chr2RHet	1438801	1440450
chr2RHet	1455283	1456603
chr2RHet	1457382	1457638
chr2RHet	1458250	1458866
chr2RHet	1460246	1460467
chr2RHet	1460831	1461094
chr2RHet	1461257	1461715
chr2RHet	1461876	1461999
chr2RHet	1462156	1464078
chr2RHet	1464319	1470632
chr2RHet	1470926	1471442
chr2RHet	1471594	1471729
chr2RHet	1473073	1473135
chr2RHet	1473517	1473593
chr2RHet	1473684	1474014
chr2RHet	1474757	1475179
chr2RHet	1475485	1476196
chr2RHet	1476367	1476449
chr2RHet	1476863	1479955
chr2RHet	1480465	1480844
chr2RHet	1482404	1484688
chr2RHet	1484879	1488418
chr2RHet	1488578	1493187
chr2RHet	1493697	1494076
chr2RHet	1495636	1499104
chr2RHet	1534611	1544464
chr2RHet	1556494	1557280
chr2RHet	1572824	1574209
chr2RHet	1574711	1575316
chr2RHet	1577272	1578188
chr2RHet	1579063	1584241
chr2RHet	1584475	1590894
chr2RHet	1591259	1593189
chr2RHet	1593435	1594078
chr2RHet	1594232	1594918
chr2RHet	1595049	1595573
chr2RHet	1600325	1600471
chr2RHet	1602683	1602791
chr2RHet	1608968	1614022
chr2RHet	1614256	1617821
chr2RHet	1620198	1620460
chr2RHet	1623793	1625404
chr2RHet	1625621	1626001
chr2RHet	1626157	1627586
chr2RHet	1628293	1628655
chr2RHet	1628811	1630240
chr2RHet	1632123	1633148
chr2RHet	1633344	1637989
chr2RHet	1639130	1639296
chr2RHet	1643742	1644500
chr2RHet	1644900	1645251
chr2RHet	1645423	1645965
chr2RHet	1654801	1655235
chr2RHet	1657889	1658305
chr2RHet	1661670	1663522
chr2RHet	1665670	1666086
chr2RHet	1668542	1669146
chr2RHet	1669391	1669760
chr2RHet	1670472	1670733
chr2RHet	1672415	1672725
chr2RHet	1675055	1675663
chr2RHet	1677267	1677786
chr2RHet	1679994	1680765
chr2RHet	1681279	1681415
chr2RHet	1682732	1691608
chr2RHet	1701538	1701901
chr2RHet	1703804	1704314
chr2RHet	1704379	1705342
chr2RHet	1705630	1705856
chr2RHet	1709152	1710439
chr2RHet	1710653	1711728
chr2RHet	1720341	1720463
chr2RHet	1729979	1732510
chr2RHet	1747535	1747973
chr2RHet	1749264	1749711
chr2RHet	1752553	1752858
chr2RHet	1754559	1755035
chr2RHet	1756432	1757611
chr2RHet	1757835	1758511
chr2RHet	1758769	1763078
chr2RHet	1763197	1763579
chr2RHet	1764175	1764591
chr2RHet	1766666	1767986
chr2RHet	1768169	1768608
chr2RHet	1769276	1770921
chr2RHet	1771260	1771616
chr2RHet	1771751	1775298
chr2RHet	1775580	1776219
chr2RHet	1776521	1777337
chr2RHet	1777483	1777991
chr2RHet	1778255	1780257
chr2RHet	1789278	1791803
chr2RHet	1793811	1793925
chr2RHet	1795906	1796235
chr2RHet	1796848	1797264
chr2RHet	1799336	1801733
chr2RHet	1803681	1803985
chr2RHet	1804208	1804331
chr2RHet	1806170	1811061
chr2RHet	1817112	1817378
chr2RHet	1818909	1819012
chr2RHet	1819268	1819793
chr2RHet	1821013	1823607
chr2RHet	1823795	1825141
chr2RHet	1825949	1826257
chr2RHet	1826453	1829842
chr2RHet	1830483	1831055
chr2RHet	1831186	1831815
chr2RHet	1832025	1834838
chr2RHet	1835215	1835454
chr2RHet	1835844	1842215
chr2RHet	1842449	1845845
chr2RHet	1846261	1847960
chr2RHet	1852361	1852800
chr2RHet	1857165	1857420
chr2RHet	1857829	1859392
chr2RHet	1859550	1861266
chr2RHet	1862417	1864667
chr2RHet	1866032	1866672
chr2RHet	1866790	1867115
chr2RHet	1867260	1868303
chr2RHet	1869523	1869709
chr2RHet	1876502	1876967
chr2RHet	1881638	1883129
chr2RHet	1883629	1883949
chr2RHet	1884134	1884654
chr2RHet	1884894	1886501
chr2RHet	1886734	1886919
chr2RHet	1887220	1887477
chr2RHet	1892640	1893820
chr2RHet	1896184	1897115
chr2RHet	1897268	1897882
chr2RHet	1907493	1908611
chr2RHet	1908771	1909548
chr2RHet	1909713	1911139
chr2RHet	1916602	1916817
chr2RHet	1917662	1918116
chr2RHet	1920628	1921182
chr2RHet	1922104	1922286
chr2RHet	1929507	1929755
chr2RHet	1930120	1930601
chr2RHet	1930786	1931398
chr2RHet	1931556	1932028
chr2RHet	1932243	1933056
chr2RHet	1933874	1934158
chr2RHet	1934383	1934821
chr2RHet	1935198	1935365
chr2RHet	1935708	1936185
chr2RHet	1936459	1936970
chr2RHet	1938736	1939250
chr2RHet	1945295	1945722
chr2RHet	1949758	1951371
chr2RHet	1952181	1952741
chr2RHet	1954694	1954985
chr2RHet	1961488	1961962
chr2RHet	1963079	1963488
chr2RHet	1963736	1963800
chr2RHet	1967743	1967970
chr2RHet	1980047	1980150
chr2RHet	1980298	1980360
chr2RHet	1990575	1990797
chr2RHet	1990949	1991292
chr2RHet	1991575	1992117
chr2RHet	1992881	1996963
chr2RHet	2038371	2038946
chr2RHet	2047642	2047924
chr2RHet	2048218	2048411
chr2RHet	2051657	2052027
chr2RHet	2066157	2066508
chr2RHet	2066950	2067245
chr2RHet	2067579	2068387
chr2RHet	2077643	2077746
chr2RHet	2077894	2077956
chr2RHet	2079214	2079265
chr2RHet	2080230	2080750
chr2RHet	2080799	2082438
chr2RHet	2083487	2083776
chr2RHet	2083938	2085946
chr2RHet	2086250	2094177
chr2RHet	2126191	2126850
chr2RHet	2131696	2131868
chr2RHet	2134302	2135481
chr2RHet	2135582	2137081
chr2RHet	2137266	2138075
chr2RHet	2139847	2140189
chr2RHet	2145345	2146182
chr2RHet	2147237	2147453
chr2RHet	2150843	2151045
chr2RHet	2151389	2151841
chr2RHet	2151913	2152360
chr2RHet	2153408	2154145
chr2RHet	2154168	2155105
chr2RHet	2155154	2155674
chr2RHet	2158823	2159523
chr2RHet	2159652	2160908
chr2RHet	2162304	2164320
chr2RHet	2164490	2168635
chr2RHet	2168840	2171652
chr2RHet	2173007	2173285
chr2RHet	2178089	2181642
chr2RHet	2187231	2191415
chr2RHet	2193945	2197316
chr2RHet	2201246	2201502
chr2RHet	2205044	2210896
chr2RHet	2211075	2211822
chr2RHet	2212932	2213493
chr2RHet	2217076	2220031
chr2RHet	2222643	2226437
chr2RHet	2229049	2232854
chr2RHet	2237194	2238379
chr2RHet	2238929	2240015
chr2RHet	2240546	2243495
chr2RHet	2243585	2243647
chr2RHet	2243886	2244659
chr2RHet	2248378	2249070
chr2RHet	2255362	2261617
chr2RHet	2261781	2262156
chr2RHet	2263149	2263858
chr2RHet	2264702	2265215
chr2RHet	2266193	2271285
chr2RHet	2271661	2272212
chr2RHet	2272605	2274485
chr2RHet	2277650	2284362
chr2RHet	2284700	2285979
chr2RHet	2288411	2289011
chr2RHet	2289532	2292557
chr2RHet	2293597	2294197
chr2RHet	2294718	2298670
chr2RHet	2302980	2303541
chr2RHet	2305657	2306257
chr2RHet	2309451	2309843
chr2RHet	2310564	2311618
chr2RHet	2311632	2311999
chr2RHet	2313059	2313331
chr2RHet	2318935	2319217
chr2RHet	2320292	2320361
chr2RHet	2321316	2321416
chr2RHet	2325679	2326071
chr2RHet	2326793	2327847
chr2RHet	2327861	2328963
chr2RHet	2329293	2329565
chr2RHet	2334466	2334809
chr2RHet	2335191	2335463
chr2RHet	2336923	2337177
chr2RHet	2337398	2337798
chr2RHet	2338558	2338680
chr2RHet	2340507	2341017
chr2RHet	2341185	2342928
chr2RHet	2343349	2343609
chr2RHet	2343888	2344054
chr2RHet	2344339	2344534
chr2RHet	2347327	2347659
chr2RHet	2350243	2350504
chr2RHet	2360056	2360559
chr2RHet	2362686	2363068
chr2RHet	2363126	2367013
chr2RHet	2367829	2370517
chr2RHet	2372421	2373773
chr2RHet	2374258	2374850
chr2RHet	2392325	2396292
chr2RHet	2396371	2396999
chr2RHet	2397397	2397747
chr2RHet	2399336	2402876
chr2RHet	2402955	2403583
chr2RHet	2403981	2404331
chr2RHet	2405771	2408174
chr2RHet	2408320	2408775
chr2RHet	2408950	2409699
chr2RHet	2410017	2410221
chr2RHet	2411155	2414122
chr2RHet	2414297	2414669
chr2RHet	2414763	2416493
chr2RHet	2417373	2419373
chr2RHet	2420317	2421651
chr2RHet	2421880	2422146
chr2RHet	2423089	2424423
chr2RHet	2432468	2441497
chr2RHet	2442476	2442777
chr2RHet	2443190	2443760
chr2RHet	2443969	2444186
chr2RHet	2448564	2449201
chr2RHet	2449469	2452004
chr2RHet	2452654	2453226
chr2RHet	2453392	2453503
chr2RHet	2456825	2458683
chr2RHet	2558689	2560154
chr2RHet	2560294	2561596
chr2RHet	2566667	2566880
chr2RHet	2567243	2567555
chr2RHet	2567704	2568639
chr2RHet	2568926	2569562
chr2RHet	2575848	2576192
chr2RHet	2576345	2583201
chr2RHet	2583354	2584187
chr2RHet	2584324	2585401
chr2RHet	2588409	2588478
chr2RHet	2589989	2590122
chr2RHet	2590278	2590591
chr2RHet	2591010	2592196
chr2RHet	2592432	2598542
chr2RHet	2598752	2599087
chr2RHet	2599192	2599478
chr2RHet	2600638	2600951
chr2RHet	2608261	2609026
chr2RHet	2609228	2609649
chr2RHet	2611540	2611871
chr2RHet	2612268	2612497
chr2RHet	2612632	2612921
chr2RHet	2613244	2613566
chr2RHet	2613917	2614092
chr2RHet	2615694	2615846
chr2RHet	2616024	2616720
chr2RHet	2617138	2617419
chr2RHet	2617736	2618038
chr2RHet	2618264	2618693
chr2RHet	2619413	2619626
chr2RHet	2619777	2619926
chr2RHet	2620597	2625122
chr2RHet	2625381	2627110
chr2RHet	2627503	2627771
chr2RHet	2628917	2629246
chr2RHet	2633101	2633324
chr2RHet	2635873	2636148
chr2RHet	2636333	2639068
chr2RHet	2639372	2643554
chr2RHet	2645668	2647969
chr2RHet	2649828	2650402
chr2RHet	2650557	2651207
chr2RHet	2651361	2651950
chr2RHet	2762763	2762814
chr2RHet	2766871	2766922
chr2RHet	2771215	2771266
chr2RHet	2773855	2774290
chr2RHet	2784391	2784496
chr2RHet	2786156	2789016
chr2RHet	2790353	2790569
chr2RHet	2794800	2795001
chr2RHet	2797326	2797781
chr2RHet	2814725	2814877
chr2RHet	2816504	2816821
chr2RHet	2818437	2819851
chr2RHet	2820586	2820930
chr2RHet	2821517	2823063
chr2RHet	2823192	2834676
chr2RHet	2834941	2841494
chr2RHet	2842425	2843087
chr2RHet	2846017	2846400
chr2RHet	2848496	2850060
chr2RHet	2850406	2851616
chr2RHet	2851850	2853223
chr2RHet	2853987	2855051
chr2RHet	2855277	2855462
chr2RHet	2857321	2857521
[truncated: 6,929 more rows]
