# Supplementary material for: Diverse RNA interference strategies in early-branching metazoans
Source: BMC Evol Biol. 2018 Nov 1;18:160. doi: 10.1186/s12862-018-1274-2 (PMC6211395; doi:10.1186/s12862-018-1274-2)
Supplement: Supplementary file 4 — Locations of annotated RNAi loci from Drosophila, Amphimedon, Nematostella and Mnemiopsis. Genomic loci of annotated miRNA, piRNA, endo-siRNA and 25-mer clusters in all four species. (GZ 1305 kb) [file 12862_2018_1274_MOESM4_ESM.gz › Mnemiopsis/Mnemiopsis_25mers_multi_merged.bed]

ML0001	18633	18724
ML0001	18906	19018
ML0001	20458	20570
ML0001	33480	33630
ML0001	38823	38890
ML0001	80022	80098
ML0001	80369	81003
ML0001	81919	82088
ML0001	82291	82598
ML0001	85489	85620
ML0001	87768	88304
ML0001	90595	91076
ML0001	125635	125686
ML0001	196186	196446
ML0001	211231	211416
ML0001	253097	253338
ML0001	253499	253843
ML0001	275367	275498
ML0001	277268	277629
ML0003	9333	10954
ML0003	28127	28251
ML0003	49902	50196
ML0003	90152	90294
ML0003	118158	118732
ML0004	608	1586
ML0004	2228	5005
ML0004	5220	6549
ML0005	5060	5440
ML0006	234	856
ML0007	45726	46108
ML0007	46240	46816
ML0007	56252	57330
ML0007	86518	89560
ML0007	89750	97571
ML0007	121437	121905
ML0007	207319	207395
ML0007	252436	252551
ML0007	281438	281873
ML0007	286336	286614
ML0008	3121	3277
ML0009	9968	11201
ML0009	11501	11726
ML0009	12607	16545
ML0009	18394	18877
ML0009	23063	23164
ML0009	23943	24921
ML0009	25204	25316
ML0009	26563	27524
ML0009	27848	28628
ML0010	33028	33095
ML0010	33536	33686
ML0010	34399	34843
ML0011	868	1254
ML0011	44342	44549
ML0011	124547	124647
ML0011	139237	139430
ML0011	184797	185435
ML0011	187507	187562
ML0011	188290	188409
ML0011	199081	199232
ML0011	203320	203589
ML0012	77245	77441
ML0012	79538	79734
ML0013	29	4173
ML0013	4327	4997
ML0013	7593	10861
ML0013	27244	27672
ML0014	3203	3341
ML0015	81566	81878
ML0015	134178	134744
ML0015	136126	136665
ML0015	196410	196600
ML0015	199669	199808
ML0017	16331	16473
ML0018	5553	5675
ML0019	6793	6987
ML0019	33170	33342
ML0019	63039	63222
ML0019	66491	66660
ML0019	84276	84719
ML0020	1205	1558
ML0021	102670	102831
ML0021	148127	148328
ML0021	201974	202245
ML0021	202372	202600
ML0021	203277	203864
ML0021	279694	279768
ML0021	299715	299864
ML0022	3928	4144
ML0022	8560	8750
ML0022	13821	13930
ML0022	52519	52620
ML0022	59314	59783
ML0022	71596	72108
ML0022	72451	72537
ML0022	78972	79149
ML0022	83601	83719
ML0022	87707	87979
ML0022	151875	152120
ML0022	159138	159776
ML0022	164311	164885
ML0022	191337	191658
ML0022	194419	194576
ML0022	196402	196628
ML0022	212809	213069
ML0022	260827	261004
ML0022	302788	302976
ML0022	349303	349776
ML0022	355401	355617
ML0022	368966	369109
ML0022	435756	435946
ML0022	438807	439113
ML0022	450448	451082
ML0022	456400	457749
ML0022	465938	468128
ML0023	17184	17367
ML0023	34026	34134
ML0025	27	491
ML0025	66700	66813
ML0025	71003	71186
ML0025	74657	75012
ML0025	76285	76397
ML0025	76614	77121
ML0025	81061	81244
ML0025	81429	81737
ML0025	82944	83158
ML0025	83520	83661
ML0026	96401	96733
ML0026	112637	112776
ML0026	122840	123121
ML0026	126556	126682
ML0026	194160	194396
ML0026	240999	241328
ML0026	272437	272514
ML0026	272833	272965
ML0026	298825	298913
ML0026	339489	339624
ML0026	366576	366848
ML0026	385771	386015
ML0026	387079	387852
ML0028	11105	11163
ML0029	17501	17783
ML0030	2117	2530
ML0030	75316	75622
ML0030	78751	79160
ML0030	128793	128983
ML0030	189876	189973
ML0032	29124	29276
ML0032	41929	42170
ML0032	42588	42993
ML0032	149394	149816
ML0032	150912	151117
ML0032	176160	176271
ML0032	182527	182595
ML0032	207200	207415
ML0032	209042	209166
ML0032	213470	214147
ML0032	266962	267211
ML0032	294158	294254
ML0032	308950	309114
ML0032	326411	327596
ML0032	335181	335353
ML0032	352647	352865
ML0032	392173	392950
ML0032	502840	502926
ML0032	513747	514054
ML0032	595919	596311
ML0032	639420	639585
ML0032	695105	695364
ML0032	695454	699858
ML0032	700812	701030
ML0032	701921	703253
ML0032	703496	704303
ML0032	708190	708848
ML0033	55075	55154
ML0033	55304	55853
ML0033	56889	57704
ML0033	123269	123406
ML0033	144802	145208
ML0033	149752	149936
ML0033	156831	157114
ML0033	157628	157727
ML0033	164868	165184
ML0035	36577	36811
ML0035	57795	57985
ML0035	59956	60191
ML0035	61420	61515
ML0035	62040	62466
ML0035	62669	63112
ML0035	96903	96964
ML0035	107591	107860
ML0035	152063	152280
ML0035	153203	153614
ML0036	34639	34804
ML0036	41374	41594
ML0040	7737	8040
ML0040	56555	56683
ML0040	56978	57141
ML0042	4560	4784
ML0042	27792	27890
ML0042	28365	28546
ML0042	63735	64191
ML0042	65740	66664
ML0042	66930	67313
ML0042	68358	68479
ML0042	68651	68962
ML0042	69183	69576
ML0042	70081	70643
ML0042	70930	71080
ML0042	73941	74130
ML0044	25486	25582
ML0044	47915	47978
ML0044	189849	190062
ML0044	305015	305378
ML0044	318104	318601
ML0044	333774	334112
ML0044	350537	350828
ML0045	9628	9883
ML0045	11165	11354
ML0045	78760	78975
ML0045	107758	108836
ML0045	148588	148796
ML0045	149528	149847
ML0045	150948	151596
ML0045	164744	164829
ML0046	8430	8517
ML0046	76107	76292
ML0046	78109	78645
ML0046	101106	101363
ML0047	42232	42352
ML0047	55995	56402
ML0047	82032	82543
ML0048	41117	41435
ML0049	8477	8713
ML0049	14724	14776
ML0049	45343	46222
ML0049	120503	120560
ML0049	120771	121288
ML0049	122649	123234
ML0049	123476	123536
ML0049	132929	133364
ML0049	135946	136088
ML0049	149519	149602
ML0049	234985	235152
ML0050	12310	12452
ML0050	28100	28176
ML0050	32260	32314
ML0050	89603	89728
ML0050	109612	109782
ML0050	145521	145689
ML0050	150864	150975
ML0050	156927	157260
ML0050	157947	158110
ML0050	175212	175420
ML0050	175548	175894
ML0050	206821	207009
ML0050	250213	250282
ML0050	258321	258563
ML0050	262416	262661
ML0050	304470	304708
ML0051	27294	27544
ML0051	31654	31872
ML0051	35142	35255
ML0051	37212	37270
ML0051	87684	87867
ML0051	132476	133023
ML0051	215918	216128
ML0051	221937	222657
ML0051	222969	223369
ML0051	223601	223902
ML0051	224763	224992
ML0051	227176	227345
ML0051	230381	230434
ML0051	255823	255959
ML0051	276863	277133
ML0051	277524	277770
ML0051	279994	280285
ML0051	288726	288826
ML0051	338814	339620
ML0052	25445	26120
ML0052	34848	35013
ML0052	139099	139503
ML0052	144401	144460
ML0052	146346	146455
ML0052	147487	147568
ML0052	149728	150146
ML0052	151312	151409
ML0052	154655	154921
ML0052	156243	156850
ML0053	4095	4276
ML0053	44662	44825
ML0053	146499	146815
ML0053	196392	196706
ML0053	207718	207829
ML0053	333300	333955
ML0053	500298	500570
ML0053	505525	505608
ML0054	4410	4563
ML0054	4717	5342
ML0054	8729	9545
ML0055	1597	1667
ML0055	2374	2635
ML0055	4473	4533
ML0055	7347	10568
ML0055	10941	14806
ML0055	77507	78470
ML0057	2725	11301
ML0057	38664	38740
ML0057	51737	53353
ML0057	82466	82582
ML0057	85907	86332
ML0057	111963	112700
ML0058	657	952
ML0058	4477	4617
ML0058	4776	4981
ML0058	5008	5505
ML0058	11001	11361
ML0061	61548	61620
ML0061	77992	78382
ML0061	81175	81369
ML0061	160009	160176
ML0061	182008	182277
ML0061	184432	184791
ML0061	185268	185472
ML0061	190663	190855
ML0061	190999	191335
ML0061	191420	191520
ML0061	197292	197471
ML0061	199024	199894
ML0061	200484	201395
ML0061	201864	202393
ML0062	5695	6203
ML0062	51465	51600
ML0062	57828	58108
ML0063	142759	142928
ML0064	2596	2734
ML0064	38615	38919
ML0065	90600	90924
ML0067	21716	22149
ML0067	35120	35416
ML0067	43742	43828
ML0068	623	1308
ML0069	185854	186144
ML0069	186301	186620
ML0069	189043	189215
ML0069	197613	197675
ML0069	211295	211411
ML0069	236217	236495
ML0069	238469	238676
ML0069	248588	248668
ML0069	250738	250795
ML0069	254692	255047
ML0069	283800	284026
ML0069	291846	292130
ML0070	5465	5960
ML0070	22878	22998
ML0071	25651	25735
ML0071	45038	45159
ML0072	7556	7719
ML0072	14237	14443
ML0072	21393	21605
ML0072	21938	22159
ML0072	23687	23814
ML0072	23988	24154
ML0073	26232	26651
ML0073	27384	27648
ML0073	48323	48437
ML0073	64602	64818
ML0073	176882	176993
ML0073	198063	198346
ML0073	198498	198776
ML0073	211254	211687
ML0074	14987	16781
ML0074	20072	20478
ML0074	54509	55146
ML0074	56892	57100
ML0074	63908	64547
ML0074	65572	68641
ML0074	128037	128099
ML0074	150088	150289
ML0074	155784	155979
ML0074	159325	159445
ML0074	187981	188301
ML0074	190032	190330
ML0074	193512	194077
ML0074	230224	230362
ML0074	230498	231055
ML0074	231513	231738
ML0074	292010	292341
ML0074	295801	295864
ML0074	299283	299475
ML0074	301199	301640
ML0074	322876	322945
ML0075	6541	7138
ML0076	2785	3014
ML0076	3225	3695
ML0076	3863	4503
ML0076	5370	5952
ML0076	6418	8075
ML0076	8316	9183
ML0076	9333	9695
ML0076	10283	10678
ML0076	11983	12661
ML0076	13388	13602
ML0076	13917	14530
ML0076	14995	15383
ML0076	16369	17224
ML0076	21083	21286
ML0076	21653	21817
ML0076	22166	22507
ML0076	22999	23132
ML0076	23713	24059
ML0076	26036	26975
ML0076	29881	30160
ML0076	39843	40148
ML0076	40333	40762
ML0076	54271	54609
ML0076	74709	74779
ML0078	35842	36314
ML0078	52472	52717
ML0078	112640	112832
ML0078	113977	114152
ML0078	114771	115086
ML0079	512	750
ML0079	908	1781
ML0079	10458	10667
ML0080	11143	11254
ML0080	11451	11836
ML0080	19142	19273
ML0080	19541	19742
ML0080	49333	49636
ML0080	112648	112814
ML0080	113503	113647
ML0080	115680	115780
ML0080	120742	121186
ML0080	141660	141947
ML0080	150118	150256
ML0080	156236	156424
ML0080	186471	186830
ML0081	0	1870
ML0081	22393	22452
ML0081	112308	112520
ML0081	172491	172919
ML0082	11628	12686
ML0083	37006	37782
ML0083	38244	39161
ML0083	40953	41316
ML0083	41526	42939
ML0083	43113	44594
ML0083	46347	46776
ML0083	51924	52001
ML0083	93266	94005
ML0083	109117	110412
ML0083	118105	119170
ML0083	121353	121708
ML0083	137561	137748
ML0083	148344	148499
ML0083	167486	167908
ML0083	168330	168437
ML0084	0	313
ML0085	112894	113412
ML0085	135617	136064
ML0085	157243	157317
ML0087	84765	84840
ML0087	111391	111530
ML0087	111852	112245
ML0089	13154	13431
ML0089	13630	13787
ML0089	21850	22067
ML0089	39625	39722
ML0089	49858	50226
ML0089	50413	50844
ML0090	38441	38499
ML0090	61771	62073
ML0090	63044	63309
ML0090	88554	89926
ML0090	92920	93100
ML0090	99466	99699
ML0090	104692	104786
ML0090	144748	146012
ML0091	159515	159782
ML0091	173108	173937
ML0091	193299	193442
ML0091	197003	197220
ML0091	197399	197862
ML0091	199203	199259
ML0091	199577	199792
ML0091	200203	200742
ML0091	223798	223970
ML0091	252444	252592
ML0091	253317	253655
ML0091	254563	255267
ML0091	299781	300227
ML0091	331854	332451
ML0091	336841	337017
ML0091	341571	341647
ML0092	15266	15426
ML0092	63141	64193
ML0094	21	18086
ML0094	21199	23492
ML0094	25708	25817
ML0094	26443	26836
ML0094	31681	31892
ML0095	8533	8853
ML0095	42273	42452
ML0095	68662	68826
ML0096	113881	115156
ML0096	116102	116844
ML0097	6589	7102
ML0097	9783	10012
ML0097	30099	30307
ML0097	44917	45146
ML0097	61666	62958
ML0097	63202	63753
ML0097	66160	66845
ML0097	69260	70500
ML0098	56140	56214
ML0099	48589	49059
ML0099	76948	77018
ML0099	115002	115453
ML0100	12915	13066
ML0100	26168	32677
ML0100	38819	39185
ML0100	43500	43722
ML0100	47389	47506
ML0100	53550	53706
ML0101	6134	7308
ML0101	30020	33121
ML0101	33606	33846
ML0101	43590	43778
ML0101	77317	77524
ML0101	77680	78072
ML0101	97467	97524
ML0101	133030	133273
ML0101	133475	133583
ML0101	149661	149776
ML0101	222092	225781
ML0101	272510	272605
ML0101	283225	283343
ML0101	283685	283758
ML0101	365257	365345
ML0102	12940	13504
ML0103	14286	14394
ML0103	23660	23936
ML0103	25474	25690
ML0103	26782	27129
ML0103	27318	27581
ML0103	28154	28513
ML0103	28623	29477
ML0103	99806	100165
ML0104	1994	2665
ML0105	1875	2252
ML0105	87718	87787
ML0105	110189	110652
ML0105	193980	194492
ML0105	209362	209553
ML0105	273775	273840
ML0106	11783	12244
ML0106	14283	14350
ML0106	17236	17950
ML0106	20593	21084
ML0106	54745	54830
ML0106	84852	85947
ML0106	104045	104106
ML0106	126375	126705
ML0106	128272	128439
ML0106	128759	128842
ML0106	230328	231217
ML0107	24181	24967
ML0107	58268	58339
ML0108	19355	19930
ML0109	22365	25687
ML0109	44486	44649
ML0109	61776	61971
ML0109	62380	62559
ML0109	64199	64280
ML0109	104448	105382
ML0109	118919	119266
ML0110	19613	19813
ML0110	51323	51527
ML0113	30386	30483
ML0113	80970	81340
ML0113	87936	88946
ML0115	5341	5794
ML0116	53177	54898
ML0116	61086	61221
ML0116	71046	71253
ML0117	50390	51041
ML0117	53368	53497
ML0117	64973	65149
ML0117	68965	69140
ML0117	69478	70040
ML0117	77596	77667
ML0117	80044	81101
ML0117	88704	88901
ML0117	89729	89790
ML0117	126207	126283
ML0117	133793	134447
ML0117	225792	226058
ML0117	245680	245743
ML0117	247712	248104
ML0117	264051	264234
ML0117	289737	289922
ML0119	27122	27347
ML0119	28485	28629
ML0120	53151	53227
ML0120	90851	90923
ML0120	98431	98494
ML0120	186876	186971
ML0120	266371	266425
ML0120	306944	306997
ML0120	340623	340891
ML0121	105	789
ML0122	1	2994
ML0122	3173	3429
ML0122	3621	4077
ML0122	4457	6539
ML0123	18887	19094
ML0123	53668	54001
ML0123	54219	54624
ML0123	70384	70948
ML0124	53296	54016
ML0125	33379	34086
ML0125	75154	75336
ML0126	1796	2573
ML0126	2590	2828
ML0126	3557	3656
ML0126	3907	5647
ML0127	70038	70190
ML0127	88845	88909
ML0127	110679	110812
ML0129	1503	1658
ML0129	1853	2121
ML0129	3282	3375
ML0129	3706	3779
ML0129	6261	6382
ML0129	10524	10768
ML0129	18670	18849
ML0130	3592	3829
ML0131	28536	28724
ML0131	29174	29761
ML0131	47287	47782
ML0131	63358	63580
ML0131	79284	79398
ML0131	87246	87301
ML0131	104199	104420
ML0131	105697	106523
ML0131	106716	107027
ML0131	107268	107368
ML0131	108547	108955
ML0131	109193	109385
ML0131	109591	110651
ML0132	8	320
ML0132	30894	31200
ML0133	0	1091
ML0134	40787	40844
ML0134	51185	51657
ML0134	136428	140309
ML0135	27623	27776
ML0135	46092	46185
ML0135	78226	78406
ML0135	86310	86656
ML0135	109229	109282
ML0135	131660	131736
ML0135	132032	132373
ML0135	140614	140756
ML0136	8757	9085
ML0136	25610	25921
ML0136	32231	32377
ML0136	98651	98732
ML0136	117629	117818
ML0136	127631	127938
ML0138	42555	42819
ML0138	42919	43317
ML0138	44354	44651
ML0138	45448	45956
ML0138	50658	50875
ML0138	55294	55556
ML0138	56064	56159
ML0138	56558	57008
ML0138	57376	57774
ML0138	58752	59388
ML0138	62527	62777
ML0138	75258	75556
ML0138	77633	77711
ML0139	1	1107
ML0139	1367	2194
ML0139	2485	5158
ML0139	5320	6617
ML0139	7205	7872
ML0140	8354	8599
ML0140	105831	106012
ML0140	106334	106582
ML0140	116473	116742
ML0140	135801	136079
ML0141	29572	29742
ML0141	47584	47828
ML0141	48003	48424
ML0141	54509	54575
ML0141	54931	55490
ML0141	70839	71025
ML0141	71208	71472
ML0141	80001	80223
ML0141	101934	102283
ML0141	102450	102525
ML0141	103067	103158
ML0141	106399	108537
ML0142	1561	1854
ML0142	2282	3450
ML0142	3717	3928
ML0142	20154	20639
ML0143	37616	37967
ML0143	38475	38589
ML0143	41975	42069
ML0143	107971	108154
ML0144	34778	35346
ML0144	91845	91898
ML0144	112637	113114
ML0144	138960	139460
ML0144	195803	196384
ML0144	224860	225324
ML0144	235184	235261
ML0144	272284	272687
ML0144	275876	276513
ML0146	35119	36411
ML0148	25452	27132
ML0149	14109	14261
ML0149	32568	32992
ML0150	4475	6632
ML0150	6802	7055
ML0150	7226	10045
ML0150	34445	34645
ML0150	63443	63633
ML0151	58	195
ML0151	85297	85529
ML0151	100516	100705
ML0151	108974	109739
ML0151	118177	118330
ML0153	85573	86447
ML0154	28322	28467
ML0154	114650	114705
ML0154	116577	116698
ML0154	118138	118340
ML0155	3217	3573
ML0156	3142	3347
ML0156	23818	27255
ML0156	27549	31757
ML0156	38998	39108
ML0156	119599	121942
ML0156	124721	125529
ML0156	198003	198093
ML0156	217205	217397
ML0156	261786	261993
ML0157	71455	71756
ML0157	108078	108598
ML0157	130516	130861
ML0157	157392	157553
ML0157	165445	165796
ML0157	178951	179056
ML0157	181688	181912
ML0157	195879	196620
ML0157	200993	201289
ML0157	219831	220001
ML0157	233310	233571
ML0157	248156	248435
ML0157	255787	255939
ML0157	301452	301604
ML0157	309629	310243
ML0157	310600	310799
ML0157	430694	430796
ML0157	441551	441706
ML0157	454873	454956
ML0159	1298	1494
ML0160	75013	75285
ML0161	33702	34027
ML0161	35933	36439
ML0161	38801	38853
ML0161	44528	44995
ML0161	45278	45600
ML0161	46081	46151
ML0162	15349	15973
ML0162	43497	43870
ML0163	17078	17271
ML0163	29771	30112
ML0163	51231	51338
ML0163	144223	144528
ML0163	173190	173489
ML0163	175091	175285
ML0163	279994	280200
ML0163	282204	282513
ML0163	346067	346396
ML0163	368961	369308
ML0163	393069	393441
ML0163	415639	415881
ML0163	424496	424694
ML0163	430678	431073
ML0163	432970	433150
ML0163	433548	433752
ML0163	434959	435141
ML0163	435900	436275
ML0163	437178	437390
ML0163	448728	448859
ML0163	464906	465080
ML0163	499033	499101
ML0163	502605	502863
ML0163	527783	527955
ML0163	575817	575944
ML0164	14094	14314
ML0164	20209	20378
ML0164	31821	31894
ML0166	20045	20330
ML0166	20787	21022
ML0166	30657	30786
ML0167	118763	118928
ML0167	127031	127092
ML0167	129103	129318
ML0167	130360	130461
ML0167	132259	132351
ML0167	132844	133129
ML0167	137798	137862
ML0167	145567	145652
ML0167	188235	193568
ML0167	193748	194893
ML0167	202865	203374
ML0172	34839	34936
ML0173	55718	56046
ML0173	78666	79005
ML0173	113907	115335
ML0173	147310	147504
ML0173	153949	154759
ML0173	157562	157818
ML0174	50412	50670
ML0174	88618	89274
ML0174	180626	180851
ML0174	185957	186951
ML0174	259967	260125
ML0174	271353	271793
ML0174	277845	278101
ML0174	281866	282169
ML0174	294450	294546
ML0174	314131	314321
ML0174	322557	322847
ML0175	17	366
ML0175	8013	9453
ML0176	27023	27491
ML0176	27883	33734
ML0176	33896	34516
ML0176	34678	35222
ML0177	21836	22215
ML0177	48962	49247
ML0177	78241	78329
ML0177	79557	79731
ML0177	116514	116739
ML0178	19911	20094
ML0178	39836	40048
ML0178	133275	133745
ML0178	134571	134844
ML0178	136503	137187
ML0178	149471	151114
ML0179	48253	48374
ML0179	67743	68180
ML0179	101782	102034
ML0179	103610	104558
ML0179	114045	114727
ML0179	116706	117184
ML0179	120551	120666
ML0179	121853	122067
ML0179	137224	137675
ML0179	140347	140557
ML0179	209056	209277
ML0179	269112	269201
ML0179	270323	270428
ML0179	293532	293747
ML0179	384756	385050
ML0179	396169	396549
ML0179	399906	400047
ML0179	408954	409163
ML0179	417668	418190
ML0179	448641	449095
ML0179	451202	451683
ML0179	485257	485406
ML0179	491360	491527
ML0179	554566	554693
ML0179	562433	562864
ML0179	564571	564692
ML0180	3565	3930
ML0180	45125	45395
ML0180	49752	49933
ML0180	74326	74741
ML0180	76912	77543
ML0180	126544	127179
ML0180	129089	129257
ML0180	183267	183392
ML0180	303119	303495
ML0180	327361	330425
ML0180	354026	354393
ML0180	397942	399240
ML0180	442489	442545
ML0180	493833	494167
ML0180	495049	495543
ML0180	495718	495824
ML0180	496633	496765
ML0180	565504	565566
ML0180	567144	567256
ML0181	112699	112800
ML0181	128003	128586
ML0181	130062	130682
ML0181	133974	134531
ML0181	139653	139877
ML0181	144188	144363
ML0181	144621	144886
ML0181	153154	153328
ML0181	153787	154835
ML0181	155139	155774
ML0182	4539	4721
ML0182	20035	20095
ML0183	64504	64561
ML0183	84095	84402
ML0187	2243	2524
ML0187	23770	24094
ML0187	25771	25996
ML0187	35869	36646
ML0187	37028	38096
ML0190	177	479
ML0190	2734	4790
ML0191	29764	29911
ML0191	84020	84140
ML0191	97423	97581
ML0191	139788	139880
ML0191	154978	155093
ML0191	158347	158481
ML0191	167494	167845
ML0191	219132	219222
ML0191	229173	229647
ML0191	238738	238921
ML0191	281501	281585
ML0191	281909	281991
ML0191	282156	282317
ML0191	318794	319106
ML0191	360231	360564
ML0191	378193	378395
ML0191	438517	438740
ML0191	440711	441262
ML0192	39911	40009
ML0192	40522	40996
ML0192	98641	99266
ML0192	166692	167151
ML0192	204975	205558
ML0192	209742	210433
ML0192	212332	212601
ML0192	212967	213155
ML0192	213592	213687
ML0192	259947	260180
ML0192	271118	271279
ML0192	282585	282707
ML0194	10287	10546
ML0194	109487	109752
ML0194	154494	156054
ML0194	164294	164442
ML0195	11349	12574
ML0198	38622	38793
ML0200	26000	26526
ML0200	38320	38372
ML0200	144084	144286
ML0200	253049	253242
ML0200	269110	269303
ML0200	325164	325240
ML0200	329769	330074
ML0200	330336	330691
ML0200	344631	344798
ML0200	376709	377887
ML0200	378071	378460
ML0200	447441	447884
ML0200	448629	449147
ML0200	449848	449942
ML0200	472291	472510
ML0200	519281	519354
ML0200	520295	520459
ML0201	16738	17109
ML0201	72809	73033
ML0203	1199	1865
ML0203	34815	34887
ML0203	38183	38379
ML0203	43616	43809
ML0207	35945	36040
ML0207	53544	53659
ML0207	91727	91820
ML0207	92848	92947
ML0207	151397	151485
ML0207	155476	155537
ML0211	5	1988
ML0211	1990	3319
ML0211	4164	4308
ML0211	5415	5680
ML0211	7328	11727
ML0211	44413	44804
ML0211	48180	50209
ML0211	50799	51044
ML0211	52724	53058
ML0211	55871	56127
ML0211	103660	103931
ML0211	181045	181195
ML0211	249720	249891
ML0211	254701	254884
ML0211	260171	260441
ML0211	267768	268139
ML0211	291745	292013
ML0213	2691	2889
ML0214	25923	26238
ML0214	34033	37937
ML0215	17726	18459
ML0215	22075	22270
ML0216	1	495
ML0216	1204	1860
ML0216	2080	2923
ML0216	14218	14628
ML0216	39347	39851
ML0216	49323	49481
ML0216	75602	75702
ML0216	78964	79071
ML0216	86754	86831
ML0216	93677	93810
ML0216	103145	103333
ML0217	4696	4954
ML0219	3376	3590
ML0219	19404	19652
ML0219	36500	37012
ML0219	62577	62656
ML0220	56977	57491
ML0220	61543	61765
ML0220	79556	79706
ML0220	139057	139702
ML0220	142152	142302
ML0220	143657	143928
ML0220	152210	152816
ML0220	156229	156868
ML0220	160917	161171
ML0221	35774	36825
ML0221	66938	67065
ML0221	70640	70790
ML0221	77065	77279
ML0221	110502	111536
ML0223	16696	16945
ML0223	17795	17939
ML0223	34452	35033
ML0223	37742	37882
ML0223	52205	52411
ML0223	53661	53877
ML0223	60176	60363
ML0223	66018	66613
ML0223	66802	66955
ML0223	102018	102232
ML0223	123235	123436
ML0223	144689	144935
ML0224	1738	1921
ML0224	2250	2323
ML0224	97549	98308
ML0224	172738	173285
ML0224	217760	217834
ML0225	14044	14108
ML0226	7992	8209
ML0227	1762	2117
ML0227	19436	19541
ML0227	33375	33562
ML0227	33837	33902
ML0227	35664	36314
ML0227	36785	37603
ML0227	38708	38864
ML0227	39273	39668
ML0227	41114	41690
ML0227	42945	43533
ML0227	44937	45316
ML0227	59366	59560
ML0227	61334	61495
ML0227	62377	62450
ML0227	63806	64282
ML0228	1373	1922
ML0228	11210	11472
ML0230	21233	21293
ML0230	50048	50115
ML0230	58813	59092
ML0230	82304	82429
ML0230	105777	106193
ML0230	138230	138538
ML0230	139048	139188
ML0230	139403	139775
ML0230	140370	140956
ML0231	30722	31198
ML0231	60201	60298
ML0233	9992	10572
ML0233	11101	11316
ML0233	36589	36908
ML0235	5381	5821
ML0238	5259	5558
ML0238	9291	10150
ML0238	38085	38197
ML0238	44768	44988
ML0239	7942	8091
ML0239	35629	35978
ML0240	20568	21043
ML0241	20575	21788
ML0241	27101	28258
ML0241	62002	62196
ML0241	75861	76414
ML0241	81624	81821
ML0243	14136	14226
ML0243	18956	19499
ML0244	36634	37255
ML0244	39011	39562
ML0244	68408	68659
ML0244	69945	70718
ML0244	132299	132541
ML0244	132959	133859
ML0245	203	605
ML0245	12556	13096
ML0245	73380	73519
ML0245	78378	78737
ML0245	104659	104743
ML0245	132087	132342
ML0245	144546	144818
ML0245	145710	145866
ML0245	153188	153296
ML0245	155814	155991
ML0249	28342	29014
ML0249	43929	44003
ML0249	79661	80030
ML0250	17406	17727
ML0250	46647	46720
ML0250	59440	59497
ML0250	69519	69834
ML0250	123317	123636
ML0250	149382	149566
ML0250	149678	149855
ML0250	160755	160841
ML0250	161249	161348
ML0250	161531	161612
ML0250	168878	169015
ML0250	222335	223398
ML0250	247657	247718
ML0250	269534	269952
ML0251	5809	6487
ML0251	9809	10435
ML0252	57484	57688
ML0252	59844	60520
ML0252	128537	128611
ML0252	155388	155843
ML0252	176350	176699
ML0254	24373	24785
ML0255	6286	6919
ML0255	7453	7615
ML0255	15559	15831
ML0258	5102	6005
ML0258	6269	6790
ML0259	2	401
ML0259	43029	43172
ML0259	52042	52200
ML0259	53811	54108
ML0259	82258	82445
ML0259	115235	115686
ML0259	116218	116616
ML0260	102270	102354
ML0261	4269	4598
ML0261	14905	15148
ML0261	17449	18771
ML0261	22128	22977
ML0261	23374	23762
ML0261	54642	54908
ML0262	14983	15625
ML0263	19341	19616
ML0264	50838	51083
ML0264	53928	54173
ML0265	62885	63275
ML0265	66448	66550
ML0265	66930	67145
ML0265	144737	145630
ML0266	12746	12936
ML0266	56446	56526
ML0266	67179	67371
ML0266	69334	69409
ML0268	37	220
ML0268	6139	6796
ML0268	8269	9368
ML0269	865	1690
ML0269	8295	8636
ML0269	19078	19678
ML0269	22910	23155
ML0273	84200	84276
ML0274	39743	39970
ML0274	40683	41069
ML0275	54424	54514
ML0276	31335	31457
ML0276	35549	35991
ML0276	39241	39302
ML0276	52101	52884
ML0277	39559	39853
ML0278	39190	39514
ML0278	41556	42063
ML0279	4791	5548
ML0280	1782	2100
ML0280	2115	2531
ML0280	2913	3230
ML0280	3768	4388
ML0280	16277	16621
ML0280	16903	16992
ML0280	66970	67179
ML0280	162197	162447
ML0282	61487	61634
ML0282	70103	70211
ML0283	28	253
ML0287	5831	6360
ML0287	27450	27501
ML0288	11819	11952
ML0288	16178	16554
ML0291	412	2621
ML0291	37362	37466
ML0295	51992	52173
ML0295	98542	98698
ML0295	115208	115477
ML0295	117584	117658
ML0295	170911	171429
ML0295	171658	171968
ML0295	183787	183878
ML0296	52049	52100
ML0296	77679	77795
ML0296	150033	150217
ML0296	157637	157730
ML0296	157934	158278
ML0296	158482	158661
ML0296	163582	163704
ML0296	164860	165074
ML0298	6754	8738
ML0299	8	153
ML0299	18649	18903
ML0299	40397	40452
ML0299	88635	88871
ML0299	96926	96990
ML0300	20	157
ML0300	9598	10033
ML0300	15765	15992
ML0301	11196	11288
ML0302	24412	24477
ML0302	28744	28875
ML0302	35957	36089
ML0302	162730	164981
ML0302	167014	167701
ML0302	169562	171123
ML0302	172135	172654
ML0302	230290	230449
ML0302	342281	342799
ML0302	348482	349169
ML0302	371690	375713
ML0302	392792	392885
ML0302	393194	393372
ML0302	393643	393897
ML0302	404956	405063
ML0302	410530	410774
ML0302	416720	416826
ML0302	431705	432301
ML0302	447533	447700
ML0302	454484	454808
ML0303	31525	31665
ML0303	58767	59214
ML0304	16715	16906
ML0304	17936	18159
ML0304	24430	24797
ML0304	61638	61933
ML0304	68747	70270
ML0304	109772	109880
ML0304	123123	123327
ML0304	148582	149541
ML0304	150076	150806
ML0305	126842	126924
ML0305	136343	137122
ML0305	170789	170903
ML0305	257635	257826
ML0305	290709	290933
ML0305	315674	315846
ML0305	321393	321984
ML0305	322679	323327
ML0305	328548	329007
ML0305	334379	334536
ML0306	47	1579
ML0309	11887	12103
ML0309	15905	16276
ML0309	19884	20084
ML0309	20574	20789
ML0309	21021	21101
ML0309	22147	23131
ML0309	23332	23855
ML0309	25033	25238
ML0309	25570	25786
ML0309	30654	30792
ML0309	32078	32645
ML0309	72647	72952
ML0309	158670	158839
ML0309	207563	207679
ML0309	245976	246129
ML0312	64881	65322
ML0312	75542	75885
ML0313	26169	26222
ML0313	34298	34419
ML0313	46536	46981
ML0313	47289	47579
ML0313	62567	62746
ML0313	65187	65473
ML0313	68404	68595
ML0317	77768	78168
ML0317	79891	80051
ML0317	127561	127617
ML0317	156836	157464
ML0319	4713	4866
ML0319	29684	30135
ML0319	30625	30695
ML0319	79683	79830
ML0321	16440	16747
ML0321	41794	42059
ML0321	42462	42705
ML0321	46329	46537
ML0321	76082	76250
ML0321	110656	110954
ML0322	44962	45681
ML0322	107281	107487
ML0322	142237	142483
ML0322	158771	158879
ML0322	185653	185754
ML0322	198291	198453
ML0323	53693	53792
ML0323	77283	77441
ML0323	80051	80213
ML0323	82943	83123
ML0323	97717	97896
ML0323	98116	98280
ML0323	176396	176517
ML0323	254087	254681
ML0323	261940	263486
ML0323	267348	267751
ML0324	21627	21727
ML0324	29680	29900
ML0324	46043	46675
ML0324	52395	52705
ML0324	52894	53180
ML0324	53494	53550
ML0324	58710	58895
ML0324	70890	70944
ML0324	71088	71527
ML0324	72250	72432
ML0324	72912	74084
ML0324	74900	75019
ML0324	104554	104843
ML0324	188257	188543
ML0324	189337	189677
ML0325	21160	21330
ML0325	39797	40915
ML0325	118770	119047
ML0325	128311	128823
ML0326	4637	6636
ML0326	7189	8040
ML0327	22949	23008
ML0327	24112	24413
ML0329	2032	4144
ML0329	4439	5040
ML0329	5813	5927
ML0329	49274	49612
ML0329	105825	106055
ML0330	5680	6298
ML0331	339	843
ML0331	4128	4843
ML0331	37416	37580
ML0331	60584	61988
ML0331	67595	67776
ML0331	77039	77280
ML0331	78732	78914
ML0331	79010	79695
ML0331	94971	95215
ML0332	93460	93632
ML0332	94690	94794
ML0332	99784	99866
ML0332	106641	106825
ML0332	107328	107812
ML0332	110001	110243
ML0332	114054	114314
ML0332	116113	116186
ML0332	174970	175181
ML0332	191092	191202
ML0332	206180	206262
ML0332	266359	266874
ML0332	269648	270079
ML0332	314675	314832
ML0332	315092	315220
ML0332	323827	324038
ML0332	327889	327980
ML0332	328445	328513
ML0332	363156	363460
ML0332	427892	428079
ML0334	3625	3966
ML0334	36974	37319
ML0334	55562	56103
ML0334	56323	56546
ML0334	58253	58433
ML0334	157701	157888
ML0335	29409	29845
ML0335	30158	30234
ML0335	35699	35761
ML0335	39676	39773
ML0335	50651	51021
ML0335	51194	51386
ML0335	60580	60636
ML0336	3255	3485
ML0336	9423	9658
ML0336	47493	47548
ML0336	47945	48330
ML0336	106623	106819
ML0336	150090	150417
ML0339	37856	38070
ML0339	74386	74679
ML0339	116165	116375
ML0339	116636	116955
ML0343	8263	8341
ML0343	58777	59077
ML0343	59095	59382
ML0343	61391	61497
ML0343	161464	161749
ML0343	167416	167568
ML0343	193677	193824
ML0343	217914	218209
ML0343	330821	331112
ML0344	34201	34369
ML0345	1226	1737
ML0345	2274	2442
ML0345	2565	4660
ML0345	10968	11753
ML0345	26135	26329
ML0346	67990	68447
ML0346	85790	85903
ML0346	86699	86803
ML0346	94150	94279
ML0346	120498	120607
ML0346	134509	134976
ML0346	164555	164779
ML0346	191721	191840
ML0346	248825	249107
ML0346	252932	253084
ML0346	257086	257355
ML0346	294423	294634
ML0346	326928	327208
ML0346	344787	344838
ML0346	396902	397060
ML0346	464295	464660
ML0346	464909	465491
ML0346	467707	468086
ML0346	469055	469351
ML0346	475297	475581
ML0346	494747	497644
ML0346	519871	520599
ML0346	540165	540291
ML0346	541136	541393
ML0346	545824	546750
ML0346	547160	547346
ML0346	549159	549849
ML0346	566264	566647
ML0346	598297	598637
ML0346	650935	651044
ML0347	32159	32440
ML0349	21834	22152
ML0350	8172	8845
ML0350	12519	12795
ML0350	28784	28899
ML0350	32882	33009
ML0350	44833	45563
ML0350	46253	46415
ML0350	82473	82649
ML0353	15434	16159
ML0353	19924	20151
ML0353	23864	23949
ML0354	6032	6451
ML0354	30278	30361
ML0356	80	1439
ML0358	78337	78390
ML0358	90055	94469
ML0358	120646	120717
ML0358	129815	130013
ML0358	133189	133444
ML0359	177892	178282
ML0359	193702	193792
ML0359	197369	197455
ML0361	8810	9110
ML0361	9279	9544
ML0361	14450	14535
ML0363	8430	9034
ML0364	2470	2846
ML0364	3689	3897
ML0365	87903	88082
ML0365	89284	89477
ML0365	91269	91357
ML0365	100443	100511
ML0366	8	355
ML0366	57312	57737
ML0367	6019	7091
ML0367	26835	27106
ML0367	50749	51072
ML0368	9075	9425
ML0368	9598	9738
ML0368	10321	10565
ML0368	14858	15011
ML0370	14067	14123
ML0370	98406	98707
ML0371	8	1253
ML0371	13844	14456
ML0371	15357	15694
ML0371	40044	40392
ML0371	48193	48421
ML0371	53341	53535
ML0371	56157	56332
ML0371	171900	171955
ML0371	181883	182218
ML0375	34	354
ML0375	10034	10229
ML0378	29735	30925
ML0378	31165	31246
ML0378	31964	32367
ML0378	46816	46919
ML0378	56954	57123
ML0378	57570	57924
ML0378	63353	63509
ML0378	64086	64476
ML0378	102701	103224
ML0380	254	394
ML0380	74628	74862
ML0380	89798	90386
ML0380	93424	93521
ML0380	171801	172067
ML0380	176500	176841
ML0380	176942	177370
ML0380	177512	177583
ML0380	223553	223646
ML0380	229920	230122
ML0381	2133	2424
ML0381	4962	5280
ML0381	6479	6791
ML0381	8277	8414
ML0381	9888	10570
ML0381	11436	11617
ML0381	12596	13019
ML0381	18291	19189
ML0381	37401	37548
ML0381	40151	40367
ML0381	41621	41679
ML0381	44238	44386
ML0381	65566	65745
ML0382	3	325
ML0383	13203	13257
ML0383	25581	25699
ML0383	46701	47209
ML0383	52475	52878
ML0383	59954	60088
ML0383	63053	63914
ML0383	65190	65840
ML0383	65969	66186
ML0386	13200	13635
ML0387	21878	21989
ML0387	45558	45834
ML0387	58570	58722
ML0387	59476	59903
ML0388	3360	4822
ML0388	33288	33571
ML0388	56925	57172
ML0388	58314	58436
ML0388	62549	62893
ML0388	74932	75075
ML0388	152795	153055
ML0388	174266	174349
ML0388	179403	179454
ML0388	286132	286432
ML0388	349791	351258
ML0388	351828	352176
ML0388	353196	353984
ML0388	354183	354481
ML0388	354525	355551
ML0388	355741	355866
ML0388	387872	388032
ML0388	405810	406029
ML0389	20642	20754
ML0390	10	349
ML0390	1144	1669
ML0393	2	1722
ML0397	8114	8195
ML0397	13598	14002
ML0397	22637	22896
ML0397	24872	25041
ML0398	37885	38424
ML0398	57454	57661
ML0398	110477	110674
ML0400	104113	104332
ML0400	108592	108950
ML0400	167696	168053
ML0401	5048	5200
ML0401	10800	10986
ML0403	25474	25597
ML0403	26042	26102
ML0404	19267	19535
ML0404	58783	59064
ML0404	67471	67815
ML0404	70516	70917
ML0404	125025	125330
ML0404	127562	127903
ML0404	215144	215959
ML0404	229987	230080
ML0404	249313	249498
ML0405	37835	37909
ML0405	75974	76240
ML0405	76567	76721
ML0405	77220	77335
ML0405	135905	136258
ML0405	251539	252076
ML0405	253338	253710
ML0405	255590	255978
ML0405	266621	266909
ML0405	285751	285866
ML0405	295847	295997
ML0406	40818	41070
ML0406	45275	45342
ML0407	24949	25077
ML0407	143404	143600
ML0407	171440	171703
ML0407	172186	172484
ML0407	174999	175504
ML0407	178090	181729
ML0407	186584	186710
ML0407	193012	193063
ML0407	295463	295567
ML0412	4267	4696
ML0412	5401	5652
ML0412	6287	6418
ML0412	7746	7852
ML0412	10196	10448
ML0412	10778	10865
ML0412	11350	11533
ML0412	11599	12573
ML0412	13147	13274
ML0412	13693	13922
ML0412	14142	14690
ML0412	19865	19949
ML0412	57737	57834
ML0412	68372	68559
ML0412	69316	69872
ML0412	70112	70360
ML0412	70547	70696
ML0412	91839	92087
ML0412	92903	92966
ML0414	10482	10536
ML0414	19233	20525
ML0414	23287	23720
ML0414	23842	24312
ML0414	24763	26419
ML0418	2536	3047
ML0420	59823	60632
ML0420	61176	61344
ML0420	75549	75619
ML0420	77208	77550
ML0420	78046	78408
ML0420	78530	79157
ML0420	79262	81076
ML0420	82818	83963
ML0420	84134	85363
ML0421	4539	4813
ML0421	59131	59310
ML0421	110502	110728
ML0421	122949	123349
ML0421	150788	154011
ML0425	4323	4835
ML0426	26287	26707
ML0426	42129	42444
ML0427	53767	53866
ML0427	63743	64161
ML0427	88873	88973
ML0427	99146	99320
ML0427	135816	135953
ML0427	149333	149636
ML0427	151299	151705
ML0427	164180	164237
ML0427	181168	181487
ML0427	224192	224556
ML0427	230322	230421
ML0427	306719	306966
ML0428	8	556
ML0428	10178	10317
ML0428	18819	18967
ML0430	38374	38917
ML0430	44358	44600
ML0433	5718	5939
ML0433	24642	24851
ML0433	71249	71428
ML0433	75831	76200
ML0433	127950	128380
ML0433	140340	140551
ML0433	152556	152756
ML0434	21861	21955
ML0434	24195	24289
ML0434	31730	32397
ML0434	87182	87310
ML0435	8741	8793
ML0435	41862	41962
ML0436	4086	4490
ML0438	12106	12815
ML0439	8018	8274
ML0441	41	267
ML0441	1005	2180
ML0441	54338	54695
ML0441	72507	72753
ML0441	74697	75094
ML0441	129149	129438
ML0441	142731	142957
ML0441	177722	177780
ML0441	191076	191239
ML0441	237832	237926
ML0441	238551	238698
ML0442	14980	16526
ML0442	16977	20065
ML0444	1562	1774
ML0444	2097	2454
ML0444	5443	5531
ML0444	16474	17204
ML0445	12	1303
ML0445	3700	4853
ML0445	5167	6153
ML0445	6340	7847
ML0446	36540	36919
ML0446	84408	84520
ML0447	51479	52358
ML0447	52408	52602
ML0447	53918	54202
ML0447	54395	54781
ML0449	1078	1293
ML0449	53319	53455
ML0449	77438	77771
ML0449	85024	85100
ML0449	104234	104577
ML0449	105139	105460
ML0449	105659	105954
ML0449	106526	107179
ML0449	107464	107559
ML0449	108138	108238
ML0449	108284	109934
ML0449	110486	110962
ML0449	113764	114082
ML0449	114791	115231
ML0449	125902	126182
ML0452	2933	3511
ML0452	22494	22688
ML0452	44273	44631
ML0452	48185	48318
ML0452	88424	88545
ML0452	115613	116014
ML0452	149143	150396
ML0452	157432	157583
ML0452	179812	180170
ML0452	189066	189227
ML0452	192788	192991
ML0452	201416	202273
ML0452	208635	208686
ML0452	211000	211150
ML0452	226304	226715
ML0452	244024	244248
ML0452	255021	255102
ML0452	255369	255518
ML0452	276043	276145
ML0452	302358	302988
ML0452	356026	356352
ML0452	397426	397585
ML0452	401345	401521
ML0452	404918	405093
ML0452	405312	405572
ML0452	406046	406253
ML0452	411414	411510
ML0452	433847	434046
ML0452	460315	461934
ML0452	476351	476524
ML0452	476694	477000
ML0453	14045	14844
ML0453	15287	15689
ML0454	6116	6692
ML0454	26312	26524
ML0456	3807	8610
ML0457	2241	2355
ML0457	2950	3135
ML0460	15851	16031
ML0460	21222	21508
ML0460	22412	22853
ML0460	26595	26725
ML0460	27253	27399
ML0460	38438	38778
ML0460	39238	39301
ML0460	48001	48177
ML0461	37627	38083
ML0461	38243	38558
ML0461	101374	101807
ML0461	108327	109069
ML0463	20492	21055
ML0463	26122	26309
ML0463	91475	91642
ML0463	100414	100733
ML0463	148252	148311
ML0463	195553	195752
ML0463	221903	222090
ML0464	11766	12040
ML0464	45241	45395
ML0464	49669	49738
ML0464	76123	76186
ML0464	98325	98915
ML0464	138106	138295
ML0464	157357	157605
ML0464	158483	158594
ML0464	162588	162844
ML0464	221978	222085
ML0464	280380	280554
ML0464	281701	282119
ML0464	283504	285739
ML0464	291113	291182
ML0464	291692	291874
ML0464	295276	296946
ML0464	297728	298364
ML0464	302163	302445
ML0464	302687	303375
ML0464	307470	308517
ML0465	18241	18702
ML0465	18922	18973
ML0465	30730	31154
ML0465	52012	52167
ML0465	83789	83840
ML0465	109312	109491
ML0465	149744	150205
ML0465	163294	163488
ML0465	210424	210572
ML0467	24491	24737
ML0467	76464	76952
ML0467	84202	84262
ML0467	86610	86748
ML0467	88069	88402
ML0467	93937	94116
ML0467	133060	133303
ML0467	175554	175686
ML0467	236938	237489
ML0468	1064	1252
ML0469	5156	5221
ML0471	14989	15163
ML0471	82276	82337
ML0473	12404	12965
ML0473	20919	21425
ML0473	90304	90559
ML0473	91036	91117
ML0473	96310	97344
ML0476	38062	38292
ML0479	4353	4491
ML0479	12750	13278
ML0479	37691	37775
ML0479	40810	40895
ML0479	54213	54397
ML0479	65142	65290
ML0479	174573	174699
ML0479	194471	194908
ML0479	199859	200043
ML0479	261857	261911
ML0479	310764	310864
ML0479	315843	316058
ML0479	319797	319913
ML0479	429723	429783
ML0481	18208	18438
ML0481	22573	22655
ML0481	119290	119793
ML0481	124893	125003
ML0481	134509	134605
ML0482	23482	23533
ML0482	24020	24221
ML0482	55799	55855
ML0482	56154	56654
ML0482	68035	68235
ML0482	76092	76622
ML0482	114060	114145
ML0482	115230	115931
ML0482	116555	116822
ML0482	121133	121655
ML0482	127342	127449
ML0482	127908	128162
ML0482	129982	130154
ML0482	136288	136521
ML0483	7152	7254
ML0484	3379	3613
ML0484	13183	13542
ML0484	34483	34739
ML0486	19668	20250
ML0486	21289	21343
ML0486	24871	24955
ML0486	34441	34505
ML0486	91184	91244
ML0486	94322	94577
ML0486	97413	97471
ML0486	98989	99524
ML0486	104922	105347
ML0488	2	521
ML0488	23095	23316
ML0488	26952	27355
ML0488	27515	28036
ML0488	32474	32698
ML0488	33313	33528
ML0488	58444	58653
ML0488	58813	59130
ML0490	32393	32701
ML0490	58518	58698
ML0490	60822	60994
ML0490	97183	97306
ML0490	106164	106281
ML0490	140115	140196
ML0490	205708	205978
ML0490	208383	208476
ML0490	211780	212019
ML0493	37292	37709
ML0493	58171	58781
ML0493	67571	67742
ML0493	114648	114830
ML0493	179168	179415
ML0496	53407	53581
ML0496	53766	54555
ML0496	55930	56045
ML0496	57936	58181
ML0496	59797	60182
ML0496	60368	60489
ML0496	98543	98687
ML0496	100235	100525
ML0496	104539	104867
ML0496	107416	107928
ML0496	139172	139479
ML0496	139979	140172
ML0496	145963	146460
ML0496	170219	170393
ML0496	172168	172222
ML0496	172423	172894
ML0496	179670	179771
ML0496	193720	193915
ML0496	203446	203576
ML0496	241660	241941
ML0496	242421	242709
ML0496	243702	244008
ML0496	245835	246030
ML0496	248171	248731
ML0496	252780	252925
ML0496	253867	254188
ML0497	1	1283
ML0497	64315	64473
ML0497	65271	65780
ML0497	148449	149091
ML0497	150127	150508
ML0500	86888	87105
ML0502	30338	30754
ML0502	31605	31885
ML0503	4629	4821
ML0503	11042	11524
ML0504	65570	65646
ML0504	65919	66014
ML0507	3507	3559
ML0507	6183	6526
ML0507	38205	38510
ML0507	44772	45584
ML0507	47004	47217
ML0507	130954	131085
ML0508	116815	116895
ML0508	118743	119245
ML0508	124897	124991
ML0508	126431	126700
ML0508	127013	127134
ML0508	159026	159223
ML0509	5129	5230
ML0509	119145	119455
ML0509	166428	166583
ML0509	166683	166900
ML0509	224846	225183
ML0512	47576	47920
ML0512	64286	64612
ML0512	73567	73727
ML0513	1469	1541
ML0513	2347	2796
ML0513	69015	69480
ML0513	88301	88615
ML0513	129199	129373
ML0513	178852	178925
ML0513	179588	179658
ML0513	189051	190404
ML0513	193897	194026
ML0513	195255	195434
ML0513	222827	223249
ML0514	35337	35504
ML0514	35680	35925
ML0514	52427	53313
ML0516	12213	12295
ML0516	16126	16407
ML0516	16561	17358
ML0516	22319	22408
ML0516	26037	26461
ML0516	27148	27327
ML0516	28514	28761
ML0516	30380	30506
[truncated: 4,406 more rows]
