# Supplementary material for: Diverse RNA interference strategies in early-branching metazoans
Source: BMC Evol Biol. 2018 Nov 1;18:160. doi: 10.1186/s12862-018-1274-2 (PMC6211395; doi:10.1186/s12862-018-1274-2)
Supplement: Supplementary file 4 — Locations of annotated RNAi loci from Drosophila, Amphimedon, Nematostella and Mnemiopsis. Genomic loci of annotated miRNA, piRNA, endo-siRNA and 25-mer clusters in all four species. (GZ 1305 kb) [file 12862_2018_1274_MOESM4_ESM.gz › Mnemiopsis/Mnemiopsis_25mers_unique_merged.bed]

ML0001	18633	18724
ML0001	33480	33630
ML0001	38823	38890
ML0001	80022	80098
ML0001	80369	80619
ML0001	81919	82088
ML0001	82291	82598
ML0001	83340	83490
ML0001	85489	85620
ML0001	87768	88304
ML0001	90595	90886
ML0001	211231	211416
ML0001	253097	253338
ML0001	253499	253843
ML0001	277268	277629
ML0003	9333	10954
ML0003	28127	28251
ML0003	49902	50196
ML0003	90152	90294
ML0003	118158	118732
ML0004	3858	4089
ML0004	4273	4530
ML0004	4690	5005
ML0004	7485	7695
ML0004	9269	9575
ML0005	4756	4857
ML0005	5060	5361
ML0005	5617	5985
ML0007	45726	46108
ML0007	46240	46816
ML0007	56252	57330
ML0007	87649	89560
ML0007	89750	90666
ML0007	91035	91606
ML0007	91805	92673
ML0007	93147	93574
ML0007	93769	94145
ML0007	95053	95499
ML0007	95615	95808
ML0007	96621	96736
ML0007	207319	207395
ML0007	252436	252551
ML0007	281438	281873
ML0008	3121	3377
ML0008	17741	18229
ML0008	18986	19899
ML0009	4000	4210
ML0009	9968	10109
ML0009	10134	11201
ML0009	11501	11726
ML0009	12607	16545
ML0009	18394	18877
ML0009	21253	21635
ML0009	23063	23164
ML0009	23951	24095
ML0009	24575	24746
ML0009	25204	25316
ML0010	33028	33095
ML0010	33536	33686
ML0010	34399	34843
ML0010	71390	71798
ML0011	44342	44549
ML0011	139237	139430
ML0011	184909	185435
ML0011	187507	187562
ML0011	188290	188409
ML0011	199081	199232
ML0011	203320	203589
ML0013	100	3726
ML0013	3820	4173
ML0013	7741	8135
ML0013	8462	8647
ML0013	8998	9847
ML0013	10270	10861
ML0015	81566	81878
ML0015	134178	134744
ML0015	136126	136665
ML0015	196410	196600
ML0015	199669	199808
ML0017	16331	16473
ML0018	5553	5675
ML0019	33170	33342
ML0019	63039	63130
ML0019	66491	66660
ML0019	66728	67651
ML0021	102670	102831
ML0021	142105	142478
ML0021	148127	148328
ML0021	201974	202245
ML0021	202372	202600
ML0021	203277	203864
ML0021	299715	299864
ML0022	3928	4144
ML0022	13821	13930
ML0022	52519	52620
ML0022	59441	59783
ML0022	71596	72108
ML0022	72451	72537
ML0022	78972	79149
ML0022	83601	83719
ML0022	87707	87979
ML0022	191337	191658
ML0022	194419	194576
ML0022	196402	196628
ML0022	260827	261004
ML0022	292667	292785
ML0022	302788	302976
ML0022	333715	334029
ML0022	349303	349776
ML0022	355401	355617
ML0022	435756	435946
ML0022	438630	439113
ML0022	447947	448268
ML0022	448455	448983
ML0022	449781	450053
ML0022	450448	451082
ML0022	456524	457749
ML0022	465938	467747
ML0023	34026	34134
ML0023	35716	35965
ML0023	37087	37354
ML0025	124	491
ML0025	66700	66813
ML0025	71003	71186
ML0025	74657	75012
ML0025	76285	76397
ML0025	76614	77121
ML0025	81061	81244
ML0025	81429	81737
ML0025	82944	83158
ML0025	83520	83661
ML0026	112637	112776
ML0026	126556	126682
ML0026	139591	139874
ML0026	194160	194396
ML0026	240999	241328
ML0026	272437	272514
ML0026	272833	272965
ML0026	298825	298913
ML0026	339489	339624
ML0028	11105	11163
ML0029	17501	17783
ML0030	75316	75622
ML0030	78751	79160
ML0030	189876	189973
ML0031	10729	11048
ML0032	29124	29276
ML0032	41929	42170
ML0032	42588	42993
ML0032	149412	149514
ML0032	150912	151117
ML0032	176160	176271
ML0032	207200	207415
ML0032	209042	209166
ML0032	213470	214147
ML0032	266978	267087
ML0032	294158	294254
ML0032	335181	335353
ML0032	352647	352865
ML0032	365718	366168
ML0032	392173	392950
ML0032	502840	502926
ML0032	639420	639585
ML0032	695454	697915
ML0032	698827	699390
ML0032	699667	699800
ML0032	700812	701030
ML0032	701921	703253
ML0032	703496	704303
ML0032	704522	704773
ML0033	55075	55154
ML0033	55304	55853
ML0033	56889	57704
ML0033	123269	123406
ML0033	144802	145208
ML0033	149752	149936
ML0033	156831	157114
ML0033	157628	157727
ML0033	164868	165184
ML0035	36577	36811
ML0035	57795	57985
ML0035	59956	60191
ML0035	61420	61515
ML0035	62040	62466
ML0035	62669	63112
ML0035	96903	96964
ML0035	107591	107860
ML0035	152063	152280
ML0035	153203	153614
ML0036	2982	3081
ML0036	3657	3723
ML0036	34639	34804
ML0036	41374	41594
ML0040	7737	8040
ML0040	56555	56683
ML0040	56978	57141
ML0040	68221	68558
ML0042	27792	27890
ML0042	28365	28546
ML0042	63735	64191
ML0042	65740	66664
ML0042	67047	67313
ML0042	68358	68479
ML0042	68651	68962
ML0042	69183	69538
ML0042	70185	70643
ML0042	70930	71080
ML0042	73941	74130
ML0044	25486	25582
ML0044	47915	47978
ML0044	246165	246561
ML0044	318104	318601
ML0044	333774	334112
ML0044	350611	350835
ML0044	356589	356649
ML0045	78760	78974
ML0045	107758	108836
ML0045	148588	148796
ML0045	149528	149847
ML0045	150948	151596
ML0045	164744	164829
ML0046	65748	65921
ML0046	76107	76292
ML0046	78109	78645
ML0046	79427	80042
ML0046	80285	80560
ML0047	42232	42352
ML0047	56147	56247
ML0047	82032	82543
ML0048	41117	41435
ML0049	8477	8713
ML0049	14724	14776
ML0049	120503	120560
ML0049	120771	121288
ML0049	122649	123234
ML0049	123476	123536
ML0049	132929	133364
ML0049	135946	136088
ML0049	149519	149592
ML0049	234985	235152
ML0050	12310	12452
ML0050	28100	28176
ML0050	32260	32314
ML0050	109612	109782
ML0050	145521	145689
ML0050	150864	150975
ML0050	156927	157054
ML0050	157947	158110
ML0050	175217	175420
ML0050	175548	175894
ML0050	206821	207009
ML0050	258321	258563
ML0050	262416	262661
ML0051	27294	27544
ML0051	31654	31872
ML0051	35142	35255
ML0051	37212	37270
ML0051	87684	87867
ML0051	215918	216128
ML0051	221937	222657
ML0051	222969	223369
ML0051	223601	223902
ML0051	224763	224992
ML0051	227176	227345
ML0051	230381	230434
ML0051	255823	255959
ML0051	276863	277133
ML0051	277524	277770
ML0051	279994	280285
ML0051	288726	288826
ML0052	25445	25775
ML0052	34848	35013
ML0052	139099	139503
ML0052	144401	144460
ML0052	146346	146455
ML0052	147487	147568
ML0052	149728	150146
ML0052	151312	151409
ML0052	154655	154921
ML0052	156243	156850
ML0053	4095	4276
ML0053	146499	146815
ML0053	196392	196706
ML0053	207387	207519
ML0053	207718	207829
ML0053	358326	359065
ML0053	375953	376321
ML0053	433896	434000
ML0053	434425	435029
ML0053	505525	505608
ML0054	4410	4563
ML0054	4717	5019
ML0054	5206	5342
ML0055	7838	7968
ML0055	9368	9463
ML0055	9943	10183
ML0055	11777	12071
ML0055	13364	14709
ML0057	38664	38740
ML0057	52302	52441
ML0057	82466	82582
ML0057	112527	112700
ML0058	750	952
ML0058	4477	4617
ML0058	4806	4981
ML0058	5008	5505
ML0058	11127	11361
ML0058	12074	12449
ML0061	5246	5578
ML0061	61548	61620
ML0061	77992	78382
ML0061	81175	81369
ML0061	160009	160176
ML0061	182097	182277
ML0061	185268	185472
ML0061	194669	195537
ML0062	5695	5799
ML0062	51465	51600
ML0063	142759	142928
ML0065	53287	53441
ML0065	58553	58695
ML0065	90600	90924
ML0066	6999	7119
ML0067	9523	9751
ML0067	43742	43828
ML0069	185854	186144
ML0069	189043	189119
ML0069	197613	197675
ML0069	236217	236495
ML0069	248588	248668
ML0069	250738	250795
ML0069	283839	283961
ML0069	291846	292001
ML0070	5465	5636
ML0070	6790	6888
ML0070	7853	8060
ML0070	8343	8529
ML0070	22878	22998
ML0071	45038	45159
ML0072	5180	5244
ML0072	14237	14443
ML0072	21393	21605
ML0072	21938	22159
ML0072	23687	23814
ML0072	23988	24154
ML0073	48323	48437
ML0073	64602	64818
ML0073	176882	176993
ML0073	198498	198559
ML0073	211254	211687
ML0073	218894	219012
ML0074	4240	5188
ML0074	8081	9201
ML0074	10624	12433
ML0074	15191	16335
ML0074	16577	16781
ML0074	17511	18577
ML0074	20072	20326
ML0074	54645	55146
ML0074	56892	57100
ML0074	57591	58028
ML0074	128037	128099
ML0074	150088	150289
ML0074	155784	155979
ML0074	159325	159445
ML0074	187981	188301
ML0074	190032	190330
ML0074	193512	194077
ML0074	230224	230362
ML0074	230498	231055
ML0074	231513	231738
ML0074	236552	236834
ML0074	292010	292341
ML0074	295801	295864
ML0074	299283	299475
ML0074	301199	301640
ML0076	3225	3695
ML0076	3863	4503
ML0076	5370	5952
ML0076	6418	8075
ML0076	8316	9183
ML0076	9333	9695
ML0076	10283	10678
ML0076	11983	12661
ML0076	13388	13602
ML0076	13917	14530
ML0076	14974	15818
ML0076	16699	17050
ML0076	20576	20805
ML0076	21083	21286
ML0076	21653	21817
ML0076	22166	22507
ML0076	22999	23132
ML0076	23713	24059
ML0076	26036	26975
ML0076	28041	28408
ML0076	29881	30160
ML0076	40333	40571
ML0076	41298	41844
ML0076	54271	54609
ML0078	35842	36314
ML0078	52472	52717
ML0078	112640	112832
ML0078	113977	114152
ML0080	11143	11254
ML0080	11451	11836
ML0080	19142	19273
ML0080	19541	19742
ML0080	49333	49636
ML0080	89955	90246
ML0080	112648	112814
ML0080	113503	113647
ML0080	115680	115780
ML0080	141660	141947
ML0080	150118	150256
ML0080	156236	156424
ML0080	186471	186830
ML0080	193105	193445
ML0081	209	1050
ML0081	22393	22452
ML0081	112308	112520
ML0083	37006	37782
ML0083	38244	39161
ML0083	40953	41316
ML0083	41526	42485
ML0083	43306	44594
ML0083	46347	46558
ML0083	51924	52001
ML0083	93528	94005
ML0083	109116	110257
ML0083	121619	121708
ML0083	137561	137748
ML0083	148344	148499
ML0083	168330	168437
ML0085	135617	136064
ML0087	111391	111530
ML0087	111852	112245
ML0089	13154	13431
ML0089	21850	21973
ML0089	24517	24827
ML0089	49858	50226
ML0089	50413	50844
ML0090	38441	38499
ML0090	61771	62073
ML0090	63044	63309
ML0090	104692	104786
ML0091	159515	159782
ML0091	173444	173970
ML0091	193299	193442
ML0091	197003	197220
ML0091	197399	197862
ML0091	199203	199259
ML0091	199577	199792
ML0091	200203	200742
ML0091	201123	201302
ML0091	223798	223970
ML0091	253317	253655
ML0091	254563	255267
ML0091	299781	300227
ML0091	336841	337017
ML0091	341571	341647
ML0092	15266	15426
ML0092	58494	58652
ML0092	59034	59395
ML0092	60563	61365
ML0092	63288	64193
ML0094	411	503
ML0094	1097	17484
ML0094	21199	23309
ML0094	26443	26836
ML0095	8533	8853
ML0095	42273	42452
ML0095	68662	68826
ML0096	114131	115156
ML0097	9783	10012
ML0097	12171	12412
ML0097	30099	30307
ML0097	44917	45146
ML0097	62476	62958
ML0097	63202	63575
ML0097	67320	68366
ML0097	69260	70403
ML0097	86696	88283
ML0098	132236	132635
ML0099	48589	49059
ML0099	76948	77018
ML0099	115002	115453
ML0100	12915	12997
ML0100	26193	32677
ML0100	38819	39185
ML0100	44427	44629
ML0100	47389	47506
ML0100	53550	53706
ML0101	30424	33121
ML0101	43590	43778
ML0101	77317	77524
ML0101	77680	78072
ML0101	97467	97524
ML0101	133030	133273
ML0101	133475	133583
ML0101	149661	149776
ML0101	223228	224378
ML0101	224691	224879
ML0101	225035	225447
ML0101	272510	272605
ML0101	283225	283343
ML0101	283685	283758
ML0101	365257	365345
ML0101	375596	375661
ML0102	19432	19733
ML0103	14286	14394
ML0103	23660	23936
ML0103	25474	25690
ML0103	25843	26287
ML0103	27318	27487
ML0103	28154	28513
ML0103	28781	29477
ML0103	80330	80693
ML0103	99806	100165
ML0105	110189	110652
ML0105	193980	194492
ML0105	209362	209553
ML0105	273775	273840
ML0106	11783	12244
ML0106	17236	17617
ML0106	20593	21084
ML0106	54745	54830
ML0106	104045	104106
ML0106	126375	126705
ML0106	223686	223839
ML0106	230328	231217
ML0107	24705	24967
ML0107	58268	58339
ML0109	22365	25272
ML0109	44486	44649
ML0109	61776	61971
ML0109	62380	62559
ML0109	64199	64280
ML0109	104448	105382
ML0110	51323	51527
ML0113	80970	81340
ML0113	87936	88946
ML0116	61086	61221
ML0116	71046	71253
ML0117	53368	53497
ML0117	64973	65149
ML0117	68965	69140
ML0117	69478	70040
ML0117	77596	77667
ML0117	80044	81101
ML0117	88704	88901
ML0117	89729	89790
ML0117	126207	126283
ML0117	133793	134447
ML0117	225792	226058
ML0117	243138	244010
ML0117	245680	245743
ML0117	247712	248104
ML0117	289737	289922
ML0119	28485	29010
ML0120	53151	53227
ML0120	98431	98494
ML0120	186876	186971
ML0120	266371	266425
ML0120	306944	306997
ML0121	2445	2841
ML0123	18887	19094
ML0123	53668	54001
ML0123	54219	54624
ML0125	33379	34086
ML0125	75154	75336
ML0126	1796	1936
ML0126	2590	2828
ML0126	3557	3656
ML0126	6382	6610
ML0127	4902	5026
ML0127	70038	70190
ML0127	110679	110812
ML0129	1503	1658
ML0129	1853	2037
ML0129	3282	3375
ML0129	3706	3779
ML0129	6261	6382
ML0129	10524	10768
ML0129	18683	18849
ML0131	50275	50415
ML0131	63358	63580
ML0131	64080	64268
ML0131	79284	79398
ML0131	87246	87301
ML0131	104199	104420
ML0131	105697	106523
ML0131	106716	107027
ML0131	107268	107368
ML0131	107533	108378
ML0131	108547	108955
ML0131	109193	109385
ML0131	109591	110242
ML0133	440	905
ML0134	40787	40844
ML0134	136428	140309
ML0135	27623	27776
ML0135	46092	46185
ML0135	78368	78588
ML0135	86310	86656
ML0135	109229	109282
ML0135	131660	131736
ML0135	132032	132373
ML0135	140614	140756
ML0135	165900	166047
ML0135	186423	186815
ML0136	8839	9085
ML0136	25610	25921
ML0136	32231	32377
ML0136	79624	80005
ML0136	88266	88370
ML0136	98651	98732
ML0136	127631	127938
ML0136	137344	137677
ML0138	42555	42819
ML0138	42919	43317
ML0138	44354	44651
ML0138	45448	45956
ML0138	50658	50875
ML0138	55294	55556
ML0138	56064	56159
ML0138	56558	57008
ML0138	57376	57774
ML0138	58752	59388
ML0138	62527	62777
ML0138	75258	75477
ML0138	77633	77711
ML0140	8354	8599
ML0140	105831	106012
ML0140	106334	106582
ML0140	116473	116742
ML0140	135801	136079
ML0141	29572	29742
ML0141	47584	47828
ML0141	55320	55448
ML0141	80001	80223
ML0141	101934	102283
ML0141	102450	102525
ML0141	103067	103158
ML0142	1561	1854
ML0142	2465	2637
ML0142	2900	3450
ML0142	3717	3928
ML0142	3993	4102
ML0142	19912	20739
ML0143	37616	37967
ML0143	38475	38589
ML0143	41975	42069
ML0144	34778	35346
ML0144	91845	91898
ML0144	112637	113114
ML0144	195803	195925
ML0144	224860	225324
ML0144	235184	235261
ML0149	32568	32992
ML0150	7852	8225
ML0150	34445	34645
ML0150	60952	61158
ML0150	63443	63633
ML0151	38517	38808
ML0151	85297	85529
ML0151	100516	100705
ML0151	108974	109739
ML0151	118177	118330
ML0153	85573	86435
ML0154	84937	85070
ML0154	116577	116698
ML0155	3217	3573
ML0156	3142	3347
ML0156	24197	27255
ML0156	27549	31757
ML0156	32040	36514
ML0156	119599	121942
ML0156	124721	125529
ML0156	198003	198093
ML0157	71455	71756
ML0157	108078	108598
ML0157	157392	157553
ML0157	165445	165796
ML0157	178951	179056
ML0157	181688	181912
ML0157	195879	196620
ML0157	200993	201289
ML0157	207877	208001
ML0157	219831	220001
ML0157	233310	233571
ML0157	248156	248435
ML0157	255787	255939
ML0157	301452	301604
ML0157	309629	310243
ML0157	310600	310799
ML0157	430694	430796
ML0157	441551	441706
ML0157	454873	454956
ML0159	1298	1494
ML0160	75013	75285
ML0160	102842	103136
ML0161	36243	36453
ML0161	37237	38059
ML0161	40332	41059
ML0161	45278	45600
ML0161	46081	46151
ML0162	15592	15753
ML0162	28563	28696
ML0162	43497	43870
ML0163	17078	17271
ML0163	29771	30112
ML0163	51231	51338
ML0163	144223	144369
ML0163	173190	173489
ML0163	175091	175285
ML0163	282204	282513
ML0163	346067	346396
ML0163	368961	369308
ML0163	424496	424694
ML0163	430678	431073
ML0163	432970	433150
ML0163	433548	433752
ML0163	434959	435141
ML0163	435900	436275
ML0163	437178	437390
ML0163	448728	448859
ML0163	502605	502863
ML0163	527783	527955
ML0163	575817	575944
ML0164	14094	14314
ML0164	20209	20378
ML0164	31821	31894
ML0166	20045	20330
ML0166	20787	20868
ML0166	30413	30639
ML0166	34171	34845
ML0167	106512	106625
ML0167	118803	118928
ML0167	127031	127092
ML0167	129103	129318
ML0167	130360	130461
ML0167	132259	132351
ML0167	132844	133129
ML0167	137798	137862
ML0167	145567	145652
ML0167	191063	191145
ML0167	203005	203112
ML0170	7516	7568
ML0172	34839	34936
ML0173	55718	56046
ML0173	113907	115335
ML0173	147310	147504
ML0173	157562	157818
ML0174	34143	34495
ML0174	50538	50670
ML0174	180626	180851
ML0174	185957	186951
ML0174	192524	192731
ML0174	259967	260125
ML0174	277977	278101
ML0174	294450	294546
ML0174	314131	314321
ML0174	322557	322847
ML0176	27184	27491
ML0176	27883	33734
ML0177	21836	22215
ML0177	48962	49247
ML0177	78241	78329
ML0177	79557	79731
ML0177	116514	116739
ML0178	19911	20094
ML0178	133275	133745
ML0178	134571	134844
ML0179	48253	48374
ML0179	67743	68180
ML0179	116706	117184
ML0179	120551	120666
ML0179	121853	121927
ML0179	137224	137675
ML0179	140347	140557
ML0179	209056	209277
ML0179	269112	269201
ML0179	270323	270428
ML0179	293532	293747
ML0179	346069	346493
ML0179	384756	385050
ML0179	396169	396284
ML0179	399906	400047
ML0179	417668	418119
ML0179	491360	491527
ML0179	554566	554693
ML0179	562433	562864
ML0179	564571	564692
ML0180	3771	3930
ML0180	45125	45395
ML0180	49752	49933
ML0180	126544	127179
ML0180	293109	293389
ML0180	303119	303495
ML0180	327361	328583
ML0180	354026	354393
ML0180	398911	399240
ML0180	400892	400998
ML0180	442489	442545
ML0180	493833	494167
ML0180	495049	495543
ML0180	495718	495824
ML0180	496633	496765
ML0180	565504	565566
ML0180	567144	567256
ML0181	132840	133029
ML0181	134177	134531
ML0181	139653	139877
ML0181	144068	144166
ML0181	144188	144363
ML0181	144621	144886
ML0181	194432	194534
ML0182	20035	20095
ML0187	2243	2524
ML0187	36363	36498
ML0187	37073	37687
ML0190	4131	4391
ML0191	29764	29911
ML0191	84020	84140
ML0191	139788	139880
ML0191	154978	155093
ML0191	158347	158481
ML0191	219132	219222
ML0191	229173	229647
ML0191	238738	238921
ML0191	318794	319106
ML0191	360231	360564
ML0191	378193	378395
ML0191	438517	438740
ML0191	440711	441032
ML0192	39911	40009
ML0192	40522	40996
ML0192	98848	99266
ML0192	166692	167151
ML0192	204975	205558
ML0192	209742	210433
ML0192	212332	212601
ML0192	212967	213155
ML0192	213592	213687
ML0192	259947	260180
ML0192	271118	271279
ML0194	69701	70026
ML0194	109662	109752
ML0194	155478	155553
ML0194	155892	156054
ML0195	5894	7007
ML0195	11676	12225
ML0198	38622	38793
ML0198	145124	145443
ML0198	146622	147197
ML0200	16214	16271
ML0200	26000	26526
ML0200	53352	53797
ML0200	68115	68518
ML0200	72490	73353
ML0200	138559	138618
ML0200	144084	144286
ML0200	158390	158517
ML0200	253049	253242
ML0200	269110	269303
ML0200	325164	325240
ML0200	330336	330660
ML0200	344631	344798
ML0200	376709	377887
ML0200	378071	378460
ML0200	447441	447884
ML0200	448629	449147
ML0200	449848	449942
ML0200	519281	519354
ML0200	520295	520459
ML0201	16738	17109
ML0201	72809	73033
ML0203	34815	34887
ML0203	38183	38379
ML0203	84093	84156
ML0203	84766	84953
ML0203	85510	85751
ML0207	53544	53659
ML0207	91727	91820
ML0207	92848	92947
ML0207	151397	151485
ML0207	155476	155537
ML0211	4164	4308
ML0211	5415	5680
ML0211	7926	11558
ML0211	15268	15397
ML0211	44413	44804
ML0211	48180	50209
ML0211	50799	51044
ML0211	52724	53058
ML0211	181045	181195
ML0211	249720	249891
ML0211	254701	254884
ML0211	260171	260441
ML0211	267768	268139
ML0212	9259	9645
ML0214	25923	26238
ML0214	34461	37730
ML0215	17726	18459
ML0215	22075	22270
ML0215	57279	57466
ML0216	1	495
ML0216	1204	1860
ML0216	2080	2923
ML0216	14218	14628
ML0216	14752	14943
ML0216	39347	39851
ML0216	49323	49481
ML0216	75602	75702
ML0216	78964	79071
ML0216	86754	86831
ML0216	93677	93810
ML0216	103145	103333
ML0217	4696	4954
ML0219	3376	3590
ML0219	62577	62656
ML0220	139057	139702
ML0220	142152	142302
ML0220	143657	143928
ML0220	152210	152816
ML0220	156527	156868
ML0220	160917	161171
ML0221	35774	36825
ML0221	66047	66431
ML0221	70640	70790
ML0221	77065	77279
ML0223	229	492
ML0223	16696	16945
ML0223	17795	17939
ML0223	37742	37863
ML0223	52205	52411
ML0223	60176	60363
ML0223	66018	66613
ML0223	102018	102232
ML0223	123235	123436
ML0223	144689	144935
ML0224	97549	98308
ML0224	150420	152220
ML0224	172811	173285
ML0224	217760	217834
ML0227	19436	19541
ML0227	33375	33562
ML0227	33837	33902
ML0227	35664	36314
ML0227	36785	37603
ML0227	38708	38864
ML0227	39273	39668
ML0227	41114	41690
ML0227	42945	43533
ML0227	44937	45316
ML0227	59366	59560
ML0227	60202	60269
ML0227	61334	61495
ML0227	62377	62450
ML0227	63806	64282
ML0227	69889	70239
ML0230	21233	21293
ML0230	50048	50115
ML0230	58813	59092
ML0230	82304	82429
ML0230	105777	106193
ML0230	138231	138538
ML0230	139048	139188
ML0230	139403	139775
ML0230	140370	140956
ML0231	60201	60298
ML0233	9992	10566
ML0233	11101	11316
ML0233	36589	36908
ML0238	5319	5558
ML0238	9291	9717
ML0238	35383	35544
ML0238	38085	38197
ML0238	44768	44988
ML0240	1790	2436
ML0241	21379	21635
ML0241	27146	28162
ML0241	62002	62196
ML0241	81624	81821
ML0242	28406	28644
ML0243	14136	14226
ML0244	14532	14583
ML0244	36634	37255
ML0244	39011	39403
ML0244	69945	70117
ML0244	132299	132541
ML0244	132959	133859
ML0245	104659	104743
ML0245	132087	132342
ML0245	144546	144818
ML0245	145710	145866
ML0245	153188	153296
ML0245	155814	155991
ML0249	43929	44003
ML0249	79661	80030
ML0249	97470	97639
ML0250	17406	17727
ML0250	46647	46720
ML0250	59440	59497
ML0250	69519	69834
ML0250	123317	123636
ML0250	149382	149566
ML0250	149678	149855
ML0250	160755	160841
ML0250	161249	161348
ML0250	161531	161612
ML0250	247657	247718
ML0251	6041	6255
ML0251	9809	10377
ML0252	16281	16465
ML0252	57484	57688
ML0252	60130	60520
ML0252	128537	128611
ML0252	155709	155843
ML0253	642	825
ML0255	6286	6919
ML0255	7453	7615
ML0257	27	348
ML0257	559	853
ML0259	43029	43172
ML0259	52042	52200
ML0259	53811	54108
ML0259	82258	82445
ML0259	115235	115686
ML0259	116218	116616
ML0260	102270	102354
ML0261	13829	13988
ML0261	22197	22401
ML0261	54642	54908
ML0266	12746	12936
ML0269	8295	8636
ML0269	19246	19625
ML0269	22910	23155
ML0269	26064	26356
ML0271	1671	2101
ML0273	5155	5215
ML0273	84200	84276
ML0274	39743	39970
ML0275	54424	54514
ML0276	31335	31457
ML0277	39584	39853
ML0277	70562	70873
ML0278	13322	13830
ML0278	35579	35797
ML0279	217	406
ML0279	2254	2407
ML0279	4142	4287
ML0279	4768	5548
ML0280	2237	2531
ML0280	2913	3230
ML0280	4002	4388
ML0280	16397	16621
ML0280	16903	16992
ML0280	66970	67179
ML0282	70103	70211
ML0287	5831	6090
ML0287	6299	6360
ML0287	27450	27501
ML0288	11077	11166
ML0288	11819	11952
ML0288	16393	16520
ML0291	37362	37466
ML0295	5061	5345
ML0295	51992	52173
ML0295	98542	98698
ML0295	115208	115393
ML0295	117584	117658
ML0295	170911	171429
ML0295	171658	171968
ML0295	183787	183878
ML0296	52049	52100
ML0296	77679	77795
ML0296	157637	157730
ML0296	157934	158278
ML0296	158482	158661
ML0296	163582	163704
ML0296	164860	165074
ML0298	6754	8738
ML0299	18649	18903
ML0299	40397	40452
ML0299	88635	88871
ML0300	9598	10033
ML0300	15765	15992
ML0302	24412	24477
ML0302	25708	25779
ML0302	28744	28875
ML0302	35957	36089
ML0302	37256	37310
ML0302	173063	173397
ML0302	230290	230449
ML0302	332870	333215
ML0302	371690	375713
ML0302	392792	392885
ML0302	393194	393372
ML0302	393643	393897
ML0302	404956	405063
ML0302	410530	410774
ML0302	416720	416826
ML0302	431705	431794
ML0302	447533	447700
ML0302	457288	457703
ML0303	31525	31665
ML0304	71794	71943
ML0304	123123	123261
ML0304	148582	149541
ML0304	150076	150806
ML0305	126842	126924
ML0305	136701	136851
ML0305	170789	170903
ML0305	257635	257826
ML0305	290709	290933
ML0305	315674	315846
ML0305	321393	321984
ML0305	322679	323327
ML0305	328548	328721
ML0309	11887	12103
ML0309	15905	16276
ML0309	19884	20084
ML0309	20574	20789
ML0309	21021	21101
ML0309	22147	23131
ML0309	23332	23855
ML0309	25033	25238
ML0309	25570	25786
ML0309	30654	30792
ML0309	32078	32645
ML0309	245976	246129
ML0311	8985	9148
ML0312	52115	52296
ML0313	8528	10384
ML0313	26169	26222
ML0313	34298	34419
ML0313	47360	47529
ML0313	62567	62746
ML0313	65187	65473
ML0313	68404	68595
ML0317	77768	78168
ML0317	79891	80051
ML0317	127561	127617
ML0317	156836	157464
ML0319	4713	4866
ML0319	29684	30135
ML0319	30625	30695
ML0319	79683	79830
ML0321	41794	42059
ML0321	42462	42705
ML0321	46329	46537
ML0321	110656	110954
ML0321	152644	152748
ML0322	34292	34548
ML0322	38979	39337
ML0322	44962	45056
ML0322	107281	107487
ML0322	142237	142483
ML0322	158771	158879
ML0322	185653	185754
ML0322	198291	198453
ML0323	47575	47913
ML0323	53693	53792
ML0323	77283	77441
ML0323	80051	80213
ML0323	97717	97896
ML0323	98116	98280
ML0323	254079	254304
ML0323	261940	263486
ML0324	5876	9036
ML0324	21627	21727
ML0324	28068	28373
ML0324	28497	29021
ML0324	46043	46675
ML0324	52395	52705
ML0324	52894	53180
ML0324	53494	53550
ML0324	58710	58895
ML0324	70890	70944
ML0324	71088	71527
ML0324	72250	72432
ML0324	73095	74084
ML0324	74900	75019
ML0324	99721	99884
ML0324	104554	104843
ML0324	188257	188543
ML0324	189337	189677
ML0325	21160	21330
ML0325	39797	40915
ML0325	114851	114921
ML0325	118770	119047
ML0326	3288	3887
ML0326	5608	6030
ML0326	7025	7470
ML0326	8087	8643
ML0326	8777	9427
ML0326	9572	11758
ML0329	3137	3729
ML0329	4439	5040
ML0329	7119	7367
ML0329	105825	106055
ML0330	5458	6298
ML0331	37416	37580
ML0331	49713	50143
ML0331	60772	61615
ML0331	67650	67776
ML0331	77039	77280
ML0331	78732	78914
ML0331	79010	79695
ML0331	94971	95215
ML0332	93460	93632
ML0332	94690	94794
ML0332	99784	99866
ML0332	106641	106825
ML0332	107328	107812
ML0332	110001	110243
ML0332	114054	114314
ML0332	116113	116186
ML0332	174970	175181
ML0332	191092	191202
ML0332	206180	206262
ML0332	227596	227841
ML0332	269648	270079
ML0332	314675	314832
ML0332	315092	315220
ML0332	323827	324038
ML0332	327889	327980
ML0332	328445	328513
ML0332	363156	363460
ML0332	399843	399939
ML0332	427892	428079
ML0334	55562	56103
ML0334	56323	56546
ML0334	58253	58433
ML0335	30158	30234
ML0335	35699	35761
ML0335	39676	39773
ML0335	50651	51021
ML0335	51194	51386
ML0335	60580	60636
ML0336	3312	3406
ML0336	9423	9658
ML0336	12561	12766
ML0336	47493	47548
ML0336	47945	48330
ML0336	106623	106819
ML0336	150090	150417
ML0336	155581	155897
ML0339	37856	38070
ML0339	74386	74679
ML0339	116800	116955
ML0340	4362	4426
ML0343	61391	61497
ML0343	193677	193824
ML0343	330821	331112
ML0344	34201	34369
ML0345	2792	3239
ML0345	3384	4189
ML0345	26135	26329
ML0346	10069	10240
ML0346	67990	68447
ML0346	85790	85903
ML0346	86699	86803
ML0346	94150	94279
ML0346	120498	120607
ML0346	164555	164779
ML0346	191721	191840
ML0346	252932	253084
ML0346	257086	257355
ML0346	294423	294634
ML0346	326928	327208
ML0346	344787	344838
ML0346	396902	397060
ML0346	464295	464660
ML0346	464909	465491
ML0346	467707	468086
ML0346	469055	469351
ML0346	475297	475581
ML0346	495025	495225
ML0346	495463	497629
ML0346	498274	505218
ML0346	519512	520597
ML0346	546639	546691
ML0346	566264	566498
ML0346	598297	598637
ML0347	22257	22414
ML0347	32159	32440
ML0350	8172	8845
ML0350	12519	12795
ML0350	28784	28899
ML0350	32882	33009
ML0350	44833	45563
ML0350	46253	46415
ML0350	82473	82649
ML0351	3958	4145
ML0353	24148	24611
ML0353	30881	30950
ML0354	30278	30361
ML0358	78337	78390
ML0358	91502	94277
ML0358	96565	97092
ML0358	120646	120717
ML0358	129815	130013
ML0358	133189	133444
ML0359	178026	178282
ML0361	9345	9432
ML0361	14450	14535
ML0364	2470	2846
ML0364	3689	3897
ML0365	87903	88082
ML0365	89284	89477
ML0365	91269	91357
ML0365	100443	100511
ML0366	3	698
ML0367	6019	6939
ML0367	47963	48335
ML0367	50749	51072
ML0368	9075	9425
ML0368	9598	9738
ML0368	10321	10565
ML0368	14858	15011
ML0370	14067	14123
ML0370	98406	98707
ML0371	13844	14456
ML0371	15357	15694
ML0371	48193	48421
ML0371	53341	53535
ML0371	56153	56332
ML0371	171900	171955
ML0375	7837	7891
ML0378	29735	30925
ML0378	31165	31246
ML0378	46816	46919
ML0378	56954	57123
ML0378	57570	57924
ML0378	63353	63509
ML0378	64086	64476
ML0380	16235	16493
ML0380	74628	74862
ML0380	90134	90386
ML0380	171801	172067
ML0380	181286	181376
ML0381	2133	2424
ML0381	3195	3442
ML0381	4962	5280
ML0381	6479	6791
ML0381	8277	8414
ML0381	9888	10570
ML0381	11436	11617
ML0381	18291	18986
ML0381	37401	37548
ML0381	37972	38089
ML0381	38264	38923
ML0381	40151	40367
ML0381	41621	41679
ML0381	44238	44340
ML0381	65566	65745
ML0383	46917	47209
ML0383	52475	52745
ML0383	59954	60088
ML0383	63053	63914
ML0383	65190	65294
ML0383	65508	65840
ML0383	65969	66186
ML0383	66283	66485
ML0383	68675	68980
ML0383	69102	69295
ML0387	21878	21989
ML0387	58570	58722
ML0387	59476	59738
ML0388	4021	4211
ML0388	56925	57172
ML0388	58314	58436
ML0388	62549	62893
ML0388	74932	75075
ML0388	179403	179454
ML0388	254446	254625
ML0388	286132	286432
ML0388	324547	324733
ML0388	350096	351165
ML0388	353216	353408
ML0388	354183	354481
ML0388	354561	355130
ML0388	387872	388032
ML0388	405810	406029
ML0389	20642	20754
ML0393	581	718
ML0397	8114	8195
ML0397	13598	14002
ML0397	22637	22896
ML0397	24872	25041
ML0397	75258	75556
ML0397	125125	125595
ML0398	37885	38424
ML0398	40304	40422
ML0398	41939	42513
ML0398	44694	44825
ML0398	57454	57661
ML0398	75102	75247
ML0400	44357	44661
ML0400	91404	91493
ML0400	108592	108950
ML0401	5048	5200
ML0401	10800	10986
ML0403	25474	25589
ML0403	26042	26102
ML0404	58945	59064
ML0404	67471	67815
ML0404	70516	70917
ML0404	125025	125330
ML0404	127562	127903
ML0404	215144	215959
ML0404	229987	230080
ML0405	61794	61963
ML0405	75974	76240
ML0405	76567	76721
ML0405	77220	77335
ML0405	135905	136258
ML0405	251539	252076
ML0405	253338	253710
ML0405	255649	255978
ML0405	266621	266909
ML0405	285751	285866
ML0406	40818	41070
ML0406	45275	45342
ML0407	143404	143600
ML0407	165026	166703
ML0407	171440	171703
ML0407	172186	172484
ML0407	174999	175267
ML0407	178479	181729
ML0407	184147	185197
ML0407	186584	186710
ML0407	193012	193063
ML0407	295463	295567
ML0412	4267	4581
ML0412	5401	5652
ML0412	6287	6418
ML0412	7746	7852
ML0412	10196	10359
ML0412	10778	10865
ML0412	11350	11533
ML0412	11599	12573
ML0412	13147	13274
ML0412	13693	13922
ML0412	14193	14690
ML0412	19865	19949
ML0412	57737	57834
ML0412	68372	68559
ML0412	69316	69872
ML0412	70112	70360
ML0412	70547	70696
ML0412	91839	92087
ML0412	92903	92966
ML0414	10482	10536
ML0414	16343	17752
ML0414	19233	20443
ML0414	20767	21371
ML0414	21803	24316
ML0414	24763	25139
ML0414	25651	26405
ML0417	710	1417
ML0420	17576	17821
ML0420	59823	60632
ML0420	61176	61344
ML0420	75549	75619
ML0420	76414	76783
ML0420	77208	77550
ML0420	78046	78408
ML0420	78530	79157
ML0420	79262	81076
ML0420	82818	83963
ML0420	84145	85363
ML0421	110502	110728
ML0421	122949	123349
ML0421	135607	136284
ML0421	140295	141435
ML0421	141981	144274
ML0421	144952	150260
ML0421	150788	152174
ML0421	153371	154011
ML0426	26287	26707
ML0426	42129	42444
ML0427	53767	53866
ML0427	63743	64161
ML0427	88873	88973
ML0427	99146	99320
ML0427	135816	135953
ML0427	149333	149636
ML0427	151299	151705
ML0427	164180	164237
ML0427	181168	181487
ML0427	230322	230421
ML0427	306719	306966
ML0428	36	445
ML0428	10178	10317
ML0428	18819	18967
ML0430	38374	38917
ML0430	44358	44600
ML0433	5718	5939
ML0433	71249	71428
ML0433	75831	76200
ML0433	127950	128380
ML0433	140340	140551
ML0433	152556	152756
ML0434	21861	21955
ML0434	24195	24289
ML0434	87182	87310
ML0435	8741	8793
ML0436	4086	4490
ML0439	8018	8274
ML0440	302	383
ML0440	1051	1417
ML0441	72507	72753
ML0441	74697	75094
ML0441	129149	129438
ML0441	142731	142957
ML0441	191434	192565
ML0441	237832	237926
ML0441	238551	238698
ML0442	18760	18893
ML0444	16945	17092
ML0445	5369	5433
ML0446	36540	36919
ML0446	84408	84520
ML0447	51889	52358
ML0447	52408	52602
ML0447	53918	54202
ML0447	54395	54781
ML0449	85024	85100
ML0449	104234	104577
ML0449	105139	105460
ML0449	105659	105954
ML0449	106526	107179
ML0449	107464	107559
ML0449	108138	108238
ML0449	108284	109934
ML0449	110581	110933
ML0449	110947	111115
ML0449	111662	111913
ML0449	125902	126137
ML0452	22494	22688
ML0452	44273	44631
ML0452	48185	48318
ML0452	88424	88545
ML0452	115613	116014
ML0452	149642	149813
ML0452	157432	157583
ML0452	180097	180170
ML0452	189066	189227
ML0452	192788	192991
ML0452	201416	202273
ML0452	208635	208686
ML0452	211000	211150
ML0452	244024	244248
ML0452	255021	255102
ML0452	255369	255518
ML0452	356026	356352
ML0452	397426	397585
ML0452	401345	401521
ML0452	404918	405093
ML0452	405312	405572
ML0452	406046	406253
ML0452	411414	411510
ML0452	433847	434046
ML0452	461629	461860
ML0452	464137	464465
ML0452	476351	476524
ML0452	476744	476802
ML0453	9356	9538
ML0453	14045	14844
ML0453	15523	15689
ML0454	26312	26524
ML0456	494	845
ML0456	1047	1137
ML0456	5254	6577
ML0456	6778	8156
ML0459	22557	23676
ML0460	15851	16031
ML0460	21222	21508
ML0460	22412	22853
ML0460	26595	26725
ML0460	27253	27399
ML0460	38438	38778
ML0460	39238	39301
ML0460	40371	40604
ML0461	101374	101807
ML0463	20492	21055
ML0463	26122	26309
ML0463	91475	91642
ML0463	148252	148311
ML0463	171916	172095
ML0463	195553	195752
ML0463	221903	222090
ML0463	264748	265103
ML0463	265259	266089
ML0463	325714	325905
ML0464	45241	45395
ML0464	49669	49738
ML0464	76123	76186
ML0464	98325	98915
ML0464	138106	138295
ML0464	157357	157605
ML0464	158483	158594
ML0464	162588	162844
ML0464	280380	280554
ML0464	281701	282119
ML0464	283504	284329
ML0464	284772	285739
ML0464	291113	291182
ML0464	291692	291874
ML0464	295285	296946
ML0464	297728	298364
ML0465	14450	15070
ML0465	18241	18702
ML0465	18922	18973
ML0465	43349	43971
ML0465	44400	44490
ML0465	52012	52140
ML0465	56127	57203
ML0465	83789	83840
ML0465	109312	109491
ML0465	163294	163488
ML0465	210424	210572
ML0465	212816	212994
ML0465	214047	214199
ML0467	24491	24737
ML0467	72404	72488
ML0467	76587	76952
ML0467	84202	84262
ML0467	86610	86748
ML0467	88069	88402
ML0467	93937	94051
ML0467	119481	119847
ML0467	236938	237489
ML0469	5156	5221
ML0470	3331	3912
ML0471	14989	15163
ML0471	82276	82337
ML0474	0	52
ML0476	38062	38292
ML0478	2404	2506
ML0479	12750	13278
ML0479	37691	37775
ML0479	40810	40895
ML0479	54213	54397
ML0479	65142	65290
ML0479	162848	162980
ML0479	174573	174699
ML0479	194471	194908
ML0479	199859	200043
ML0479	229448	229753
ML0479	261857	261911
ML0479	310777	310864
ML0479	315843	316058
ML0479	319797	319913
ML0479	429723	429783
ML0481	18208	18438
ML0481	119290	119793
ML0481	123051	123207
ML0481	124893	125003
ML0481	134509	134605
ML0482	23482	23533
ML0482	24020	24221
ML0482	55799	55855
ML0482	56154	56654
ML0482	68035	68235
ML0482	114060	114145
ML0482	115230	115931
ML0482	116555	116822
ML0482	121268	121655
ML0482	127908	128162
ML0482	129982	130154
ML0482	136288	136521
ML0484	13183	13542
ML0484	34483	34739
ML0486	19009	19354
ML0486	19668	20232
ML0486	24871	24955
ML0486	34441	34505
ML0486	91184	91244
ML0486	94322	94577
ML0486	97413	97471
ML0486	98989	99524
ML0486	104922	105347
ML0488	23095	23316
ML0488	26952	27355
ML0488	27515	28036
ML0488	32474	32698
ML0488	33313	33528
ML0488	58444	58653
ML0488	58813	59130
ML0489	488	541
ML0490	32393	32701
ML0490	58518	58698
ML0490	60822	60994
ML0490	211780	212019
ML0493	37292	37709
ML0493	58171	58781
ML0493	67571	67742
ML0493	114648	114830
ML0493	179168	179415
ML0495	824	1614
ML0496	53407	53581
ML0496	53766	54555
ML0496	55930	56045
ML0496	57936	58181
ML0496	59797	60182
ML0496	60368	60489
ML0496	98543	98687
ML0496	100235	100512
ML0496	103554	104013
ML0496	104539	104867
ML0496	107611	107921
ML0496	139172	139479
ML0496	139979	140172
ML0496	170219	170393
ML0496	172168	172222
ML0496	172423	172894
ML0496	179670	179771
ML0496	193810	193915
ML0496	203446	203576
ML0496	241660	241941
ML0496	242421	242709
ML0496	243702	244008
ML0496	245835	246030
ML0496	248171	248731
ML0496	252780	252925
ML0496	253867	254188
ML0497	687	762
ML0497	1841	2081
ML0497	76535	76680
ML0497	80709	81148
ML0500	86888	87105
ML0502	30338	30754
ML0503	3726	4062
ML0503	4629	4821
ML0503	11042	11524
ML0504	65919	66014
ML0507	3507	3559
ML0507	6183	6526
ML0507	36939	37137
ML0507	41719	41873
ML0507	44787	45584
ML0507	130954	131085
ML0508	111262	111502
ML0508	118743	119245
ML0508	124897	124991
ML0508	126431	126700
ML0508	127013	127134
ML0508	159026	159223
ML0508	245416	245831
ML0509	5129	5230
ML0509	119145	119455
ML0509	166428	166583
ML0509	232732	233032
ML0512	8938	9114
ML0512	9903	10418
ML0512	46998	47324
ML0512	47576	47920
ML0512	73567	73727
ML0513	2347	2456
ML0513	129199	129373
ML0513	166426	166477
ML0513	178852	178925
ML0513	179588	179658
ML0513	189167	190004
ML0513	193897	194026
ML0513	195255	195434
ML0513	222827	223249
ML0514	35337	35504
ML0514	35680	35804
ML0514	52427	53272
ML0514	113253	114045
ML0514	116960	117054
ML0514	191659	192409
ML0514	196837	197878
ML0515	405	1086
ML0516	12213	12295
ML0516	16126	16407
ML0516	16561	17358
ML0516	26037	26461
ML0516	28514	28761
ML0516	30380	30506
ML0516	33570	34131
ML0516	34390	34827
ML0516	41204	41577
ML0516	46867	47297
ML0516	48400	48596
ML0516	51908	52083
ML0517	75254	75339
ML0517	75658	75715
ML0517	82895	82970
ML0517	83355	83492
ML0517	85998	86241
ML0517	129416	129472
ML0517	141666	141827
ML0517	175080	175787
ML0519	44981	45182
ML0519	97088	97363
ML0520	6453	6747
ML0520	17095	17286
ML0520	32108	32856
ML0523	33762	33996
ML0523	101324	101821
ML0523	109207	109306
ML0523	109555	109954
ML0523	112505	112665
ML0523	115123	115605
ML0523	116151	116493
ML0523	153320	153655
ML0529	10747	10851
ML0529	32452	33850
ML0529	34531	36314
ML0529	66890	67059
ML0530	74655	75069
ML0536	12511	12746
ML0536	116868	117062
ML0536	140138	141492
ML0536	178543	178728
ML0536	231010	231157
ML0537	219	565
ML0538	19570	19767
ML0540	1731	1875
ML0540	16646	16808
ML0540	31536	31686
ML0540	49518	49659
ML0540	50583	50703
ML0547	46352	46496
ML0548	16138	16279
ML0550	3	90
ML0550	68105	68192
ML0550	184241	184526
ML0550	195380	195696
ML0550	195852	196240
ML0550	201621	201913
ML0550	204391	204763
ML0550	206600	206678
ML0550	235752	235929
ML0550	247554	247726
ML0550	248039	248382
ML0551	59758	60335
ML0551	63271	63539
ML0551	63769	63909
ML0553	1924	2047
ML0554	749	1293
ML0554	2266	2529
ML0554	2743	3448
ML0554	3676	4422
ML0554	5831	8071
ML0554	8228	9806
ML0559	13792	13913
ML0559	16909	16972
ML0559	37761	37911
ML0559	110693	110829
ML0559	111347	111429
ML0559	115962	116077
ML0559	117163	117399
ML0559	129258	129344
ML0559	129677	129740
ML0560	10117	10242
ML0561	17578	17717
ML0565	78897	79050
ML0565	79294	79436
ML0565	116059	116184
ML0565	136372	136469
ML0569	103763	104016
ML0569	108649	109054
ML0569	161895	162030
ML0569	168274	168469
ML0569	276154	276319
ML0569	282978	283160
ML0569	293328	293609
ML0569	303210	303896
ML0569	306965	307314
ML0569	307573	307912
ML0569	315670	316162
ML0569	318339	318581
ML0569	318786	319086
ML0569	319261	319457
ML0569	325350	325702
ML0569	393411	393669
ML0569	433337	433606
ML0569	481697	482568
ML0569	488098	488624
ML0569	533204	533435
ML0569	533609	534624
ML0569	535108	535662
ML0569	546808	547019
ML0569	576832	576953
ML0569	609637	609704
ML0569	611058	611212
ML0570	3293	4422
ML0570	7826	8028
ML0570	9570	10299
ML0570	10543	10778
ML0573	25381	25538
ML0573	101787	101997
ML0573	104232	104531
ML0573	121398	121489
ML0573	128321	128497
ML0575	4836	5048
ML0576	27237	28627
ML0576	43526	43829
ML0576	47089	47152
ML0576	133739	134075
ML0577	18598	18753
ML0577	19026	19188
ML0577	41914	42141
ML0577	78259	78622
ML0580	15173	15238
ML0580	16051	16283
ML0580	28563	28735
ML0580	33252	33311
ML0580	46596	47008
ML0580	52974	53417
ML0580	54214	54326
ML0580	56788	56920
ML0580	71582	71663
ML0580	104292	104424
ML0581	1289	1350
ML0584	3665	3771
ML0585	1606	2054
ML0585	29082	29168
ML0585	105441	105494
ML0585	111020	111452
ML0585	111909	112568
ML0585	120839	121085
ML0585	127259	127461
ML0586	34563	34836
ML0586	76520	76714
ML0590	17775	17943
ML0590	36844	37127
ML0590	107336	107623
ML0590	115038	115173
ML0590	126271	126493
ML0592	56744	56828
ML0595	21575	21764
ML0596	5830	5937
ML0596	18177	18357
ML0596	91249	91983
ML0597	65643	65833
ML0597	70185	70499
ML0597	74392	74457
ML0597	74834	75243
ML0598	119254	119335
ML0598	167749	167931
ML0599	3210	3303
ML0599	7663	7740
ML0599	8598	8913
ML0599	9198	9272
ML0603	9026	9428
ML0603	31195	38769
ML0603	39684	45968
ML0604	24537	24768
ML0604	24868	25083
ML0604	25254	25449
ML0609	14402	14828
ML0609	53309	53557
ML0609	53784	53838
ML0613	20543	20686
ML0615	1	207
ML0615	71483	71705
ML0615	84744	84839
ML0615	107005	107086
ML0616	731	901
ML0616	7114	7279
ML0617	3424	3540
ML0617	8969	9192
ML0617	13852	14095
ML0617	50415	50591
ML0618	7501	7874
ML0618	9767	9926
ML0619	9485	9676
ML0620	1891	3253
ML0622	1527	1701
ML0622	4952	5525
ML0622	6812	7206
ML0622	8164	8302
ML0622	30417	30624
ML0622	41405	41795
ML0622	69212	69504
ML0622	71679	72030
ML0622	72284	72364
ML0622	73293	73767
ML0622	76604	77119
ML0622	77341	77562
ML0622	105590	105742
ML0622	169151	169412
ML0622	178404	178598
ML0622	216628	217050
ML0622	217242	217563
ML0622	221946	222090
ML0622	222325	222588
ML0622	234104	234173
ML0622	317549	317664
ML0626	7534	7914
ML0626	10075	10182
[truncated: 3,672 more rows]
