# Supplementary material for: Diverse RNA interference strategies in early-branching metazoans
Source: BMC Evol Biol. 2018 Nov 1;18:160. doi: 10.1186/s12862-018-1274-2 (PMC6211395; doi:10.1186/s12862-018-1274-2)
Supplement: Supplementary file 4 — Locations of annotated RNAi loci from Drosophila, Amphimedon, Nematostella and Mnemiopsis. Genomic loci of annotated miRNA, piRNA, endo-siRNA and 25-mer clusters in all four species. (GZ 1305 kb) [file 12862_2018_1274_MOESM4_ESM.gz › Mnemiopsis/Mnemiopsis_endo-siRNAs_multi_merged.bed]

ML0001	0	1873
ML0001	5422	6074
ML0001	7126	7276
ML0001	14492	14595
ML0001	19475	20175
ML0001	70139	71231
ML0001	73466	74419
ML0001	80781	81094
ML0001	82787	83016
ML0001	110069	110932
ML0001	115610	116131
ML0001	125446	125686
ML0001	126597	128449
ML0001	129477	130316
ML0001	149952	151059
ML0001	153178	153515
ML0001	154159	155607
ML0001	177421	177523
ML0001	192420	193269
ML0001	193538	194012
ML0001	201721	201821
ML0001	237294	237638
ML0001	242010	242862
ML0001	244354	244922
ML0001	271522	271674
ML0001	274238	274617
ML0001	279888	280720
ML0001	282862	283124
ML0001	287024	287517
ML0001	295222	295771
ML0002	0	2065
ML0002	2263	2703
ML0002	2920	3621
ML0002	3899	4510
ML0002	7384	7751
ML0002	9590	9842
ML0002	16648	16705
ML0003	17171	17503
ML0003	23981	24764
ML0003	26466	26561
ML0003	28407	28469
ML0003	45553	45897
ML0003	64917	65051
ML0003	66028	66493
ML0003	75051	75404
ML0003	80961	81744
ML0003	86687	87492
ML0003	87837	88223
ML0003	89420	89935
ML0003	99281	99513
ML0003	101157	101514
ML0003	103709	103911
ML0003	114764	115439
ML0003	121785	121881
ML0003	122799	123486
ML0003	129920	130880
ML0003	145420	146114
ML0003	148524	149691
ML0003	150827	151589
ML0004	10969	13991
ML0004	15231	15446
ML0004	16597	16947
ML0004	21752	24025
ML0004	33875	34124
ML0005	73	385
ML0005	970	1658
ML0005	2370	2956
ML0005	4196	4894
ML0005	5039	12974
ML0005	13460	14940
ML0005	15427	17681
ML0005	19662	20219
ML0006	19	889
ML0006	1364	2237
ML0006	3658	4091
ML0006	4679	5044
ML0006	7187	7734
ML0006	15693	16796
ML0006	29977	31559
ML0006	36312	36965
ML0006	50278	50481
ML0006	50925	51588
ML0006	67872	68017
ML0006	71213	71284
ML0006	71568	71642
ML0006	77620	78189
ML0006	81754	81807
ML0006	83820	85060
ML0006	86157	88427
ML0006	88621	89258
ML0006	90229	90810
ML0006	92319	96727
ML0006	97288	98606
ML0007	79	734
ML0007	9572	10218
ML0007	41131	43520
ML0007	65307	65766
ML0007	77412	77710
ML0007	83825	84754
ML0007	97851	99898
ML0007	101754	101948
ML0007	102139	103153
ML0007	104054	104748
ML0007	111185	111395
ML0007	111586	112366
ML0007	127281	128007
ML0007	141528	142296
ML0007	155101	155476
ML0007	166592	167194
ML0007	167554	167755
ML0007	169404	169739
ML0007	175239	175863
ML0007	178227	179856
ML0007	185666	186473
ML0007	190666	190961
ML0007	195031	196570
ML0007	213929	214188
ML0007	214464	217757
ML0007	218874	219796
ML0007	220270	222268
ML0007	222683	224111
ML0007	225884	226141
ML0007	228977	229764
ML0007	230664	231048
ML0007	233105	234016
ML0007	241711	243944
ML0007	244493	244978
ML0007	245149	246163
ML0007	248172	248470
ML0007	286047	286185
ML0007	288468	288923
ML0007	289269	289785
ML0008	0	1315
ML0008	1467	2957
ML0008	8913	9350
ML0008	9639	9767
ML0008	10820	11144
ML0008	11537	11812
ML0008	14493	15105
ML0008	17311	19899
ML0008	19989	20750
ML0008	23696	24327
ML0008	57923	58760
ML0008	67076	67274
ML0008	71160	71867
ML0008	73626	73839
ML0009	33	744
ML0009	1838	6256
ML0009	7499	8591
ML0009	20843	21216
ML0009	30496	31213
ML0010	0	2574
ML0010	3983	4426
ML0010	19710	21114
ML0010	49106	49495
ML0010	66480	67479
ML0010	69011	72247
ML0011	71	675
ML0011	3191	3467
ML0011	7937	8364
ML0011	28975	29041
ML0011	35871	36249
ML0011	58426	58574
ML0011	58842	61007
ML0011	62797	63055
ML0011	86663	86971
ML0011	88383	89105
ML0011	89889	91763
ML0011	93155	93613
ML0011	94205	94474
ML0011	95206	96303
ML0011	96940	97026
ML0011	97366	97836
ML0011	120903	122259
ML0011	127972	128492
ML0011	144995	145704
ML0011	168589	169629
ML0011	172981	173420
ML0011	212877	213272
ML0011	218356	219122
ML0011	221152	221543
ML0012	199	735
ML0012	2768	3289
ML0012	18587	18837
ML0012	31321	32073
ML0012	42471	43273
ML0012	50017	50192
ML0012	62135	62931
ML0012	77635	77945
ML0012	79020	79360
ML0012	80567	80843
ML0012	81268	81465
ML0012	81655	81947
ML0013	29	1522
ML0013	4241	6660
ML0013	27907	28169
ML0013	29224	29564
ML0013	33621	33867
ML0014	0	1308
ML0014	4213	4710
ML0014	4968	7880
ML0014	30902	31112
ML0014	51285	52556
ML0014	54941	54997
ML0014	55173	55498
ML0015	4307	4604
ML0015	6558	6813
ML0015	6975	7174
ML0015	9033	9150
ML0015	14986	15783
ML0015	31768	32045
ML0015	37438	38372
ML0015	38782	39744
ML0015	40503	41423
ML0015	47668	48093
ML0015	50201	52050
ML0015	56467	56735
ML0015	72333	72660
ML0015	75477	76414
ML0015	85210	85719
ML0015	91666	91760
ML0015	93546	94343
ML0015	95102	95725
ML0015	98733	98996
ML0015	119173	120140
ML0015	124985	125424
ML0015	125719	126181
ML0015	152937	153202
ML0015	177629	178060
ML0015	180937	181661
ML0015	182353	183024
ML0015	185679	188375
ML0015	212930	213417
ML0015	214434	215732
ML0015	216083	216492
ML0015	217070	217216
ML0016	0	1339
ML0016	1932	3819
ML0016	4570	4735
ML0016	5169	7300
ML0016	8370	14138
ML0016	14966	16846
ML0016	17019	17711
ML0017	0	1182
ML0017	13041	13191
ML0017	39463	39839
ML0017	42186	42423
ML0018	18358	19041
ML0018	20615	21853
ML0019	11871	14748
ML0019	17304	17523
ML0019	41753	43085
ML0019	46645	47196
ML0019	50648	50717
ML0019	53187	53663
ML0019	54431	55542
ML0019	59004	59657
ML0019	66728	68811
ML0019	69191	71251
ML0019	74001	75062
ML0019	85254	85576
ML0019	86333	87602
ML0019	118842	119065
ML0019	137038	137328
ML0019	137487	137908
ML0019	145764	147147
ML0019	148117	149745
ML0019	150991	151526
ML0020	6365	8249
ML0020	10745	11661
ML0020	13019	14576
ML0020	15168	15837
ML0021	33	1023
ML0021	1402	1630
ML0021	2242	2651
ML0021	3017	3378
ML0021	4331	7279
ML0021	7986	8547
ML0021	11268	12907
ML0021	15242	15359
ML0021	15747	16384
ML0021	20939	21742
ML0021	25214	26244
ML0021	32826	33390
ML0021	35696	37564
ML0021	41303	41847
ML0021	47750	47995
ML0021	56876	57320
ML0021	64942	65364
ML0021	80217	80445
ML0021	83918	85000
ML0021	97675	97835
ML0021	100249	100510
ML0021	113666	114425
ML0021	117922	118261
ML0021	119536	120131
ML0021	121181	121716
ML0021	122763	122871
ML0021	150626	150967
ML0021	175151	175831
ML0021	178795	179372
ML0021	204302	204725
ML0021	209582	209698
ML0021	211200	211860
ML0021	215933	216730
ML0021	236632	236856
ML0021	239210	239261
ML0021	240055	240570
ML0021	246237	246376
ML0021	247684	248322
ML0021	257479	258404
ML0021	260041	261534
ML0021	262931	266510
ML0021	268365	269448
ML0021	270053	274753
ML0021	279677	279977
ML0021	284454	285241
ML0021	285379	285756
ML0021	299396	299619
ML0021	307540	307676
ML0021	307890	308522
ML0021	312877	313253
ML0021	316739	316801
ML0021	325884	327201
ML0021	327403	328053
ML0022	1	1733
ML0022	10086	11087
ML0022	11321	11725
ML0022	13404	13761
ML0022	18846	19207
ML0022	22480	27299
ML0022	44256	45064
ML0022	45678	47098
ML0022	47292	47653
ML0022	50017	51049
ML0022	58772	59046
ML0022	62151	62333
ML0022	98525	99485
ML0022	120129	120593
ML0022	127058	127440
ML0022	129567	130226
ML0022	132004	132431
ML0022	132573	132812
ML0022	134082	135187
ML0022	147139	147804
ML0022	147988	148185
ML0022	148456	148692
ML0022	148874	149212
ML0022	150135	150347
ML0022	150906	151572
ML0022	153819	153938
ML0022	154783	157140
ML0022	157332	157961
ML0022	159151	159767
ML0022	160047	160315
ML0022	160859	162275
ML0022	162693	163756
ML0022	164218	164884
ML0022	171512	171683
ML0022	178695	179424
ML0022	180221	180352
ML0022	210926	211407
ML0022	238459	240332
ML0022	249042	249653
ML0022	252483	253068
ML0022	265311	265621
ML0022	280444	281289
ML0022	282712	293035
ML0022	308213	308528
ML0022	312871	313672
ML0022	316312	318044
ML0022	321918	322450
ML0022	335605	335828
ML0022	339487	340166
ML0022	341188	341813
ML0022	352024	352994
ML0022	364016	364257
ML0022	364312	364367
ML0022	364955	365323
ML0022	381599	382413
ML0022	383330	383460
ML0022	388668	389131
ML0022	390231	390636
ML0022	401515	402500
ML0022	403660	404516
ML0022	409929	410257
ML0022	410982	411475
ML0022	412886	415415
ML0022	415704	416041
ML0022	422417	422506
ML0022	422916	423827
ML0022	437477	438902
ML0022	439295	447042
ML0022	447313	450080
ML0022	450230	456106
ML0022	457936	465276
ML0022	468280	469365
ML0023	380	699
ML0023	865	1012
ML0023	8401	8530
ML0023	8900	9754
ML0023	12922	15460
ML0023	28766	29406
ML0023	31025	32006
ML0023	35096	35421
ML0023	35716	39361
ML0023	42343	43073
ML0023	43887	44573
ML0023	48474	49026
ML0024	1458	2192
ML0024	2247	4169
ML0024	6114	6420
ML0024	9905	10222
ML0024	10951	13021
ML0024	13839	14484
ML0024	17389	18992
ML0024	19888	20787
ML0024	23059	23220
ML0024	23396	23452
ML0025	498	1364
ML0025	1555	3132
ML0025	5294	5699
ML0025	19582	20138
ML0025	43987	44419
ML0025	53364	53732
ML0025	55895	56435
ML0025	56720	58261
ML0025	97298	98168
ML0025	98493	99857
ML0025	100499	100839
ML0025	113318	113388
ML0025	128372	128849
ML0025	131501	131690
ML0025	132003	133163
ML0026	8939	9004
ML0026	10295	10642
ML0026	17793	18251
ML0026	25159	25805
ML0026	28608	28882
ML0026	29308	30472
ML0026	33046	35308
ML0026	36245	36442
ML0026	44607	44833
ML0026	45569	46503
ML0026	48085	48383
ML0026	76221	76447
ML0026	90707	91941
ML0026	92578	93004
ML0026	93197	93738
ML0026	95881	96233
ML0026	98938	99951
ML0026	120342	121384
ML0026	139323	140008
ML0026	140746	141145
ML0026	142259	142498
ML0026	158079	158532
ML0026	159586	160193
ML0026	161008	166367
ML0026	169995	170245
ML0026	198505	199150
ML0026	203681	204197
ML0026	208153	208494
ML0026	213466	213595
ML0026	214881	215172
ML0026	215389	216436
ML0026	217188	217286
ML0026	271762	272282
ML0026	272700	277472
ML0026	279615	279919
ML0026	281236	282404
ML0026	282814	282933
ML0026	287543	287650
ML0026	290153	290221
ML0026	290736	290890
ML0026	308594	311685
ML0026	317148	317446
ML0026	318214	319871
ML0026	337019	337330
ML0026	342934	343778
ML0026	346990	347097
ML0026	348998	349071
ML0026	356377	365223
ML0026	365458	366407
ML0026	370082	371026
ML0026	371525	372096
ML0026	373364	374526
ML0026	374741	375431
ML0026	383682	384103
ML0026	386212	386610
ML0026	388129	389558
ML0026	389710	390751
ML0026	392468	398753
ML0026	400428	401633
ML0026	401794	401889
ML0026	404018	404256
ML0026	404738	407342
ML0026	407609	407665
ML0027	0	1099
ML0027	1246	2533
ML0028	6601	7347
ML0028	19644	21322
ML0028	25723	25903
ML0028	56127	56315
ML0028	58651	58902
ML0029	8	1002
ML0029	1667	2273
ML0029	2454	2856
ML0029	28937	30210
ML0030	0	1954
ML0030	3163	3492
ML0030	5616	6448
ML0030	8215	8517
ML0030	10562	11245
ML0030	16113	19652
ML0030	40101	41004
ML0030	41584	43316
ML0030	43798	44832
ML0030	46766	47291
ML0030	50866	51204
ML0030	51234	51502
ML0030	54823	55210
ML0030	56289	57115
ML0030	57193	57570
ML0030	59200	59726
ML0030	60568	61425
ML0030	61665	62466
ML0030	89565	89821
ML0030	98520	99203
ML0030	106797	107172
ML0030	108466	109146
ML0030	109781	110155
ML0030	130103	130207
ML0030	130422	131226
ML0030	132159	132363
ML0030	134148	134454
ML0030	135042	135629
ML0030	135904	135960
ML0030	154746	155327
ML0030	155518	155829
ML0030	171757	172208
ML0030	178454	178652
ML0030	178803	179639
ML0030	219205	219873
ML0030	220348	220800
ML0031	33	1882
ML0031	3758	4927
ML0031	7467	8477
ML0031	8847	9387
ML0031	10630	11793
ML0031	11973	12215
ML0031	12319	12956
ML0032	28682	28783
ML0032	29464	29719
ML0032	53258	55122
ML0032	82281	82416
ML0032	82674	84064
ML0032	84102	86102
ML0032	147252	147547
ML0032	152574	152750
ML0032	173357	173575
ML0032	173738	174171
ML0032	179741	180828
ML0032	214598	214726
ML0032	215357	216375
ML0032	216922	217160
ML0032	233586	234148
ML0032	234783	235072
ML0032	238149	239023
ML0032	247077	247461
ML0032	249357	249978
ML0032	253752	254019
ML0032	258398	258962
ML0032	270293	270398
ML0032	270905	271232
ML0032	282285	282673
ML0032	285818	286017
ML0032	287529	288061
ML0032	295899	296302
ML0032	297208	304109
ML0032	306065	307163
ML0032	307219	307760
ML0032	307946	309089
ML0032	309259	311936
ML0032	314198	314918
ML0032	314932	316810
ML0032	317236	318223
ML0032	320765	321023
ML0032	324045	324384
ML0032	327762	328240
ML0032	339510	342499
ML0032	344319	344734
ML0032	345032	345501
ML0032	349925	350743
ML0032	361655	362499
ML0032	362706	363126
ML0032	365620	366795
ML0032	371580	371758
ML0032	372488	372799
ML0032	376626	377342
ML0032	399944	400013
ML0032	403285	403471
ML0032	419982	420411
ML0032	425750	426129
ML0032	445775	445924
ML0032	446811	447407
ML0032	448302	448569
ML0032	450274	450553
ML0032	462584	462868
ML0032	463889	464479
ML0032	464523	464612
ML0032	474811	475598
ML0032	485953	486444
ML0032	487618	487772
ML0032	506553	507636
ML0032	512267	512579
ML0032	513409	513980
ML0032	526146	526326
ML0032	526955	527482
ML0032	547817	547921
ML0032	550795	551377
ML0032	556071	556628
ML0032	556948	557735
ML0032	558060	558469
ML0032	560176	560462
ML0032	563229	564320
ML0032	564505	565023
ML0032	566593	568511
ML0032	573694	573897
ML0032	576487	578295
ML0032	586481	587031
ML0032	589014	591351
ML0032	591481	591830
ML0032	623854	624006
ML0032	641747	641842
ML0032	662123	662452
ML0032	671349	672271
ML0032	675218	675790
ML0032	687296	688391
ML0032	692396	694056
ML0032	704522	707438
ML0033	12	1072
ML0033	33881	34485
ML0033	35616	35824
ML0033	47548	48294
ML0033	56286	56393
ML0033	89131	89700
ML0033	91695	92294
ML0033	93532	94120
ML0033	95244	95751
ML0033	96882	97046
ML0033	102942	103201
ML0033	103710	106705
ML0033	107445	108164
ML0033	110236	110651
ML0033	111909	112204
ML0033	148445	148585
ML0033	149172	149269
ML0033	153591	153721
ML0033	176538	177686
ML0034	0	1016
ML0034	5647	6037
ML0034	15673	15875
ML0034	16877	17889
ML0034	19212	22056
ML0035	2	672
ML0035	14107	15245
ML0035	22853	23945
ML0035	23982	25151
ML0035	29855	30241
ML0035	49654	49781
ML0035	51506	52392
ML0035	53542	55159
ML0035	55659	55919
ML0035	84193	84474
ML0035	102917	103587
ML0035	108145	108395
ML0035	108587	108953
ML0035	110315	111985
ML0035	127213	127832
ML0035	143722	144009
ML0035	144142	144589
ML0035	145007	145983
ML0035	147705	149165
ML0035	151031	151090
ML0035	154430	155315
ML0035	155835	156223
ML0035	159555	160116
ML0035	160967	161204
ML0035	166621	167290
ML0035	168401	168631
ML0036	0	967
ML0036	2648	3081
ML0036	5009	6065
ML0036	8191	9839
ML0036	10032	10408
ML0036	11709	12158
ML0036	15388	19828
ML0036	19838	22716
ML0036	35863	36108
ML0036	47041	47358
ML0036	47525	47865
ML0036	48069	48158
ML0036	49771	49854
ML0036	55991	57115
ML0036	59320	59629
ML0036	59848	60069
ML0036	60620	61406
ML0036	63080	63361
ML0036	65154	65266
ML0036	72644	72741
ML0036	109540	110421
ML0036	125144	125543
ML0036	137476	138143
ML0036	143955	145712
ML0036	145918	146048
ML0036	148256	154928
ML0036	155125	155506
ML0036	159473	159688
ML0036	160038	162522
ML0036	162667	164202
ML0037	0	679
ML0037	3786	6614
ML0038	4	1068
ML0038	1448	2581
ML0038	2808	3760
ML0038	4517	4587
ML0038	5932	7315
ML0038	14591	14744
ML0039	0	522
ML0039	3159	6620
ML0039	6906	8759
ML0040	6	666
ML0040	867	2851
ML0040	18111	18660
ML0040	28076	29420
ML0040	31179	31556
ML0040	38777	38847
ML0040	52457	52848
ML0040	68668	69119
ML0041	3	149
ML0041	4895	5610
ML0041	20433	20905
ML0041	22829	23306
ML0041	24099	24617
ML0041	24714	26016
ML0041	27736	28505
ML0041	29072	29254
ML0042	21	707
ML0042	882	1892
ML0042	2705	3832
ML0042	4122	4405
ML0042	53953	56848
ML0042	74407	75089
ML0043	990	1439
ML0043	2142	3670
ML0044	622	699
ML0044	1730	2183
ML0044	3366	3741
ML0044	4764	5027
ML0044	6275	7069
ML0044	11118	11460
ML0044	44905	45075
ML0044	50820	51148
ML0044	53605	53939
ML0044	55183	56034
ML0044	58667	59472
ML0044	59643	59871
ML0044	60423	60882
ML0044	103528	105740
ML0044	131796	131988
ML0044	186878	187490
ML0044	187670	188489
ML0044	209576	210065
ML0044	211105	213094
ML0044	213299	230705
ML0044	230901	231581
ML0044	231642	232158
ML0044	232361	233273
ML0044	233480	234691
ML0044	235088	235318
ML0044	236700	239570
ML0044	242205	244403
ML0044	244776	246005
ML0044	247214	248156
ML0044	248353	250165
ML0044	250347	260320
ML0044	260677	264290
ML0044	281417	282377
ML0044	284948	285277
ML0044	286339	287872
ML0044	289408	290068
ML0044	297352	297990
ML0044	302209	303110
ML0044	303590	304386
ML0044	305206	306312
ML0044	331642	332001
ML0044	351800	353393
ML0044	357367	357948
ML0044	358248	358974
ML0044	362868	362926
ML0045	2024	2282
ML0045	2494	4053
ML0045	4273	4547
ML0045	9121	9400
ML0045	11471	11548
ML0045	23394	23818
ML0045	40472	41508
ML0045	44137	44460
ML0045	48749	49729
ML0045	51297	52079
ML0045	57571	58946
ML0045	67998	68194
ML0045	68667	68951
ML0045	98035	99673
ML0045	125801	126008
ML0045	127468	128437
ML0045	129673	130151
ML0045	138753	139904
ML0045	171753	172759
ML0046	1	666
ML0046	897	3046
ML0046	3473	3654
ML0046	4850	4980
ML0046	6556	6923
ML0046	8173	8520
ML0046	30051	30522
ML0046	30915	31835
ML0046	32307	33407
ML0046	39962	40277
ML0046	48552	48698
ML0046	55144	55625
ML0046	56230	65921
ML0046	66223	69671
ML0046	70345	71679
ML0046	74018	74412
ML0046	76685	77980
ML0046	80285	80658
ML0046	90177	90377
ML0046	96484	97166
ML0046	98525	98798
ML0047	0	1719
ML0047	10257	10574
ML0047	21054	21160
ML0047	44229	44987
ML0047	49246	50156
ML0047	51049	51447
ML0047	51664	51943
ML0047	52561	52999
ML0047	53174	53521
ML0047	62239	62909
ML0047	64838	64975
ML0047	79530	82951
ML0047	83495	86274
ML0048	671	777
ML0048	20605	21268
ML0048	25290	25637
ML0048	32775	33286
ML0048	33904	34390
ML0048	39853	40066
ML0048	46614	46896
ML0048	52789	53907
ML0048	54059	54415
ML0048	54573	54797
ML0048	55506	56477
ML0048	58159	59015
ML0048	71457	71904
ML0048	72385	72953
ML0049	7	935
ML0049	2219	2588
ML0049	3578	4850
ML0049	12556	12665
ML0049	31477	31762
ML0049	41827	44101
ML0049	56780	57493
ML0049	62729	63243
ML0049	65479	65873
ML0049	73862	74244
ML0049	85588	85903
ML0049	87219	87417
ML0049	96186	96902
ML0049	97296	98479
ML0049	98830	99444
ML0049	100971	101573
ML0049	102519	103048
ML0049	103409	104895
ML0049	111799	114179
ML0049	141453	142384
ML0049	144951	146190
ML0049	148748	148880
ML0049	158013	158521
ML0049	159588	160524
ML0049	161390	161789
ML0049	164117	165264
ML0049	212771	212979
ML0049	246310	246908
ML0049	260985	262144
ML0049	282234	282465
ML0049	283403	291942
ML0049	304406	305427
ML0049	347053	348426
ML0049	352868	353598
ML0049	354212	354572
ML0049	361397	361699
ML0049	362388	362640
ML0049	378219	378986
ML0049	379351	379770
ML0049	380849	381636
ML0049	381866	382978
ML0049	383303	384143
ML0049	385983	388496
ML0049	431309	431586
ML0049	441461	443000
ML0049	443211	443421
ML0049	462961	464528
ML0050	19357	21687
ML0050	37610	37769
ML0050	38745	39070
ML0050	56279	56679
ML0050	64970	65912
ML0050	74043	74370
ML0050	84011	84296
ML0050	86551	89469
ML0050	93176	97861
ML0050	112854	113417
ML0050	114088	114497
ML0050	116604	117343
ML0050	117874	120895
ML0050	121214	121563
ML0050	121796	122149
ML0050	130303	130461
ML0050	140972	141273
ML0050	141725	141955
ML0050	158821	159031
ML0050	162935	163080
ML0050	163830	164199
ML0050	169151	169664
ML0050	171372	172293
ML0050	176188	181861
ML0050	181883	182182
ML0050	183179	183974
ML0050	186634	186821
ML0050	198207	198515
ML0050	204849	204925
ML0050	213303	213390
ML0050	222769	223174
ML0050	223667	224471
ML0050	225461	225768
ML0050	227531	228316
ML0050	238545	238657
ML0050	242093	242399
ML0050	249558	251201
ML0050	258706	259893
ML0050	268950	269930
ML0050	284336	284907
ML0050	306913	307506
ML0051	17	1473
ML0051	21794	22484
ML0051	32103	32557
ML0051	56823	57088
ML0051	82884	83054
ML0051	91636	93123
ML0051	94268	95636
ML0051	122375	123499
ML0051	139278	140712
ML0051	142026	142708
ML0051	143000	145148
ML0051	145713	146204
ML0051	162788	163337
ML0051	163751	164607
ML0051	165130	165771
ML0051	169853	170013
ML0051	195970	196160
ML0051	197936	198906
ML0051	201098	201927
ML0051	202643	202871
ML0051	204400	205830
ML0051	213422	213983
ML0051	216621	216840
ML0051	217188	217494
ML0051	231899	232471
ML0051	232657	233140
ML0051	234044	234356
ML0051	234888	236203
ML0051	261376	261803
ML0051	280635	280778
ML0051	307601	307686
ML0051	322094	323547
ML0051	331901	332787
ML0051	333068	333779
ML0051	336010	336525
ML0051	343935	344867
ML0052	0	1653
ML0052	1860	2632
ML0052	9352	9617
ML0052	12256	12445
ML0052	13733	14117
ML0052	15156	15765
ML0052	17240	19759
ML0052	21500	23669
ML0052	23841	24223
ML0052	24840	25259
ML0052	25567	25885
ML0052	48402	51718
ML0052	66262	66339
ML0052	87036	87146
ML0052	97907	98657
ML0052	105429	106854
ML0052	108062	108948
ML0052	125594	127755
ML0052	155304	157643
ML0052	171708	172929
ML0052	175299	177266
ML0052	177441	177654
ML0053	2	1749
ML0053	20998	21054
ML0053	24080	24412
ML0053	40567	40805
ML0053	42163	42589
ML0053	42880	43572
ML0053	43887	45603
ML0053	45770	49220
ML0053	61461	61613
ML0053	65360	65969
ML0053	69921	70230
ML0053	71756	72720
ML0053	86361	86954
ML0053	92029	94539
ML0053	101391	101594
ML0053	137111	137890
ML0053	162233	162603
ML0053	179897	180128
ML0053	206203	206492
ML0053	206953	207474
ML0053	215230	215642
ML0053	223060	223248
ML0053	237869	238209
ML0053	240453	244568
ML0053	245523	246368
ML0053	272192	272728
ML0053	274488	274775
ML0053	280858	281871
ML0053	286883	287626
ML0053	294014	294586
ML0053	315331	315833
ML0053	321970	322303
ML0053	323623	324008
ML0053	327028	329665
ML0053	330595	331858
ML0053	333405	333991
ML0053	354208	354963
ML0053	356951	357094
ML0053	358112	359351
ML0053	360872	361660
ML0053	361775	362369
ML0053	362734	363119
ML0053	370732	371047
ML0053	374123	374408
ML0053	375038	375732
ML0053	375953	376613
ML0053	377653	378651
ML0053	379271	379740
ML0053	381091	381260
ML0053	386302	386928
ML0053	387267	387859
ML0053	397218	397378
ML0053	415344	415799
ML0053	416144	416448
ML0053	416604	417927
ML0053	418293	418924
ML0053	419514	420720
ML0053	426575	427151
ML0053	431393	432459
ML0053	439059	439544
ML0053	457536	457860
ML0053	464907	465896
ML0053	489167	490047
ML0053	503716	504110
ML0053	506043	506403
ML0053	523663	524161
ML0053	526481	526677
ML0053	560787	561315
ML0053	565105	565882
ML0053	569142	570343
ML0053	578906	578982
ML0054	8675	9540
ML0055	48198	48791
ML0055	54687	54899
ML0055	66454	67634
ML0055	72209	72452
ML0055	77463	78514
ML0055	79386	79657
ML0055	81351	82166
ML0055	84798	87083
ML0055	88217	91740
ML0057	3	1377
ML0057	2068	2261
ML0057	4309	10978
ML0057	19297	19517
ML0057	25272	26817
ML0057	35435	36029
ML0057	40566	40827
ML0057	42006	42486
ML0057	43447	43903
ML0057	53397	55081
ML0057	73813	74727
ML0057	75716	76332
ML0057	76730	77548
ML0057	78699	78922
ML0057	79609	80296
ML0057	80512	81715
ML0057	95379	95712
ML0057	104175	104698
ML0057	104961	105102
ML0057	105258	106963
ML0057	112852	113248
ML0057	118598	119661
ML0057	120180	122061
ML0057	122230	123824
ML0057	124082	126467
ML0058	3	294
ML0058	2870	3051
ML0058	8261	9121
ML0058	9714	10470
ML0059	163	886
ML0059	1241	3939
ML0060	40	1188
ML0060	2096	2848
ML0060	4415	5344
ML0060	5680	5738
ML0060	7194	8023
ML0061	4857	5900
ML0061	53833	53910
ML0061	57133	57454
ML0061	60337	61550
ML0061	66465	66990
ML0061	69308	70731
ML0061	70875	72099
ML0061	72945	73313
ML0061	74989	75114
ML0061	79911	80235
ML0061	94301	95373
ML0061	101008	102986
ML0061	104380	106494
ML0061	120808	122388
ML0061	148102	150197
ML0061	151484	152045
ML0061	152447	154855
ML0061	158207	158259
ML0061	158763	158992
ML0061	172150	172387
ML0061	173360	173626
ML0061	173900	174227
ML0061	179202	179498
ML0061	180413	180541
ML0061	180757	181280
ML0061	182732	182860
ML0061	183092	183623
ML0061	184056	184125
ML0061	187860	188161
ML0061	190076	190187
ML0061	191482	193626
ML0061	193782	193972
ML0061	196473	197242
ML0062	4871	5129
ML0062	19341	19893
ML0062	29177	29996
ML0062	30527	31337
ML0062	36980	37299
ML0062	37875	39238
ML0062	40133	40903
ML0062	42097	42733
ML0062	57552	58832
ML0062	59113	59917
ML0063	20	171
ML0063	8397	8661
ML0063	11302	14918
ML0063	27773	28056
ML0063	43849	44255
ML0063	51464	51657
ML0063	51950	52323
ML0063	66109	66802
ML0063	70896	72700
ML0063	80570	81878
ML0063	82051	83849
ML0063	84648	86560
ML0063	87279	87685
ML0063	93470	94482
ML0063	95980	98988
ML0063	108763	108934
ML0063	109084	109424
ML0063	122600	122908
ML0063	123109	123828
ML0063	124932	126213
ML0063	126377	126667
ML0063	127277	128507
ML0063	134026	134486
ML0064	24	1487
ML0064	1654	2026
ML0064	2591	3300
ML0064	8885	9198
ML0064	20272	21911
ML0064	32838	33068
ML0065	10	596
ML0065	1932	2345
ML0065	20443	21329
ML0065	27425	28236
ML0065	45511	46957
ML0065	53556	53624
ML0065	57792	58701
ML0065	59660	60886
ML0065	75231	75559
ML0066	6999	7221
ML0066	7420	14036
ML0066	14244	16537
ML0067	0	1375
ML0067	2568	3718
ML0067	7141	8900
ML0067	9095	11252
ML0067	11475	11736
ML0067	40931	41239
ML0067	59240	59653
ML0067	77004	77696
ML0067	78574	79228
ML0067	80798	80960
ML0067	82272	85249
ML0068	2419	3161
ML0068	4847	6217
ML0068	6335	6847
ML0068	6951	7477
ML0068	8270	9799
ML0068	9924	11608
ML0068	11782	12093
ML0069	14115	15858
ML0069	75474	75660
ML0069	99515	99691
ML0069	110956	111625
ML0069	124447	124653
ML0069	126442	126496
ML0069	133577	134249
ML0069	142074	142161
ML0069	152939	153374
ML0069	155991	157693
ML0069	159144	159384
ML0069	161420	162189
ML0069	164965	165340
ML0069	182603	182825
ML0069	188333	189933
ML0069	190870	191062
ML0069	202673	203291
ML0069	212907	213797
ML0069	229566	229963
ML0069	231721	231892
ML0069	232266	232758
ML0069	232972	233268
ML0069	248246	248413
ML0069	251218	253946
ML0069	254638	255794
ML0069	261594	261942
ML0069	292544	292780
ML0069	293105	293256
ML0069	293437	293607
ML0069	329821	330747
ML0069	339910	340536
ML0069	341073	341562
ML0069	351310	351737
ML0069	351925	353135
ML0070	3	3597
ML0070	6589	8982
ML0070	11372	13234
ML0070	13395	16472
ML0070	25627	26208
ML0070	26764	26941
ML0070	28081	28220
ML0070	28428	29855
ML0070	30894	32945
ML0070	38154	39751
ML0070	50770	52053
ML0071	0	483
ML0071	900	1490
ML0071	2075	3226
ML0071	14367	15071
ML0071	15395	15738
ML0071	21539	21849
ML0071	27443	27629
ML0071	36181	37097
ML0071	37421	37498
ML0071	54398	55279
ML0071	55453	56129
ML0072	3	205
ML0072	571	792
ML0072	1682	2220
ML0072	2581	3824
ML0072	3852	4006
ML0072	5174	8003
ML0072	8390	8710
ML0072	10262	11525
ML0072	14645	16945
ML0072	17888	21157
ML0072	24790	25269
ML0072	26628	27308
ML0072	27591	28156
ML0073	1347	2486
ML0073	22090	22556
ML0073	25247	26030
ML0073	28215	28745
ML0073	29341	29629
ML0073	30357	30984
ML0073	31403	32710
ML0073	32892	33159
ML0073	36277	36429
ML0073	56223	56373
ML0073	77865	78112
ML0073	86769	87029
ML0073	95843	97274
ML0073	121445	123278
ML0073	126375	126610
ML0073	133386	133548
ML0073	141150	143994
ML0073	152937	153168
ML0073	165428	166248
ML0073	180924	181120
ML0073	191910	192243
ML0073	194822	197217
ML0073	198930	199201
ML0073	199356	199777
ML0073	203843	205171
ML0073	206450	207186
ML0073	207248	207443
ML0073	217709	219012
ML0073	220848	220929
ML0073	224202	225314
ML0073	229960	231014
ML0073	233181	234646
ML0073	246779	247934
ML0073	249376	249801
ML0073	283989	285617
ML0073	286032	286382
ML0073	288892	289224
ML0073	298870	298988
ML0073	306627	306685
ML0073	309020	309262
ML0073	316554	316740
ML0073	316920	316988
ML0073	322943	323561
ML0073	324231	325575
ML0073	326292	326392
ML0073	328885	329413
ML0073	329648	330349
ML0073	331382	332429
ML0073	332588	333688
ML0073	334651	335468
ML0073	336484	336610
ML0073	337120	337849
ML0074	375	1441
ML0074	20069	21316
ML0074	21368	23491
ML0074	23891	25529
ML0074	25843	33579
ML0074	37754	38044
ML0074	51260	52279
ML0074	52431	53505
ML0074	62324	62715
ML0074	65545	68622
ML0074	69913	70393
ML0074	74859	75401
ML0074	80838	86469
ML0074	86703	87555
ML0074	90383	92406
ML0074	94781	95198
ML0074	99622	99746
ML0074	110904	111577
ML0074	116500	116723
ML0074	142483	143054
ML0074	143345	143722
ML0074	146308	146647
ML0074	146857	147698
ML0074	152837	153411
ML0074	211869	212375
ML0074	214124	214801
ML0074	217878	218207
ML0074	218852	219635
ML0074	236986	238098
ML0074	238362	239695
ML0074	248352	248735
ML0074	249967	250196
ML0074	262526	262998
ML0074	263173	264087
ML0074	266492	266822
ML0074	300604	300686
ML0074	312371	313150
ML0074	314531	315920
ML0074	319673	320279
ML0074	324587	326868
ML0074	327313	327592
ML0074	327936	328197
ML0074	328376	330808
ML0074	331273	331889
ML0074	332087	333433
ML0074	333550	333792
ML0074	334131	336583
ML0075	1498	2522
ML0075	2555	3049
ML0075	5606	6156
ML0076	6	1439
ML0076	3273	3729
ML0076	24268	25088
ML0076	25488	25851
ML0076	27528	28408
ML0076	41243	42754
ML0076	67214	67361
ML0076	72433	72823
ML0076	75464	75525
ML0076	76248	76665
ML0076	77142	78571
ML0076	78791	79792
ML0076	79993	81841
ML0076	82424	83314
ML0076	83486	84644
ML0077	0	703
ML0077	3156	3282
ML0077	5334	5571
ML0077	19573	20290
ML0077	38733	39937
ML0077	40587	40750
ML0078	869	5007
ML0078	6728	7052
ML0078	15843	16889
ML0078	17063	17514
ML0078	17658	18042
ML0078	20357	21336
ML0078	23180	25569
ML0078	26955	28830
ML0078	29183	30904
ML0078	70777	70846
ML0078	73672	74083
ML0078	76961	77683
ML0078	93278	93908
ML0079	3	1897
ML0079	21714	21863
ML0079	27305	27794
ML0079	28262	28604
ML0079	29299	30501
ML0079	30894	31960
ML0080	1	3343
ML0080	4088	4370
ML0080	12433	13717
ML0080	20559	20834
ML0080	31683	32483
ML0080	33346	33607
ML0080	46549	47210
ML0080	48533	48811
ML0080	54487	55405
ML0080	73223	73655
ML0080	74853	74974
ML0080	77791	78282
ML0080	81244	81780
ML0080	85372	85684
ML0080	86219	87074
ML0080	91081	91971
ML0080	128172	132492
ML0080	144308	144587
ML0080	169271	170104
ML0080	175437	175883
ML0080	178463	178997
ML0080	180252	181219
ML0080	182173	182274
ML0080	188421	188943
ML0080	190696	190871
ML0080	200441	200890
ML0080	201568	201922
ML0080	207516	207694
ML0080	220225	220301
ML0080	221135	221637
ML0080	227975	228637
ML0080	228979	229490
ML0080	229655	229989
ML0080	231169	232884
ML0080	233229	234520
ML0080	235427	237372
ML0080	238123	239505
ML0080	240333	242634
ML0080	242912	244011
ML0080	246359	247819
ML0080	266355	266481
ML0080	271716	272798
ML0081	14	1861
ML0081	2075	2293
ML0081	3135	3366
ML0081	42288	42640
ML0081	52942	53486
ML0081	64229	64729
ML0081	81739	81923
ML0081	98849	99701
ML0081	104508	105312
ML0081	106308	106549
ML0081	130555	130899
ML0081	131854	132159
ML0081	140515	140847
ML0081	149001	149057
ML0081	166855	167577
ML0081	172355	172925
ML0081	181617	183041
ML0081	184836	185500
ML0081	187159	189194
ML0082	190	1057
ML0082	2879	6771
ML0082	7625	9124
ML0082	9284	10202
ML0083	22	982
ML0083	1816	2620
ML0083	3600	4208
ML0083	9036	9238
ML0083	30990	34010
ML0083	35182	35402
ML0083	62130	62307
ML0083	64446	65466
ML0083	76432	76517
ML0083	107976	108369
ML0083	111173	112140
ML0083	114792	114967
ML0083	134146	134279
ML0083	135230	135638
ML0083	147984	148080
ML0083	199906	200302
ML0083	200761	201208
ML0083	203725	204070
ML0084	1688	2197
ML0084	4092	4233
ML0084	6764	7119
ML0084	17631	17711
ML0084	18759	21721
ML0084	22569	24716
ML0084	24956	25933
ML0085	12613	13915
ML0085	14118	15056
ML0085	15370	17170
ML0085	19448	20643
ML0085	21671	22861
ML0085	24751	25117
ML0085	33949	34249
ML0085	35284	35953
ML0085	36677	38323
ML0085	50080	50208
ML0085	52209	52394
ML0085	57563	58969
ML0085	68140	68259
ML0085	80592	80687
ML0085	157240	157320
ML0085	158721	158911
ML0087	2271	3139
ML0087	3893	6301
ML0087	6958	7733
ML0087	8092	9170
ML0087	20442	20497
ML0087	20660	21589
ML0087	27399	27988
ML0087	29955	30148
ML0087	45751	46296
ML0087	56444	56575
ML0087	62535	62714
ML0087	78021	78236
ML0087	82437	82618
ML0087	83294	84085
ML0087	86722	86806
ML0087	100904	100984
ML0087	113032	113441
ML0087	115454	115572
ML0087	117084	117526
ML0087	124285	124661
ML0087	126524	126609
ML0087	128779	129123
ML0087	130280	131013
ML0087	136744	137117
ML0087	140322	140447
ML0087	141306	141698
ML0087	146669	148321
ML0087	161664	161734
ML0087	168166	168448
ML0087	168673	169581
ML0087	172511	175294
ML0088	3214	3913
ML0088	5092	5306
ML0088	6545	7230
ML0088	8048	8506
ML0088	14201	15499
ML0088	17464	18507
ML0088	29012	29384
ML0088	36920	37157
ML0088	44125	45896
ML0089	1470	1783
ML0089	5999	6581
ML0089	11808	11929
ML0089	12164	12312
ML0089	14168	14614
ML0089	22390	22961
ML0089	23428	24225
ML0089	29946	32649
ML0089	34613	35463
ML0089	36498	36717
ML0089	37746	38810
ML0089	60933	61152
ML0090	775	1066
ML0090	7595	7883
ML0090	8225	8296
ML0090	16495	17324
ML0090	22407	23173
ML0090	29610	29685
ML0090	48680	48794
ML0090	77482	77597
ML0090	94211	95431
ML0090	104927	107099
ML0090	110792	112333
ML0090	112597	113000
ML0090	120904	121870
ML0090	123333	123453
ML0090	136544	137424
ML0090	138176	138715
ML0090	138867	141427
ML0090	141680	145454
ML0090	145527	146965
ML0090	147183	148832
ML0091	101	1275
ML0091	27216	27425
ML0091	29779	30293
ML0091	32072	32654
ML0091	55697	58906
ML0091	67471	67802
ML0091	83190	84252
ML0091	84746	84947
ML0091	85143	85407
ML0091	86079	86717
ML0091	116918	117772
ML0091	120527	120774
ML0091	121544	121968
ML0091	122132	122508
ML0091	122680	123194
ML0091	125861	126232
ML0091	127354	128128
ML0091	155932	156882
ML0091	157095	157330
ML0091	171370	171747
ML0091	173101	173970
ML0091	174619	176312
ML0091	200989	201617
ML0091	201821	202439
ML0091	202921	203195
ML0091	204349	204625
ML0091	204776	206645
ML0091	207256	207799
ML0091	207986	208518
ML0091	208720	210866
ML0091	211024	211710
ML0091	213302	213392
ML0091	215018	216328
ML0091	216803	217489
ML0091	243029	243393
ML0091	246254	246345
ML0091	283785	284415
ML0091	284783	285330
ML0091	288106	288848
ML0091	296382	297414
ML0091	302676	303073
ML0091	319910	320266
ML0092	1	355
ML0092	16656	17131
ML0092	17859	18275
ML0092	19254	20299
ML0092	22792	24777
ML0092	25139	26146
ML0092	29163	29278
ML0092	56117	59395
ML0092	62184	63929
ML0092	68562	69889
ML0092	70733	71242
ML0092	77321	77632
ML0092	80442	80635
ML0092	80776	81601
ML0092	85123	85527
ML0092	85689	85760
ML0093	158	680
ML0093	3704	3928
ML0093	5393	6070
ML0094	18314	21103
ML0094	27845	28560
ML0094	29243	30124
ML0094	30430	31010
ML0094	31660	32684
ML0094	34150	34569
ML0094	36190	36872
ML0094	61542	61671
ML0094	67416	67785
ML0094	67967	68416
ML0094	69968	70453
ML0094	71884	72291
ML0095	27364	29909
ML0095	49306	51038
ML0095	53284	53449
ML0095	69120	69312
ML0095	70014	70231
ML0096	1333	3798
ML0096	3907	4770
ML0096	10153	10661
ML0096	21411	22198
ML0096	28687	29194
ML0096	30132	30498
ML0096	30717	32914
ML0096	42703	43519
ML0096	56576	57488
ML0096	59184	59342
ML0096	86286	86494
ML0096	110017	110101
ML0097	66	240
ML0097	7831	8454
ML0097	10877	11139
ML0097	13269	13748
ML0097	19203	19493
ML0097	25103	26575
ML0097	33204	33891
ML0097	35564	35774
ML0097	42269	43436
ML0097	46552	46949
ML0097	49116	49328
ML0097	49885	50016
ML0097	50955	51106
ML0097	59390	59612
ML0097	60555	61150
ML0097	71169	73571
ML0097	74448	74712
ML0097	76109	76400
ML0097	76647	76793
ML0097	77675	78266
ML0097	78985	79345
ML0097	79519	80697
ML0097	81449	82728
ML0097	84409	86549
ML0097	86722	87268
ML0097	88582	88829
ML0098	0	1426
ML0098	1593	1721
ML0098	1879	2737
ML0098	2929	3131
ML0098	3819	4922
ML0098	5096	6951
ML0098	24304	24651
ML0098	25378	26036
ML0098	39789	40205
ML0098	42142	43052
ML0098	44955	45387
ML0098	45927	46052
ML0098	56123	56560
ML0098	65761	65852
ML0098	66225	66364
ML0098	80548	80617
ML0098	81123	81473
ML0098	85687	85811
ML0098	102006	102788
ML0098	106886	107240
ML0098	107694	107965
ML0098	120494	120763
ML0098	121258	122638
ML0098	123792	124418
ML0098	124573	125312
ML0098	131509	132114
ML0098	145775	146596
ML0098	147429	147649
ML0098	156538	157889
ML0098	161370	162061
ML0098	163597	163862
ML0098	164824	167565
ML0099	1802	2048
ML0099	3786	4159
ML0099	14769	15959
ML0099	18711	19209
ML0099	19386	19756
ML0099	73714	73948
ML0099	75315	76199
ML0099	95959	96925
ML0099	97814	98183
ML0099	98472	98572
ML0099	100339	100459
ML0099	100779	101149
ML0099	119156	120153
ML0100	0	2997
ML0100	3413	5016
ML0100	5265	7569
ML0100	7731	8542
ML0100	13910	14408
ML0100	21558	21759
ML0100	21958	22072
ML0100	24113	26002
ML0100	26737	32376
ML0100	36319	38594
ML0100	39756	40321
ML0100	40398	40901
ML0100	41243	43044
ML0100	44596	46387
ML0100	47325	47476
ML0100	56955	58874
ML0100	59658	60416
ML0100	60564	62004
ML0100	62206	62694
ML0101	6	594
ML0101	2014	2947
ML0101	3551	3675
ML0101	9388	9787
ML0101	10816	10921
ML0101	11534	11805
ML0101	13493	13651
ML0101	13876	15443
ML0101	15618	15794
ML0101	16520	19929
ML0101	20161	20497
ML0101	21032	21403
ML0101	28900	29353
ML0101	34724	35949
ML0101	36576	36812
ML0101	41636	42906
ML0101	43285	43404
ML0101	49777	49926
ML0101	60538	60739
ML0101	61126	62019
ML0101	62850	64208
ML0101	65061	65554
ML0101	68459	68890
ML0101	69083	69440
ML0101	70212	72093
ML0101	72906	75076
ML0101	76873	79359
ML0101	85544	85715
ML0101	89950	90258
ML0101	112196	112530
ML0101	117427	117695
ML0101	118614	118805
ML0101	122389	122479
ML0101	122975	123534
ML0101	124125	124515
ML0101	137176	138425
ML0101	153743	154643
ML0101	169430	170696
ML0101	170990	171271
ML0101	178421	178598
ML0101	181136	181214
ML0101	211613	212048
ML0101	222057	223519
ML0101	226246	226822
ML0101	228184	228384
ML0101	228604	228928
ML0101	257940	258575
ML0101	259591	261141
ML0101	262035	262392
ML0101	282261	282368
ML0101	285284	286030
ML0101	288652	290483
ML0101	292125	292358
ML0101	292857	293347
ML0101	321372	321607
ML0101	324364	324934
ML0101	325293	325886
ML0101	325957	329775
ML0101	329957	330282
ML0101	355857	356063
ML0101	360254	360990
ML0101	361271	362141
ML0101	374308	375019
ML0102	767	6928
ML0102	7511	10866
ML0102	13745	17262
ML0102	17455	17865
ML0102	19255	20789
ML0102	20933	21230
ML0102	23435	23982
ML0103	88	360
ML0103	1153	4408
ML0103	6838	7024
ML0103	14923	16133
ML0103	16830	17695
ML0103	26207	26615
ML0103	54409	54510
ML0103	63357	64929
ML0103	65954	67578
ML0103	68661	69355
ML0103	70472	70850
ML0103	71001	71485
ML0103	73501	73904
ML0103	78323	80974
ML0103	88339	88733
ML0103	110317	110860
ML0103	111477	112987
ML0103	128233	128578
ML0103	129661	129892
ML0103	135698	136049
ML0103	150247	151230
ML0103	151959	152500
ML0104	58	3064
ML0104	4075	4190
ML0104	6041	7533
ML0104	8730	9968
ML0105	95	1729
ML0105	1882	2460
ML0105	4283	4577
ML0105	4836	4973
ML0105	7980	8743
ML0105	8923	9707
ML0105	30235	30604
ML0105	68923	69539
ML0105	72430	76406
ML0105	101363	101601
ML0105	124102	124161
ML0105	124501	124787
ML0105	134620	135044
ML0105	136034	136396
ML0105	147090	147524
ML0105	148861	150451
ML0105	151409	152707
ML0105	164643	166570
ML0105	167889	168711
ML0105	170005	170076
ML0105	172869	173177
ML0105	175680	175940
ML0105	194174	194492
ML0105	199697	200454
ML0105	201287	201854
ML0105	207241	207637
ML0105	249792	250064
ML0105	255027	255118
ML0105	262883	263235
ML0105	272666	273492
ML0105	273927	283964
ML0105	284962	285794
ML0106	8	1311
ML0106	13407	13903
ML0106	17697	17992
ML0106	55037	55444
ML0106	55821	55981
ML0106	59906	60720
ML0106	69830	71307
ML0106	78471	78553
ML0106	82146	82379
ML0106	84797	85142
ML0106	85587	85898
ML0106	87726	88439
ML0106	89385	89690
ML0106	96610	96843
ML0106	100112	100782
ML0106	104471	104709
ML0106	107688	108611
ML0106	120489	121619
ML0106	122305	122684
ML0106	123180	123641
ML0106	131556	131897
ML0106	132869	133300
ML0106	134531	134953
ML0106	135739	136095
ML0106	137605	138034
ML0106	138905	139818
ML0106	168826	169719
ML0106	173098	174704
ML0106	175426	175811
ML0106	177510	177758
ML0106	178163	178621
ML0106	179412	180921
ML0106	191257	192726
ML0106	196004	197945
ML0106	198420	198482
ML0106	201471	201966
ML0106	202301	203136
ML0106	210357	210692
ML0106	223686	224171
ML0106	230316	230992
ML0106	236859	237144
ML0106	238802	239210
ML0106	241840	242343
ML0106	249649	250762
ML0106	252929	253995
ML0107	6	654
ML0107	2246	3931
ML0107	6148	7529
ML0107	7683	11100
ML0107	11806	12850
ML0107	13584	14304
ML0107	14726	15173
ML0107	15832	17734
ML0107	27063	27136
ML0107	27834	28794
ML0107	32377	32902
ML0107	33210	34188
ML0107	36432	36947
ML0107	38918	39821
ML0107	47540	48046
ML0107	48201	48309
ML0107	48513	49734
ML0107	51639	54534
ML0107	60029	60852
ML0107	61671	65822
ML0108	0	1020
ML0108	1202	2017
ML0108	2194	3441
ML0108	22841	24398
ML0109	22	809
ML0109	2754	2911
[truncated: 21,579 more rows]
