# Supplementary material for: Diverse RNA interference strategies in early-branching metazoans
Source: BMC Evol Biol. 2018 Nov 1;18:160. doi: 10.1186/s12862-018-1274-2 (PMC6211395; doi:10.1186/s12862-018-1274-2)
Supplement: Supplementary file 4 — Locations of annotated RNAi loci from Drosophila, Amphimedon, Nematostella and Mnemiopsis. Genomic loci of annotated miRNA, piRNA, endo-siRNA and 25-mer clusters in all four species. (GZ 1305 kb) [file 12862_2018_1274_MOESM4_ESM.gz › Mnemiopsis/Mnemiopsis_endo-siRNAs_unique_merged.bed]

ML0001	82787	83016
ML0002	707	1120
ML0002	7384	7751
ML0003	80961	81744
ML0003	86996	87345
ML0005	6183	9754
ML0005	10068	12974
ML0005	13460	14651
ML0005	19662	20057
ML0006	29977	31250
ML0006	81754	81807
ML0006	92963	93684
ML0007	99042	99372
ML0007	99780	99871
ML0007	102373	102654
ML0007	103022	103143
ML0007	215818	215926
ML0007	216434	217091
ML0007	221842	222268
ML0007	241795	241862
ML0008	14494	15105
ML0008	67076	67274
ML0009	3507	3811
ML0010	69042	69744
ML0010	70315	71231
ML0011	90197	91359
ML0013	4451	5050
ML0013	5556	6660
ML0014	30902	31112
ML0015	4307	4604
ML0015	47668	48093
ML0015	124985	125424
ML0016	15036	15104
ML0019	12170	13421
ML0019	13772	13847
ML0019	17460	17523
ML0019	74001	74646
ML0019	86683	87602
ML0019	118842	119065
ML0019	137038	137328
ML0019	137487	137908
ML0020	7605	8249
ML0020	10745	11661
ML0021	56876	57320
ML0021	97675	97835
ML0021	175151	175831
ML0021	236632	236856
ML0021	257479	258297
ML0021	268365	269448
ML0021	270072	270484
ML0021	273722	273786
ML0021	300820	300953
ML0021	312877	313120
ML0022	22480	26786
ML0022	45856	46860
ML0022	58772	59046
ML0022	413213	413530
ML0022	439299	446803
ML0022	448454	448909
ML0022	450230	456093
ML0022	457936	463828
ML0022	464047	464647
ML0022	468744	469004
ML0023	35096	35421
ML0024	2603	2825
ML0024	17995	18500
ML0024	20354	20514
ML0025	498	1364
ML0025	57235	57557
ML0025	99294	99451
ML0026	10306	10414
ML0026	33397	34487
ML0026	161642	165416
ML0026	216069	216436
ML0026	272700	277053
ML0026	308594	311685
ML0026	318998	319871
ML0026	342934	343778
ML0026	356761	364153
ML0026	364406	364574
ML0026	390286	390436
ML0026	392615	398387
ML0027	716	1047
ML0028	56127	56315
ML0030	404	638
ML0030	16242	16806
ML0030	40101	40974
ML0030	41866	43316
ML0030	43798	44832
ML0030	50866	51204
ML0030	51234	51502
ML0032	83525	84064
ML0032	216922	217160
ML0032	270293	270398
ML0032	297605	302324
ML0032	302471	302697
ML0032	341297	342178
ML0032	362706	363126
ML0032	474811	475598
ML0032	487618	487772
ML0032	547817	547921
ML0032	567010	568511
ML0032	589014	590628
ML0032	591606	591830
ML0032	641747	641842
ML0032	671349	672271
ML0032	692568	692803
ML0032	692960	694056
ML0032	705311	706407
ML0033	35616	35824
ML0033	56286	56393
ML0033	103710	106294
ML0034	20299	20796
ML0034	22760	23324
ML0035	49654	49781
ML0035	53542	54055
ML0035	129526	129724
ML0035	155835	156223
ML0036	564	720
ML0036	16465	16759
ML0036	16919	17749
ML0036	18091	18332
ML0036	47525	47865
ML0036	49771	49854
ML0038	413	802
ML0038	1645	2523
ML0038	3450	3760
ML0039	3195	3596
ML0039	4284	4573
ML0039	5264	5724
ML0039	7120	7314
ML0043	2785	2910
ML0044	186963	187346
ML0044	211243	211341
ML0044	211861	212784
ML0044	213333	213593
ML0044	213744	215311
ML0044	217252	226666
ML0044	227216	228266
ML0044	230313	230671
ML0044	231642	232158
ML0044	233480	234105
ML0044	235128	235318
ML0044	237999	238186
ML0044	238537	239570
ML0044	241461	242008
ML0044	244776	246005
ML0044	248574	249963
ML0044	251347	256086
ML0044	256559	259617
ML0044	261591	263939
ML0044	297352	297990
ML0044	331642	332001
ML0044	352753	352870
ML0044	362868	362926
ML0045	9121	9238
ML0045	57571	58012
ML0046	1794	1871
ML0046	56432	56634
ML0046	57402	58674
ML0046	59309	65476
ML0046	65651	65910
ML0046	66481	69450
ML0046	76803	77323
ML0046	90177	90377
ML0047	79682	82600
ML0047	84234	84379
ML0047	84671	84772
ML0047	84923	85924
ML0049	2219	2588
ML0049	141461	141755
ML0049	144951	146190
ML0049	148748	148880
ML0049	283403	291942
ML0049	354212	354572
ML0049	383442	384143
ML0049	385990	387181
ML0049	387508	387982
ML0049	441461	442575
ML0050	21554	21687
ML0050	86551	88865
ML0050	93610	96105
ML0050	96900	97379
ML0050	176188	176567
ML0050	177042	181861
ML0050	183253	183974
ML0051	21794	22484
ML0051	92487	92693
ML0051	94268	94513
ML0051	162834	163337
ML0051	163751	164305
ML0051	195970	196160
ML0051	232315	232471
ML0051	322094	322782
ML0052	18161	18889
ML0052	21934	23351
ML0052	48856	51205
ML0052	125594	127755
ML0052	155304	155712
ML0052	155918	157643
ML0052	176597	176802
ML0052	176981	177199
ML0052	177442	177575
ML0053	92448	93385
ML0053	93629	94324
ML0053	245523	245828
ML0053	286883	287626
ML0053	330851	331533
ML0053	358290	359003
ML0053	377653	378288
ML0053	523663	524161
ML0053	569166	570343
ML0055	9951	10357
ML0055	85618	86899
ML0055	88578	89124
ML0057	26200	26632
ML0057	104175	104698
ML0057	104961	105102
ML0057	105258	105630
ML0057	105782	106700
ML0058	2870	3051
ML0060	2617	2717
ML0061	101008	101962
ML0061	158207	158259
ML0061	158763	158992
ML0061	179276	179498
ML0062	4871	5129
ML0062	38343	39106
ML0063	11816	14493
ML0063	27822	28056
ML0063	52061	52302
ML0063	70896	72700
ML0063	85086	85646
ML0063	125312	126115
ML0063	127372	127784
ML0063	134026	134486
ML0064	32838	33068
ML0065	60731	60847
ML0066	7696	14036
ML0066	14244	14550
ML0066	15618	16287
ML0067	1005	1249
ML0067	2680	2943
ML0067	7587	7839
ML0069	14115	15858
ML0069	75474	75660
ML0069	341073	341398
ML0070	25627	26208
ML0070	28081	28205
ML0070	28428	29855
ML0070	30894	32945
ML0070	38980	39278
ML0072	16048	16714
ML0072	18143	18429
ML0072	20525	21157
ML0073	133386	133548
ML0073	142288	142642
ML0073	316920	316988
ML0074	5386	7885
ML0074	20069	20150
ML0074	21546	22028
ML0074	23891	24526
ML0074	25913	27055
ML0074	33807	34060
ML0074	81332	83885
ML0074	84478	85820
ML0074	86133	86350
ML0074	87199	87555
ML0074	146308	146647
ML0074	152837	153411
ML0074	238617	239109
ML0074	248352	248735
ML0074	249967	250196
ML0074	314531	315920
ML0074	335336	336426
ML0076	431	933
ML0076	77229	77289
ML0076	77509	77563
ML0076	77741	78278
ML0076	84071	84324
ML0077	101	282
ML0078	70777	70846
ML0078	93376	93427
ML0080	117	832
ML0080	1150	1553
ML0080	31683	32403
ML0080	54487	55405
ML0080	91748	91928
ML0080	128765	128905
ML0080	129533	129929
ML0080	231271	231462
ML0080	232373	232439
ML0080	239064	239215
ML0080	246359	247819
ML0081	211	1053
ML0082	6160	6458
ML0082	9633	9812
ML0083	31434	32382
ML0083	32869	34010
ML0085	19682	20158
ML0085	57656	57912
ML0087	27399	27988
ML0087	56444	56575
ML0087	113032	113441
ML0087	117084	117526
ML0087	124285	124661
ML0087	136744	137117
ML0087	147071	147608
ML0088	44976	45477
ML0089	30716	31958
ML0089	37913	38021
ML0090	142405	143098
ML0091	56199	56569
ML0091	56890	58906
ML0091	175448	176027
ML0091	200989	201617
ML0091	201821	202439
ML0091	208720	209088
ML0091	209254	209312
ML0091	209739	210293
ML0091	210491	210645
ML0091	246254	246345
ML0092	20179	20267
ML0092	56567	58089
ML0092	81222	81275
ML0095	28456	28635
ML0095	49306	51038
ML0095	69120	69312
ML0096	2122	2590
ML0096	110017	110101
ML0097	19203	19493
ML0097	49116	49328
ML0098	24304	24651
ML0098	39789	40177
ML0098	145775	146596
ML0098	166694	166782
ML0100	113	357
ML0100	1310	1829
ML0100	3413	3739
ML0100	4201	4705
ML0100	5611	7569
ML0100	14142	14222
ML0100	24914	25013
ML0100	26737	32376
ML0100	45138	45363
ML0100	47397	47457
ML0101	21057	21403
ML0101	61402	61464
ML0101	76873	79288
ML0101	117427	117695
ML0101	211613	211998
ML0101	326601	326881
ML0102	4831	5397
ML0102	9348	10500
ML0102	13745	14076
ML0102	14201	15240
ML0103	6838	7024
ML0103	63764	64485
ML0103	71001	71485
ML0103	112273	112341
ML0103	115335	115505
ML0105	4836	4973
ML0105	194174	194492
ML0105	249792	249987
ML0105	272975	273049
ML0105	274797	275412
ML0105	275569	276761
ML0105	276857	279908
ML0105	280417	281093
ML0105	281487	282175
ML0105	282407	282547
ML0105	282800	283513
ML0105	283739	283820
ML0105	285057	285794
ML0106	70261	70407
ML0106	178269	178621
ML0106	179581	180082
ML0106	230316	230992
ML0107	6556	6781
ML0107	62188	63683
ML0107	64252	65032
ML0108	2831	3441
ML0109	5772	5956
ML0109	6132	6502
ML0109	11298	12287
ML0109	15895	17776
ML0109	18130	20381
ML0109	20558	22242
ML0109	27807	29873
ML0109	37847	38061
ML0109	51458	52782
ML0109	80438	80521
ML0109	111312	111543
ML0110	31368	31546
ML0110	59542	60375
ML0111	3376	3456
ML0112	39436	42534
ML0113	3777	4122
ML0114	479	7946
ML0114	8421	9010
ML0114	9370	9829
ML0114	9995	11900
ML0116	12678	13635
ML0116	115267	115378
ML0116	119161	119927
ML0117	23513	23770
ML0117	179849	185552
ML0117	243977	244654
ML0117	245435	245528
ML0117	248320	248447
ML0117	249437	253806
ML0117	255009	258569
ML0118	11204	13419
ML0120	31802	31902
ML0120	69069	70455
ML0120	70608	71019
ML0120	72552	72750
ML0120	84874	85359
ML0120	136660	136742
ML0120	168525	170036
ML0120	238735	238901
ML0120	291770	292212
ML0123	41853	42071
ML0123	77384	79613
ML0123	98017	98258
ML0123	104259	104339
ML0124	66425	66656
ML0124	71507	72112
ML0125	3570	3623
ML0125	13210	13318
ML0125	59098	60044
ML0125	62973	63234
ML0125	65446	65741
ML0125	66003	66421
ML0126	2143	3456
ML0127	2551	4233
ML0127	78340	78554
ML0128	32112	32817
ML0128	33195	34156
ML0128	38645	39641
ML0128	42074	42615
ML0128	45277	46837
ML0128	47384	48019
ML0128	49246	50196
ML0128	50435	51359
ML0128	51557	52051
ML0130	5970	6976
ML0130	8441	10367
ML0131	50572	50903
ML0131	60624	60785
ML0131	93271	93847
ML0132	28563	29794
ML0134	7096	7216
ML0134	10560	10826
ML0134	84864	85064
ML0134	87514	87934
ML0134	89960	92911
ML0134	98348	99194
ML0134	99575	101262
ML0134	101451	102537
ML0134	105702	107491
ML0134	108925	111485
ML0134	111826	114678
ML0134	114800	115716
ML0134	116204	118140
ML0134	118821	119475
ML0134	121301	123974
ML0134	124269	124702
ML0134	127927	128454
ML0134	135944	136352
ML0134	140482	141739
ML0135	46415	47317
ML0135	47792	47957
ML0135	101796	101975
ML0135	102213	102353
ML0135	164003	164758
ML0135	166212	166418
ML0135	167923	168036
ML0135	175024	175226
ML0136	139395	141313
ML0136	141467	142269
ML0138	6905	7096
ML0138	87514	88032
ML0138	90482	92163
ML0138	95174	96636
ML0138	99046	100262
ML0138	100423	100896
ML0138	101272	102843
ML0139	8922	9126
ML0140	46088	47068
ML0141	9447	9613
ML0141	15648	15752
ML0141	15990	17181
ML0141	61659	62047
ML0141	62651	63115
ML0141	92620	92981
ML0141	102696	102811
ML0142	30	1044
ML0142	4470	6096
ML0142	6301	18787
ML0143	80346	80442
ML0143	96641	96779
ML0144	239	377
ML0144	2712	3498
ML0144	7834	8088
ML0144	120394	122459
ML0144	166548	166851
ML0144	168889	169155
ML0144	183060	183426
ML0144	189885	190561
ML0144	190716	190959
ML0144	253506	255079
ML0145	2095	2353
ML0146	30373	30490
ML0147	52	218
ML0148	72243	72327
ML0148	75023	75206
ML0149	27246	27479
ML0150	4795	6024
ML0150	13668	14615
ML0150	17843	18053
ML0150	46313	46589
ML0150	70770	70934
ML0151	128539	128795
ML0151	130033	130535
ML0151	133439	133526
ML0151	136677	138163
ML0152	585	1237
ML0154	371	444
ML0154	5027	5518
ML0154	15773	15989
ML0154	36215	36403
ML0154	75708	76043
ML0154	86322	87186
ML0154	131875	132226
ML0154	138045	139202
ML0156	47115	47584
ML0156	71178	71272
ML0156	76766	80600
ML0156	83926	84729
ML0156	142040	142910
ML0156	171441	171583
ML0156	205375	206607
ML0156	298988	299254
ML0156	304397	304456
ML0157	117	179
ML0157	9331	10857
ML0157	12180	13193
ML0157	21921	22247
ML0157	28817	30047
ML0157	43520	45184
ML0157	213423	213530
ML0157	264610	265576
ML0157	341888	342454
ML0157	417913	419278
ML0157	424657	426873
ML0157	513424	513597
ML0157	514705	514937
ML0159	3565	3901
ML0159	16926	17009
ML0159	17175	18275
ML0159	18855	18940
ML0159	19767	19982
ML0159	20230	20779
ML0161	39286	39414
ML0161	39712	41275
ML0161	45158	45796
ML0161	52582	52865
ML0162	12334	14595
ML0162	15398	15751
ML0162	24512	26425
ML0162	26728	28386
ML0162	31747	31856
ML0163	4902	5168
ML0163	15201	16343
ML0163	153645	154653
ML0163	179296	179528
ML0163	201007	201922
ML0163	378761	378966
ML0163	440242	440298
ML0163	496353	496572
ML0163	500999	501065
ML0163	519496	519970
ML0163	521147	521385
ML0163	537152	537324
ML0163	586198	586342
ML0164	272	821
ML0164	14293	14858
ML0166	673	1118
ML0166	16410	16532
ML0167	153119	154146
ML0167	198323	198767
ML0170	7837	8011
ML0170	8844	10129
ML0172	406	880
ML0172	18576	19050
ML0173	46883	47410
ML0173	64736	65421
ML0173	94568	95278
ML0173	163971	164485
ML0174	40465	41426
ML0174	128626	128683
ML0174	153155	153941
ML0174	304918	305119
ML0174	373251	373652
ML0176	20679	25073
ML0177	44742	45175
ML0177	46988	47527
ML0178	121858	123198
ML0178	123742	125184
ML0178	126872	127662
ML0178	128511	128602
ML0179	160817	162665
ML0179	163105	165285
ML0179	165603	167101
ML0179	349177	350273
ML0179	420193	420642
ML0179	475191	475355
ML0179	583577	584444
ML0180	143220	143882
ML0180	239160	239633
ML0180	254613	254818
ML0180	327029	328583
ML0180	329170	329264
ML0180	329581	330792
ML0180	331400	332418
ML0180	357285	357597
ML0180	401892	405656
ML0180	408140	408401
ML0180	410537	411020
ML0180	412192	414909
ML0180	422742	423185
ML0180	429550	430243
ML0180	453579	453989
ML0180	454660	455465
ML0180	529795	530350
ML0180	555394	555491
ML0181	46217	47699
ML0181	68742	68922
ML0181	87093	89774
ML0181	194405	194593
ML0182	9431	10329
ML0182	10534	10798
ML0182	15812	16728
ML0183	8030	8090
ML0183	11135	11541
ML0183	14711	14944
ML0186	742	1328
ML0186	18559	18671
ML0186	23967	24203
ML0186	25006	25509
ML0186	53398	53458
ML0186	53984	54537
ML0188	64	438
ML0188	669	813
ML0191	191618	192497
ML0191	192659	192925
ML0191	253952	254596
ML0191	282706	282873
ML0191	299795	300974
ML0191	312178	312568
ML0191	364310	366544
ML0191	366698	367110
ML0191	392305	393730
ML0191	396335	396913
ML0191	436803	436985
ML0192	13489	13621
ML0192	56598	57344
ML0194	10955	12292
ML0194	12468	13341
ML0194	70545	71526
ML0194	77808	79691
ML0194	95942	96254
ML0195	1108	2471
ML0198	18264	18579
ML0198	54129	54284
ML0198	91036	91269
ML0198	107370	108546
ML0198	108760	109875
ML0198	110075	110812
ML0198	125603	126200
ML0198	127088	128073
ML0198	128763	129444
ML0198	145117	145832
ML0200	44080	45226
ML0200	46174	47322
ML0200	48861	49401
ML0200	52649	54011
ML0200	54157	55108
ML0200	55455	56427
ML0200	56891	58636
ML0200	58808	59454
ML0200	60455	61708
ML0200	66396	66791
ML0200	68721	70221
ML0200	71854	72329
ML0200	72532	73437
ML0200	74586	75142
ML0200	98436	98979
ML0200	120327	121007
ML0200	215462	215671
ML0200	227508	227799
ML0200	300328	300627
ML0200	380626	382287
ML0200	414811	415263
ML0200	435293	435709
ML0200	446037	446587
ML0200	477037	477997
ML0200	483243	483317
ML0200	486508	488584
ML0200	501363	501605
ML0201	95250	95636
ML0201	96094	96463
ML0201	97510	98492
ML0203	53865	55309
ML0203	56847	58705
ML0203	58881	59540
ML0203	59764	60995
ML0203	65880	66436
ML0203	70581	71554
ML0203	74888	75292
ML0204	225	284
ML0211	404	721
ML0211	1691	1959
ML0211	3889	6578
ML0211	86829	87022
ML0211	87660	89014
ML0211	99880	100113
ML0211	121787	122356
ML0211	160934	161017
ML0211	306386	306781
ML0211	308798	309085
ML0211	337970	338307
ML0213	4304	8802
ML0213	8987	9488
ML0216	16796	18292
ML0216	20491	20812
ML0218	4022	4802
ML0220	6572	6737
ML0220	24508	24609
ML0220	43231	43510
ML0220	54659	55379
ML0220	139744	140534
ML0223	1217	1458
ML0223	62047	62241
ML0223	134588	135282
ML0224	4881	5049
ML0224	36127	36307
ML0224	36859	37632
ML0224	86941	87139
ML0224	150048	151286
ML0224	152446	152931
ML0224	154517	154758
ML0225	2283	2506
ML0225	8837	9500
ML0225	11037	11255
ML0225	15818	16876
ML0225	20045	20124
ML0225	23892	24478
ML0225	30599	30846
ML0225	31747	31992
ML0230	10587	10956
ML0230	29873	30195
ML0231	4201	4484
ML0231	24164	24218
ML0231	29508	29659
ML0233	20632	21048
ML0236	9993	11045
ML0236	11332	11962
ML0238	14189	15288
ML0238	15454	16445
ML0238	20017	21068
ML0238	21080	21904
ML0238	22111	25553
ML0238	26202	26738
ML0238	28148	28626
ML0239	8497	8853
ML0239	9828	10231
ML0239	18294	18443
ML0240	2004	2447
ML0240	4527	5540
ML0240	11850	11986
ML0240	12186	12684
ML0241	49269	49533
ML0241	92925	93358
ML0242	11556	11894
ML0243	43	585
ML0244	125533	126231
ML0244	135756	135949
ML0245	10511	12265
ML0245	59510	60120
ML0245	98629	99406
ML0247	3850	4015
ML0248	204	328
ML0250	223903	224452
ML0250	224703	225130
ML0250	226661	227287
ML0250	269029	269309
ML0251	393	4180
ML0251	5809	5948
ML0251	7341	8259
ML0252	37339	37623
ML0252	60132	60490
ML0254	22925	23481
ML0255	9	451
ML0257	30	271
ML0259	58826	59013
ML0259	67637	70645
ML0259	70851	72117
ML0259	115753	115948
ML0261	15421	16731
ML0261	17145	17398
ML0261	18121	18885
ML0261	59750	59981
ML0263	4836	5160
ML0263	58160	58700
ML0263	69689	69783
ML0264	77664	77751
ML0264	89127	90740
ML0265	1143	1366
ML0265	4246	4561
ML0266	22266	22929
ML0266	40160	40979
ML0266	58083	58844
ML0266	63325	63971
ML0266	74706	79727
ML0269	6548	6862
ML0271	1659	2404
ML0273	217247	217460
ML0274	46420	46543
ML0275	29310	29683
ML0275	46440	46907
ML0276	2730	3234
ML0276	7276	9975
ML0277	37297	37593
ML0277	102067	103681
ML0277	107107	107883
ML0278	11851	13133
ML0278	17411	19689
ML0278	19953	21720
ML0278	34699	34885
ML0278	56928	57237
ML0278	59260	59695
ML0278	63184	63480
ML0279	1637	1963
ML0287	18120	18439
ML0287	37327	37582
ML0291	9589	13173
ML0294	22530	23138
ML0294	23988	24387
ML0294	35695	35867
ML0295	5058	7187
ML0295	89152	89301
ML0295	109597	109720
ML0295	161699	161766
ML0296	142983	143313
ML0297	17965	18166
ML0297	22134	22699
ML0297	30322	30625
ML0298	2276	2672
ML0298	3535	3753
ML0298	4208	4817
ML0298	4972	5392
ML0298	8977	9784
ML0298	10648	13130
ML0298	13833	16691
ML0298	16953	20778
ML0299	2518	2631
ML0299	2811	3284
ML0300	3852	4101
ML0300	5118	5367
ML0300	41172	41626
ML0301	8563	8994
ML0302	1373	1563
ML0302	18462	18892
ML0302	19047	19728
ML0302	21435	22071
ML0302	22958	23106
ML0302	24893	25011
ML0302	40402	40521
ML0302	41704	41830
ML0302	44383	45226
ML0302	210210	211703
ML0302	260102	260279
ML0302	263706	264679
ML0302	353336	353723
ML0302	355549	356012
ML0302	356214	357276
ML0302	379358	379730
ML0303	5258	5868
ML0303	6325	9506
ML0303	9598	15141
ML0303	20963	23335
ML0303	23859	24122
ML0303	24339	24885
ML0303	25068	26339
ML0303	52652	53419
ML0303	54533	54719
ML0304	73195	73248
ML0304	114424	115009
ML0304	116827	117397
ML0304	146442	153396
ML0304	153621	153691
ML0304	153931	154047
ML0304	169126	170628
ML0305	177891	178253
ML0305	178569	179122
ML0305	179919	180397
ML0305	182427	184287
ML0305	184453	186723
ML0305	231729	232598
ML0309	56244	56445
ML0309	57158	57806
ML0309	76380	76676
ML0310	24269	24879
ML0312	31650	31704
ML0312	45181	46388
ML0312	71573	71994
ML0313	8019	10402
ML0313	10577	10912
ML0315	21760	23499
ML0315	24635	24848
ML0317	513	796
ML0317	79900	80299
ML0317	161360	161794
ML0317	162594	162838
ML0317	172878	172989
ML0317	173145	173594
ML0318	1908	2075
ML0318	52281	52585
ML0319	11	417
ML0320	2764	2883
ML0321	57881	57997
ML0321	59846	60549
ML0321	93525	93609
ML0321	115117	115364
ML0321	170425	170832
ML0321	195769	195990
ML0322	77904	78365
ML0322	97253	97335
ML0322	156812	157325
ML0322	158189	158398
ML0322	158771	158894
ML0322	159550	160194
ML0322	162096	165095
ML0322	166040	167339
ML0322	167707	168281
ML0322	168475	170225
ML0322	171886	172147
ML0322	172434	172594
ML0322	173844	173972
ML0322	175486	175569
ML0322	175782	178228
ML0322	219283	220237
ML0322	229842	230934
ML0322	233690	234151
ML0323	104970	105166
ML0323	162494	162772
ML0323	162916	164153
ML0323	164362	165195
ML0323	165745	166269
ML0323	240673	240885
ML0323	267352	267780
ML0324	1064	1133
ML0324	31996	33097
ML0324	76718	79021
ML0324	139948	140270
ML0324	169150	169769
ML0325	29340	32096
ML0325	34179	34582
ML0325	47105	52147
ML0325	52334	54848
ML0325	87555	87955
ML0325	103126	103985
ML0325	108209	108691
ML0325	113329	114471
ML0325	114985	115957
ML0325	116622	117445
ML0325	179295	179554
ML0325	218253	218454
ML0326	71556	71871
ML0326	94990	95222
ML0326	114885	115364
ML0327	4259	4644
ML0328	4184	4473
ML0329	4450	6216
ML0329	47754	48638
ML0329	61317	61670
ML0329	75942	76335
ML0329	105777	106296
ML0329	117627	117725
ML0331	49873	50139
ML0332	163178	166024
ML0332	204388	205110
ML0332	207550	207769
ML0332	234839	234907
ML0332	412362	412878
ML0334	83581	85147
ML0334	143837	144562
ML0334	145372	146255
ML0334	154200	154300
ML0334	154462	156340
ML0334	156545	157796
ML0335	3787	4531
ML0336	15569	16755
ML0336	39827	40166
ML0336	100846	101183
ML0336	157803	158640
ML0336	158908	159660
ML0336	161861	162843
ML0336	164140	164287
ML0336	171486	172270
ML0336	172760	173104
ML0336	174207	174323
ML0338	612	816
ML0339	4167	6167
ML0339	39598	39739
ML0339	45088	45325
ML0339	66575	66888
ML0339	112024	112978
ML0339	116644	117658
ML0339	125497	126253
ML0340	3611	3779
ML0340	6527	6890
ML0343	91321	91665
ML0343	119756	120595
ML0343	134836	135611
ML0344	3835	4033
ML0346	11236	11421
ML0346	12578	14022
ML0346	139991	140847
ML0346	282984	283271
ML0346	299616	299788
ML0346	299973	300056
ML0346	402656	402807
ML0346	419055	419720
ML0346	420736	423746
ML0346	437305	437579
ML0346	493068	494909
ML0346	505436	505981
ML0346	584422	585309
ML0346	585675	586841
ML0346	588545	588782
ML0346	590677	590752
ML0347	8065	8300
ML0350	1782	2958
ML0350	3340	6402
ML0350	96023	97152
ML0350	127328	127785
ML0350	127957	128453
ML0350	128606	131901
ML0352	6503	7052
ML0352	7206	7403
ML0352	10333	10768
ML0352	27831	28508
ML0352	48099	48494
ML0353	18708	19393
ML0353	20556	20880
ML0353	28269	29045
ML0354	10251	10556
ML0354	11311	11962
ML0354	12134	12297
ML0356	2487	3146
ML0356	6432	8141
ML0356	8942	11373
ML0356	13324	14893
ML0357	2685	2901
ML0358	89600	90532
ML0359	98228	98920
ML0359	148756	148980
ML0360	3449	3653
ML0360	3880	5450
ML0360	14372	14557
ML0361	17748	17964
ML0361	44407	45732
ML0361	46044	46313
ML0361	47672	49273
ML0364	4657	4994
ML0366	1036	3613
ML0366	58349	58835
ML0370	62971	63958
ML0370	81401	82036
ML0370	110252	110497
ML0370	115588	116064
ML0370	116444	117576
ML0370	118990	120645
ML0371	25692	25909
ML0371	50741	51130
ML0371	65961	68910
ML0371	102317	102419
ML0371	117673	117794
ML0371	168208	168445
ML0371	168712	169259
ML0375	9568	10101
ML0375	11171	11420
ML0380	91177	92258
ML0380	94138	94212
ML0380	94467	98892
ML0380	99488	99972
ML0380	177673	178062
ML0380	218807	219127
ML0381	53168	56075
ML0382	3849	3951
ML0383	36086	36433
ML0383	42271	42489
ML0383	68481	68989
ML0387	41306	41747
ML0388	5709	6304
ML0388	9294	9654
ML0388	10232	10979
ML0388	78417	79211
ML0388	324473	324846
ML0388	329397	330106
ML0388	375925	376174
ML0388	406563	408257
ML0388	408761	410734
ML0392	11565	11621
ML0393	1025	1722
ML0394	328	534
ML0397	79371	79553
ML0398	5261	5737
ML0398	28347	37694
ML0398	54134	54310
ML0398	68706	68938
ML0398	87967	88164
ML0400	89353	91587
ML0400	121144	121389
ML0400	138835	138916
ML0400	149601	149687
ML0401	6629	6753
ML0402	284	1296
ML0404	29313	29853
ML0404	51747	53102
ML0404	65626	66201
ML0405	4888	5540
ML0405	10263	11009
ML0405	11228	14592
ML0405	109971	110167
ML0405	232971	235440
ML0406	24030	24216
ML0406	50797	51091
ML0406	56901	57829
ML0406	66429	66824
ML0406	69404	69755
ML0407	2506	3004
ML0407	5515	6836
ML0407	166987	171131
ML0407	173028	173704
ML0407	184309	185198
ML0410	51	596
ML0411	395	590
ML0411	1151	1539
ML0412	26293	26457
ML0413	7597	7709
ML0413	17021	17678
ML0413	19345	19915
ML0414	1283	2413
ML0414	2581	2779
ML0414	5379	6685
ML0414	6870	10231
ML0414	13970	15681
ML0414	32114	32187
ML0416	3419	4131
ML0418	4867	5065
ML0418	13520	14138
ML0420	81428	81810
ML0420	99540	99644
ML0421	389	812
ML0421	1011	1513
ML0421	135576	136292
ML0421	136533	139928
ML0421	140307	141821
ML0421	145186	150203
ML0421	150772	152186
ML0421	152339	152478
ML0421	153451	153970
ML0423	4843	4903
ML0425	162	232
ML0426	68024	68116
ML0426	68764	69528
ML0427	47220	47373
ML0427	143578	143704
ML0427	171705	172276
ML0427	241782	241905
ML0427	245744	245799
ML0427	265666	266133
ML0427	271526	272024
ML0427	276277	276873
ML0427	283861	284119
ML0427	291064	291224
ML0427	307481	307840
ML0428	23474	23630
ML0432	4210	4435
ML0433	96162	96354
ML0433	122512	122967
ML0433	125527	125681
ML0435	96739	97121
ML0435	101063	101668
ML0435	123882	123952
ML0435	176067	176130
ML0438	1008	4487
ML0439	1	1744
ML0439	1982	2555
ML0439	2710	2944
ML0439	3593	4014
ML0439	5341	6172
ML0441	10633	11592
ML0441	158212	159078
ML0441	233121	233698
ML0441	268984	269292
ML0443	1676	1747
ML0443	1899	2076
ML0446	16224	16333
ML0447	8665	10651
ML0447	32710	33212
ML0449	22466	22601
ML0449	49867	50156
ML0449	67156	67715
ML0449	144009	144075
ML0449	147155	147391
ML0452	16629	17824
ML0452	176691	177251
ML0452	193841	198167
ML0452	218248	220146
ML0452	245439	245903
ML0452	417355	417827
ML0452	482484	482859
ML0453	11590	11871
ML0454	427	1194
ML0454	24283	24978
ML0455	6509	6869
ML0456	4072	4550
ML0459	25449	26091
ML0460	52	365
ML0460	35175	39987
ML0463	46089	46140
ML0463	161188	161440
ML0464	68021	68323
ML0464	74882	76008
ML0464	87866	88356
ML0464	92311	92588
ML0464	199763	200167
ML0464	272276	272406
ML0464	288134	289125
ML0464	300397	301623
ML0465	31113	35829
ML0465	38295	39467
ML0465	40131	43184
ML0465	45107	57293
ML0465	144872	145003
ML0465	182232	182795
ML0465	211234	211752
ML0466	2738	4542
ML0466	6018	8307
ML0467	23788	23910
ML0467	145566	146332
ML0469	11223	11539
ML0469	11781	11938
ML0470	2526	2961
ML0470	4773	7948
ML0470	8211	9098
ML0470	12140	12506
ML0470	12693	13104
ML0470	15022	15429
ML0470	19516	19816
ML0470	24019	25002
ML0470	29404	30024
ML0473	10789	11046
ML0473	41551	41816
ML0473	46366	46696
ML0474	311	2322
ML0474	2569	2999
ML0474	3211	4160
ML0474	4355	4511
ML0476	43599	47072
ML0476	67030	67501
ML0476	95482	96193
ML0476	100362	100968
ML0478	1225	1493
ML0478	2407	2506
ML0479	30781	32044
ML0479	68164	68392
ML0479	68832	69638
ML0479	203873	205114
ML0479	205281	206125
ML0479	207072	207684
ML0479	282428	283145
ML0479	375276	375475
ML0480	3948	4028
ML0481	26597	27654
ML0481	95541	96023
ML0481	146538	146903
ML0481	169216	169578
ML0484	28536	29029
ML0484	30275	30377
ML0484	30821	31015
ML0486	40137	40352
ML0486	63848	63974
ML0488	20594	20647
ML0489	910	1228
ML0490	223605	223769
ML0490	242899	243116
ML0490	243326	247718
ML0493	26453	26655
ML0493	50649	50998
ML0493	185806	186830
ML0493	187231	188856
ML0493	189097	190613
ML0493	191508	192375
ML0495	3024	3561
ML0496	7529	8016
ML0496	100175	103127
ML0496	103338	104908
ML0496	110269	114738
ML0496	258420	258789
ML0496	265753	265958
ML0496	288518	288680
ML0496	289110	289229
ML0497	10613	11763
ML0497	79094	79429
ML0497	150319	150508
ML0500	22855	23271
ML0500	42201	42318
ML0502	20868	21249
ML0502	29550	29611
ML0503	6238	6606
ML0504	22583	22781
ML0504	30440	31112
ML0505	234	389
ML0505	1557	1630
ML0505	1873	2219
ML0507	20459	24685
ML0507	34140	34541
ML0507	40176	40600
ML0507	42039	43057
ML0507	48180	49381
ML0507	87849	88056
ML0507	200929	201655
ML0508	16124	16387
ML0508	37835	38014
ML0508	38173	40129
ML0508	97238	103886
ML0508	104174	105443
ML0508	118237	118378
ML0508	153499	153710
ML0508	251098	253192
ML0509	16455	19556
ML0509	109839	111650
ML0509	205890	206218
ML0509	230667	231752
ML0509	253409	253651
ML0512	1719	1861
ML0512	2803	2973
ML0512	3261	5192
ML0512	8041	8658
ML0512	9462	10406
ML0512	11330	12508
ML0512	13028	13282
ML0512	13627	15402
ML0512	15710	16273
ML0512	16320	18087
ML0512	20052	20823
ML0512	21777	24640
ML0512	35711	38188
ML0512	39901	41015
ML0512	49355	50093
ML0512	62366	63034
ML0512	96138	96496
ML0512	96800	97140
ML0512	97322	97489
ML0513	5234	6353
ML0513	7018	7325
ML0513	41079	41299
ML0513	54987	56601
ML0513	62363	62438
ML0513	117299	117490
ML0513	153247	153422
ML0513	166683	167267
ML0513	182091	182885
ML0513	182981	185996
ML0513	242578	242829
ML0513	243517	244195
ML0514	8254	8338
ML0514	14033	15679
ML0514	16157	16394
ML0514	22729	23100
ML0514	100694	102579
ML0514	103532	104250
ML0514	104360	105602
ML0514	105752	106465
ML0514	106733	107206
ML0514	109457	110318
ML0514	116407	116756
ML0514	119197	120017
ML0514	122607	126632
ML0514	126951	129172
ML0514	129567	131717
ML0514	132799	136073
ML0514	137327	138736
ML0514	142761	143094
ML0514	171494	171598
ML0514	187701	188126
ML0514	193501	194735
ML0514	199211	199487
ML0516	56847	57056
ML0517	1078	1680
ML0517	2458	9247
ML0517	27377	27513
ML0519	1959	3258
ML0519	139703	140042
ML0519	149171	150450
ML0522	1776	2168
ML0523	75037	75214
ML0523	104977	107511
ML0523	146870	146926
ML0524	1033	1249
ML0529	32459	33607
ML0529	66371	66656
ML0529	70171	70319
ML0530	3876	4064
ML0530	111995	112690
ML0530	116360	123370
ML0531	11128	11462
ML0531	11628	12145
ML0531	17929	18056
ML0532	1145	1779
ML0534	87426	87667
ML0534	94116	94198
ML0536	101006	101235
ML0536	104849	105410
ML0536	172737	172871
ML0536	231888	232358
ML0538	51261	52606
ML0544	100067	100694
ML0544	173758	173919
ML0544	202409	202604
ML0547	7295	7996
ML0547	66722	67050
ML0549	28287	28784
ML0549	74789	74940
ML0550	1915	2021
ML0550	40216	41010
ML0550	269839	269890
ML0550	277345	277740
ML0551	70	1575
ML0551	23687	24407
ML0551	27559	27837
ML0555	9345	9645
ML0559	8861	9013
ML0559	103423	103588
ML0559	104017	104222
ML0559	133896	134043
ML0561	13654	13989
ML0562	6755	8451
ML0562	9701	9801
ML0565	107848	107977
ML0565	137658	143028
ML0565	152704	152768
ML0565	184199	184277
ML0565	184487	184601
ML0566	7656	10552
ML0567	10201	10536
ML0568	356	423
ML0569	143746	143843
ML0569	163511	164820
ML0569	201650	202871
ML0569	208158	209273
ML0569	323108	324030
ML0569	376684	377051
ML0569	483853	484583
ML0569	528001	530114
ML0569	584769	584851
ML0569	590606	590891
ML0569	668658	668851
ML0569	670821	672279
ML0569	729653	729931
ML0573	124578	124771
ML0573	133021	133189
ML0575	4924	5048
ML0576	1679	2643
ML0576	5715	6142
ML0576	11513	11670
ML0576	14696	15051
ML0576	19000	21427
ML0576	21655	24128
ML0576	26077	26581
ML0576	28798	29007
ML0576	29484	29786
ML0576	30471	31685
ML0576	32938	33740
ML0576	34052	34523
ML0576	34697	35265
ML0576	35547	36070
ML0576	36329	36665
ML0576	36917	37077
ML0576	39504	40750
ML0576	40915	41809
ML0576	78485	79009
ML0576	126214	126391
ML0576	128532	133327
ML0576	144472	144851
ML0577	106430	107184
ML0579	1946	2759
ML0579	2912	4101
ML0579	19535	19883
ML0579	45186	46164
ML0579	48566	52379
ML0579	58895	58981
ML0580	110556	110638
ML0580	111360	111778
ML0582	4264	5335
ML0585	11078	11351
ML0585	27830	28045
ML0585	34008	35593
ML0585	60353	60568
ML0586	85599	85948
ML0586	90048	91020
ML0586	92110	95937
ML0590	14716	16704
ML0592	70904	71175
ML0592	71999	72601
ML0592	91927	92070
ML0596	77888	78108
ML0597	92164	92774
ML0598	15882	17187
ML0598	26681	30988
ML0598	50060	50440
ML0598	57273	57428
ML0598	143336	143443
ML0598	171136	175237
ML0602	36247	37038
ML0602	38365	38882
ML0603	3092	3762
ML0603	10617	11080
ML0604	10307	10541
ML0604	19807	20137
ML0604	25706	32729
ML0605	8523	9388
ML0609	1476	1624
ML0609	1770	2685
ML0609	33020	33152
ML0615	4303	5155
ML0615	7608	8301
ML0615	20937	21116
ML0615	143529	145425
ML0615	156156	156826
ML0615	220514	221133
ML0615	226016	226717
ML0616	6437	6552
ML0617	11116	12265
ML0617	28624	29310
ML0617	30653	32392
ML0617	45657	45851
ML0617	46255	47123
ML0617	110387	113893
ML0618	13767	13978
ML0618	15155	15698
ML0618	17647	17952
ML0620	13	702
ML0622	21067	21545
ML0622	22961	27111
ML0622	33855	37615
ML0622	44554	46470
ML0622	47148	53054
ML0622	53474	54594
ML0622	120764	120832
ML0622	144700	144782
ML0622	212966	213332
ML0622	214800	214983
ML0622	384345	384777
ML0625	572	1379
ML0625	3355	4307
ML0626	42303	42581
ML0627	51342	54366
ML0627	56015	56730
ML0632	2605	3065
ML0632	3578	4164
ML0632	40480	41226
ML0632	41585	42905
ML0633	4220	4413
ML0633	73573	73946
ML0633	88762	89292
ML0633	91970	94779
ML0633	126990	127188
ML0633	141039	141357
ML0633	141532	142489
ML0633	210990	213118
ML0633	270109	270343
ML0633	270522	270728
ML0633	325994	326396
ML0633	328985	332291
ML0635	33057	34057
ML0636	5597	6011
ML0639	69506	71066
ML0639	71675	73048
ML0640	9592	10703
ML0640	10848	12011
ML0645	85951	86354
ML0645	111665	112214
ML0646	7933	8413
ML0646	31101	32661
ML0646	47494	48013
ML0646	50040	50560
ML0649	98804	98988
ML0649	228343	229131
ML0649	232662	233441
ML0649	235460	235547
ML0649	307050	309452
ML0649	455554	455990
ML0649	469363	471589
ML0651	2672	2789
ML0653	20094	20280
ML0656	6377	6615
ML0656	7209	7750
ML0657	105158	105837
ML0657	106692	107540
ML0657	236931	237161
ML0657	295731	296243
ML0657	409312	409687
ML0657	429539	429917
ML0657	452561	453393
ML0659	3621	3890
ML0659	4185	4315
ML0659	21925	22230
ML0663	25641	26080
ML0665	323	752
ML0665	13304	13616
ML0665	24589	25850
ML0668	5082	5348
ML0670	101607	102641
ML0670	135847	136317
ML0670	158540	159331
ML0671	25127	25516
ML0671	66141	66258
ML0671	167152	167287
ML0671	203514	203737
ML0672	754	876
ML0673	3638	3868
ML0673	66735	66813
ML0673	66977	68035
ML0673	68343	69669
ML0673	69918	70316
ML0673	75793	76262
ML0673	93111	93390
ML0673	93581	94443
ML0673	101491	103592
ML0673	109206	109820
ML0673	109989	113261
ML0674	45334	45830
ML0674	48292	48403
ML0674	64041	64440
ML0677	7320	7654
ML0681	27182	27993
ML0681	28643	29282
ML0681	271838	272031
ML0681	277259	277768
ML0681	305122	305693
ML0681	320628	320912
ML0681	459362	459773
ML0682	14067	14627
ML0682	23283	23588
ML0683	911	1047
ML0683	49459	49628
ML0683	165907	167425
ML0683	171502	171968
ML0684	33	256
ML0686	1972	4399
ML0686	14670	15204
ML0690	12787	12988
ML0690	15220	15310
ML0690	16344	17463
ML0690	23759	24114
ML0690	26256	26327
ML0690	28108	28321
ML0690	41817	42995
ML0690	45232	46159
ML0691	17632	18004
ML0691	51609	53925
ML0691	113395	113542
ML0691	142584	142702
ML0691	156585	156909
ML0691	157782	158077
ML0691	210883	211782
ML0691	213170	213407
ML0691	225505	226099
ML0693	29838	30212
ML0695	4029	4226
ML0697	74256	77226
ML0697	190407	192342
ML0702	22541	22616
ML0702	34960	36144
ML0702	129384	129502
ML0702	132425	132862
ML0702	138044	138237
ML0702	197258	205475
ML0702	205922	207161
ML0702	207356	210717
ML0702	210871	214447
ML0702	317455	318050
ML0702	410529	410726
ML0702	433528	434843
ML0702	494079	494342
ML0702	494496	494624
ML0708	52740	54233
ML0708	122102	122826
ML0708	128035	128277
ML0708	134485	135158
ML0708	152630	154085
ML0708	176437	177304
ML0708	236299	236408
ML0711	7114	8236
ML0711	62053	62847
ML0711	138995	139415
ML0711	233059	233197
ML0711	261818	261990
ML0711	265793	265939
ML0711	271068	271450
ML0711	365727	366427
ML0711	439314	441825
ML0711	441992	443990
ML0711	447587	447753
ML0711	453638	453847
ML0711	454033	454226
ML0711	498222	498422
ML0713	91792	92768
ML0713	108935	109176
ML0713	153379	153638
ML0713	201729	202020
ML0714	6123	7084
ML0714	102254	102871
ML0717	15	143
ML0720	10517	12098
ML0720	12820	13276
ML0720	14026	15469
ML0720	15620	17752
ML0720	17919	19464
ML0720	23896	24487
ML0720	26644	27025
ML0720	34062	35875
ML0720	38623	38988
ML0721	9087	9394
ML0721	58881	59034
ML0721	75907	76518
ML0721	83290	83670
ML0721	105003	105227
ML0726	17152	18473
ML0728	178775	184948
ML0728	187207	189011
ML0730	129492	132747
ML0730	145202	146054
ML0730	166623	166865
ML0730	231325	231385
ML0732	35285	35606
ML0732	44253	51753
ML0732	163419	163522
ML0732	369217	369906
ML0732	382797	387988
ML0732	389004	389544
ML0732	389704	390442
ML0732	392717	393220
ML0732	393680	394208
ML0732	486638	486909
ML0732	497104	497244
ML0732	505004	505956
ML0732	506065	508976
ML0732	511396	511880
ML0732	513141	513662
ML0732	593253	593409
ML0733	25251	25849
ML0733	26976	27360
ML0733	28168	28624
ML0733	29199	29342
ML0734	30807	30961
ML0734	148562	148785
ML0737	140725	141099
ML0737	141370	141982
ML0737	142973	145897
ML0737	170093	170350
ML0737	170788	171284
ML0739	67725	68397
ML0739	90547	91420
ML0741	3140	3259
ML0741	5108	5293
ML0741	6293	6439
ML0741	7074	7772
ML0741	7818	7937
ML0742	19489	20101
ML0742	61308	62211
ML0742	70664	70953
ML0742	162920	163273
ML0742	193626	193759
ML0742	198313	198785
ML0742	212271	212362
ML0742	244799	245679
ML0742	254649	257309
ML0742	258291	259257
ML0742	431640	431761
ML0742	448908	449151
ML0742	471413	472651
ML0742	483683	483863
ML0743	19028	19413
ML0743	25060	25215
ML0743	61952	62044
ML0744	5740	6044
ML0744	13866	14028
ML0744	54606	54670
ML0744	71022	71393
ML0745	8151	8523
ML0745	16733	18747
ML0748	32784	33099
ML0748	43992	44119
ML0748	99963	100425
ML0749	1548	2124
ML0749	2517	2722
ML0751	29899	30121
ML0752	28975	29616
ML0752	141546	141641
ML0752	155010	155308
ML0755	35964	36468
ML0760	152834	153124
ML0760	205207	208710
ML0763	112722	112860
ML0763	135681	135810
ML0763	170454	172802
ML0763	174146	174295
ML0763	184857	185576
ML0763	189788	189968
ML0766	207	652
ML0766	4660	4861
ML0769	5174	6468
ML0769	36028	36831
ML0769	72390	72910
ML0769	75049	78105
ML0769	85795	85997
ML0770	420	552
ML0770	787	869
ML0770	8690	9111
ML0770	9329	9766
ML0770	9925	10234
ML0770	13886	14248
ML0771	2471	2794
ML0771	6615	6732
ML0771	23885	24544
ML0771	25403	25755
ML0772	4935	7241
ML0772	46868	47117
ML0772	95979	96539
ML0772	137243	137517
ML0772	220296	220522
ML0772	238714	239034
ML0772	244029	244278
ML0772	261919	263230
ML0772	269505	269686
ML0772	270861	270995
ML0775	28455	29169
ML0775	60011	60581
ML0776	26633	26927
ML0776	59149	59335
ML0776	178960	179587
ML0776	201838	203158
ML0776	233780	233984
ML0776	385100	385571
ML0780	35910	35982
ML0780	37863	38106
ML0780	41421	42106
ML0784	1269	6037
ML0784	25234	28604
ML0784	29406	31822
ML0784	60304	62252
ML0784	66560	67741
ML0784	70999	71555
ML0784	74251	74486
ML0789	12439	12898
ML0789	61095	61372
ML0789	109526	110208
ML0789	118188	118878
ML0789	170658	171041
ML0789	203118	203480
ML0789	337280	338272
ML0789	362018	362364
ML0791	57518	57766
ML0791	95726	96583
ML0792	3	311
ML0792	10473	10902
ML0794	5757	5996
ML0794	7857	8588
ML0794	22041	24982
ML0797	216733	216941
ML0797	234328	234691
ML0797	255694	256620
ML0798	1123	1764
ML0798	23468	24472
ML0798	39628	39728
ML0798	40389	40628
ML0798	41019	42224
ML0798	144852	145221
ML0798	151034	152867
ML0798	155086	155141
ML0799	20025	20319
ML0799	49823	50082
ML0799	50412	50665
ML0802	31153	33361
ML0802	33931	34148
ML0803	872	1459
ML0803	14581	15091
ML0803	28142	29807
ML0804	3694	3769
ML0805	33351	33537
ML0806	34428	34584
ML0806	100837	101175
ML0808	7132	9898
ML0809	3216	5135
ML0809	38945	39502
ML0809	71604	71995
ML0810	28631	34494
ML0810	46100	47392
ML0810	60998	62037
ML0813	446	547
ML0813	2047	4304
ML0813	4620	11190
ML0815	2299	2510
ML0818	18379	18670
ML0820	150	542
ML0820	103790	104393
ML0820	126255	126807
ML0820	130308	130506
ML0820	133027	133289
ML0820	133804	134972
ML0820	135160	138219
ML0820	138459	143892
ML0820	144707	146410
ML0820	146638	146777
ML0821	39792	40384
ML0821	43713	43878
ML0821	45452	47034
ML0821	47328	48158
ML0821	60870	61388
ML0821	69064	69601
ML0821	69730	70180
ML0821	72656	72782
ML0821	73076	73130
ML0821	74703	81788
ML0821	131990	132768
ML0821	180912	181193
ML0821	229574	229855
ML0823	115573	115744
ML0823	120202	120355
ML0824	1276	2317
ML0824	8670	9329
ML0826	450	600
ML0826	822	1263
ML0826	2085	3065
ML0826	5573	5851
ML0827	3402	7055
ML0827	8666	12041
ML0827	13893	14368
ML0827	17640	19302
ML0827	21167	22275
ML0827	24484	25336
ML0827	25520	26141
ML0827	27453	30948
ML0827	31136	32107
ML0827	34812	36532
ML0827	36715	37095
ML0827	37539	37696
ML0827	39608	40310
ML0827	41208	41676
ML0827	48187	49169
ML0827	49436	49724
ML0827	54810	57396
ML0827	57554	57799
ML0827	58190	58482
ML0827	58905	59015
ML0827	59292	59775
ML0827	73061	74055
ML0827	78501	79659
ML0827	130974	131910
ML0827	132300	133220
ML0827	149508	152587
ML0828	5914	6055
ML0829	4351	4467
ML0830	131300	132485
ML0830	159961	162896
ML0830	186794	189373
ML0830	189528	196182
ML0830	215486	215666
ML0830	289247	289926
ML0830	314810	315021
ML0830	329193	329328
ML0830	333745	333937
ML0832	16134	16495
ML0832	16609	17362
ML0832	27989	28490
ML0832	29327	29741
ML0832	29839	30094
ML0832	30251	30525
ML0832	34026	35283
ML0832	35580	37897
ML0832	41645	42565
ML0832	43327	45092
[truncated: 2,408 more rows]
