# Supplementary material for: Diverse RNA interference strategies in early-branching metazoans
Source: BMC Evol Biol. 2018 Nov 1;18:160. doi: 10.1186/s12862-018-1274-2 (PMC6211395; doi:10.1186/s12862-018-1274-2)
Supplement: Supplementary file 4 — Locations of annotated RNAi loci from Drosophila, Amphimedon, Nematostella and Mnemiopsis. Genomic loci of annotated miRNA, piRNA, endo-siRNA and 25-mer clusters in all four species. (GZ 1305 kb) [file 12862_2018_1274_MOESM4_ESM.gz › Nematostella/Nematostella_endo-siRNAs_multi_merged.bed]

scaffold-1	196978	197583
scaffold-1	275757	275930
scaffold-1	282894	282948
scaffold-1	1009319	1009510
scaffold-1	1126700	1127226
scaffold-1	1150282	1150606
scaffold-1	1314875	1315013
scaffold-1	1329039	1329332
scaffold-1	1392793	1392908
scaffold-1	1479727	1479991
scaffold-1	1481016	1481518
scaffold-1	1481566	1481767
scaffold-1	1681405	1681736
scaffold-1	1727436	1727553
scaffold-1	1777267	1777367
scaffold-1	1905021	1905112
scaffold-1	1913321	1914015
scaffold-1	1928958	1929036
scaffold-1	2218800	2218856
scaffold-1	2319336	2319478
scaffold-1	2337002	2337123
scaffold-1	2337406	2337632
scaffold-1	2577464	2577875
scaffold-1	2810401	2810501
scaffold-1	2922982	2923121
scaffold-1	2928020	2928239
scaffold-1	2928496	2928833
scaffold-1	3016075	3016170
scaffold-1	3028934	3029029
scaffold-1	3114204	3114283
scaffold-10	70614	70729
scaffold-10	149583	149754
scaffold-10	149928	150134
scaffold-10	350130	350199
scaffold-10	396018	396285
scaffold-10	551675	551844
scaffold-10	562763	562984
scaffold-10	574580	574690
scaffold-10	675089	675425
scaffold-10	707989	708120
scaffold-10	881677	881743
scaffold-10	900288	900627
scaffold-10	902574	902945
scaffold-10	924952	925204
scaffold-10	994464	995029
scaffold-10	1123055	1123232
scaffold-10	1171766	1171855
scaffold-10	1184343	1184416
scaffold-10	1245551	1245705
scaffold-10	1267909	1268259
scaffold-10	1394927	1395107
scaffold-10	1464377	1464567
scaffold-10	1464894	1464960
scaffold-10	1500871	1501070
scaffold-10	1729071	1729309
scaffold-10	1818118	1818346
scaffold-10	1946641	1946942
scaffold-10	1995479	1995606
scaffold-100	189254	189870
scaffold-100	269084	269229
scaffold-100	299161	299371
scaffold-100	631989	632249
scaffold-100	677369	677521
scaffold-1001	34408	34494
scaffold-1002	0	240
scaffold-101	141204	141467
scaffold-101	142063	142726
scaffold-101	176900	177197
scaffold-101	201274	201533
scaffold-101	202141	202436
scaffold-101	478995	479121
scaffold-101	529883	529937
scaffold-101	530751	531013
scaffold-101	587294	587563
scaffold-101	609151	610003
scaffold-1011	5	627
scaffold-1011	2667	2846
scaffold-10115	0	1242
scaffold-1012	6363	6663
scaffold-102	18172	18452
scaffold-102	19367	20577
scaffold-102	194962	195803
scaffold-102	243436	243673
scaffold-102	555899	555971
scaffold-10238	799	941
scaffold-10238	1263	1653
scaffold-10243	1403	1781
scaffold-1025	8939	9052
scaffold-1025	21722	22385
scaffold-1026	5945	6161
scaffold-1026	9288	9457
scaffold-1026	16992	17106
scaffold-1029	29739	29877
scaffold-103	3993	4307
scaffold-103	172180	172370
scaffold-103	235590	235688
scaffold-103	324623	325002
scaffold-103	325212	325927
scaffold-103	326308	326510
scaffold-103	327140	328303
scaffold-103	328474	328933
scaffold-103	590993	591066
scaffold-103	591507	591591
scaffold-103	593259	593514
scaffold-103	608440	608771
scaffold-103	710683	710910
scaffold-103	711228	711455
scaffold-1030	6000	6285
scaffold-1030	7126	7402
scaffold-1030	7876	8163
scaffold-1030	8628	8913
scaffold-1032	31646	31904
scaffold-1032	40690	40905
scaffold-1032	55793	56167
scaffold-10368	1367	1874
scaffold-104	259976	260241
scaffold-104	263962	264050
scaffold-104	322296	322383
scaffold-104	360816	360916
scaffold-104	384166	384338
scaffold-104	384566	384815
scaffold-104	558316	560273
scaffold-104	728163	728281
scaffold-10435	1197	1571
scaffold-10449	58	235
scaffold-10449	438	519
scaffold-1046	36737	36871
scaffold-1048	11362	11592
scaffold-105	30173	30378
scaffold-105	55081	55323
scaffold-105	56077	56413
scaffold-105	56847	57121
scaffold-105	145426	145849
scaffold-105	321369	321481
scaffold-105	356959	357034
scaffold-105	454409	454476
scaffold-105	712367	712687
scaffold-105	728947	729081
scaffold-10515	679	805
scaffold-1052	687	891
scaffold-1053	11258	11552
scaffold-1056	959	1063
scaffold-1056	5465	5912
scaffold-106	23233	23487
scaffold-106	23812	24050
scaffold-106	31922	32197
scaffold-106	69247	69306
scaffold-106	121203	121463
scaffold-106	616145	616855
scaffold-106	619319	619688
scaffold-1063	10	601
scaffold-107	17381	17518
scaffold-107	67933	68218
scaffold-107	435771	436407
scaffold-107	438263	438579
scaffold-10722	2	270
scaffold-1076	25291	25352
scaffold-1076	25545	25629
scaffold-1076	29526	30031
scaffold-1076	30917	31170
scaffold-1076	31607	31791
scaffold-1076	36731	36924
scaffold-1078	19682	19874
scaffold-108	31783	31986
scaffold-108	64394	64648
scaffold-108	72816	73661
scaffold-108	109528	109635
scaffold-108	112271	112440
scaffold-108	121737	121844
scaffold-108	125737	125844
scaffold-108	188699	188919
scaffold-108	539011	539311
scaffold-108	553985	554127
scaffold-108	562914	563224
scaffold-108	569295	569746
scaffold-108	569890	570261
scaffold-108	624368	624577
scaffold-10827	657	1446
scaffold-10859	42	115
scaffold-109	21125	21452
scaffold-109	105299	105943
scaffold-109	465065	465142
scaffold-109	482747	482817
scaffold-109	683726	683925
scaffold-10934	1271	1543
scaffold-11	575658	575780
scaffold-11	1204268	1204461
scaffold-11	1305824	1306001
scaffold-11	1308708	1309043
scaffold-11	1842097	1842752
scaffold-11	1844461	1845144
scaffold-11	1874947	1875602
scaffold-11	1920979	1921057
scaffold-110	186428	186979
scaffold-110	262872	263031
scaffold-110	263705	263881
scaffold-110	264194	264500
scaffold-110	346996	347161
scaffold-110	448396	449415
scaffold-110	449843	449916
scaffold-1103	1545	1609
scaffold-111	146285	146465
scaffold-111	291749	291875
scaffold-111	447197	447352
scaffold-111	452310	452465
scaffold-111	570788	571066
scaffold-111	658471	658916
scaffold-11107	195	273
scaffold-1113	36536	36925
scaffold-112	5342	5507
scaffold-112	517171	517283
scaffold-112	673771	673828
scaffold-11200	2	132
scaffold-113	143496	143628
scaffold-113	158625	158717
scaffold-113	168655	168747
scaffold-113	243530	243643
scaffold-113	289536	289651
scaffold-113	538712	539821
scaffold-113	562692	562800
scaffold-113	568077	568466
scaffold-1132	1308	1365
scaffold-114	74137	74746
scaffold-114	223314	223451
scaffold-114	276238	276392
scaffold-114	315171	315268
scaffold-114	596233	596470
scaffold-114	626494	626697
scaffold-114	628954	629382
scaffold-1141	19084	19401
scaffold-1141	21163	23136
scaffold-1141	23492	24668
scaffold-1148	32643	32897
scaffold-1148	33745	34696
scaffold-1148	35843	36794
scaffold-115	306756	306899
scaffold-115	308276	308647
scaffold-1151	107	258
scaffold-116	253874	254020
scaffold-116	582353	582773
scaffold-116	584697	585118
scaffold-116	587414	587834
scaffold-116	592385	592806
scaffold-116	607422	607842
scaffold-116	610346	610767
scaffold-116	614369	614688
scaffold-116	618258	618678
scaffold-116	633290	633491
scaffold-11626	8	906
scaffold-11628	658	1426
scaffold-1166	237	619
scaffold-117	221188	221359
scaffold-117	230096	230493
scaffold-117	232366	232763
scaffold-117	429594	429715
scaffold-117	430694	431005
scaffold-117	578125	578346
scaffold-117	579052	579386
scaffold-118	91227	91290
scaffold-118	275661	275742
scaffold-118	307058	307276
scaffold-118	464190	464371
scaffold-118	467073	467151
scaffold-118	469642	469712
scaffold-118	476832	477013
scaffold-118	480230	480308
scaffold-118	482898	482968
scaffold-118	485873	486114
scaffold-118	499925	500400
scaffold-118	500751	501508
scaffold-1181	33165	33306
scaffold-1182	22833	23157
scaffold-1185	13339	13958
scaffold-11851	576	706
scaffold-1186	6097	6159
scaffold-119	64811	64869
scaffold-119	83005	83529
scaffold-119	122658	122830
scaffold-119	164311	164522
scaffold-11910	279	560
scaffold-12	5	505
scaffold-12	71524	71609
scaffold-12	286853	287465
scaffold-12	289691	290610
scaffold-12	379751	380179
scaffold-12	380472	380589
scaffold-12	407089	407298
scaffold-12	434548	434617
scaffold-12	477645	477745
scaffold-12	950009	950302
scaffold-12	950327	950546
scaffold-12	1249183	1249483
scaffold-12	1309874	1309938
scaffold-12	1317189	1317663
scaffold-12	1317896	1318069
scaffold-12	1320561	1321598
scaffold-12	1322175	1322274
scaffold-12	1468702	1468798
scaffold-12	1554356	1554432
scaffold-12	1564594	1564751
scaffold-12	1589844	1589941
scaffold-12	1743169	1743236
scaffold-120	120885	121347
scaffold-120	122011	122244
scaffold-120	234227	234323
scaffold-120	318977	319114
scaffold-12000	1118	1351
scaffold-12021	1248	1321
scaffold-1209	2634	2717
scaffold-121	51682	51994
scaffold-121	53537	53668
scaffold-121	219189	219591
scaffold-121	225049	225365
scaffold-121	274272	274886
scaffold-121	340961	341072
scaffold-121	341306	341506
scaffold-121	417300	417423
scaffold-121	481608	481811
scaffold-121	537967	538196
scaffold-12121	190	346
scaffold-12156	288	462
scaffold-1218	20687	20888
scaffold-1218	23166	23369
scaffold-1218	34803	35570
scaffold-122	27560	27853
scaffold-122	127677	127814
scaffold-122	155166	155407
scaffold-122	231611	231883
scaffold-122	237229	237396
scaffold-122	271291	272402
scaffold-122	272421	272584
scaffold-122	307592	307801
scaffold-122	318096	318332
scaffold-122	572488	572588
scaffold-123	39987	40525
scaffold-123	70024	70288
scaffold-123	96159	96387
scaffold-123	146946	147018
scaffold-123	301707	301867
scaffold-123	305835	306020
scaffold-123	321803	322409
scaffold-123	650418	650513
scaffold-12319	1262	1383
scaffold-12326	163	238
scaffold-12326	760	1327
scaffold-124	17646	17845
scaffold-124	46809	47312
scaffold-124	47541	48709
scaffold-124	48978	49513
scaffold-124	55737	56258
scaffold-124	100263	100689
scaffold-124	245958	246072
scaffold-124	331704	331819
scaffold-124	460860	461544
scaffold-124	461703	462382
scaffold-124	463481	464998
scaffold-124	465007	465280
scaffold-124	466257	466442
scaffold-124	588263	588328
scaffold-125	40786	40993
scaffold-125	250125	250221
scaffold-125	389366	389462
scaffold-125	403447	403515
scaffold-125	445212	445308
scaffold-125	563791	563857
scaffold-125	613410	613865
scaffold-125	621664	621786
scaffold-12501	893	950
scaffold-12502	912	1104
scaffold-12536	662	1313
scaffold-126	82949	83234
scaffold-126	164918	165820
scaffold-126	168155	168297
scaffold-126	241018	241436
scaffold-126	277850	277903
scaffold-126	303292	303497
scaffold-126	315722	316458
scaffold-1261	25213	25783
scaffold-1261	27130	27565
scaffold-12672	68	177
scaffold-127	21	310
scaffold-127	189391	189700
scaffold-127	216728	216804
scaffold-127	476360	476520
scaffold-127	531416	531625
scaffold-12750	34	247
scaffold-12780	1064	1272
scaffold-128	2124	2326
scaffold-128	4208	4293
scaffold-128	15136	15215
scaffold-128	121360	121496
scaffold-128	146279	146344
scaffold-128	146531	147042
scaffold-128	158949	159480
scaffold-128	161568	162833
scaffold-128	177072	177267
scaffold-128	179254	179610
scaffold-128	194658	194888
scaffold-128	548783	548870
scaffold-128	606103	606275
scaffold-12832	6	1293
scaffold-129	208002	208507
scaffold-129	335245	335397
scaffold-129	340359	340440
scaffold-129	394349	394499
scaffold-129	607331	607644
scaffold-129	608149	609065
scaffold-129	609342	609685
scaffold-129	610389	610528
scaffold-13	4115	4173
scaffold-13	14977	15064
scaffold-13	52560	52771
scaffold-13	84978	85176
scaffold-13	387816	387978
scaffold-13	454429	454748
scaffold-13	706592	706658
scaffold-13	712787	712921
scaffold-13	962256	962434
scaffold-13	964436	965230
scaffold-13	1020860	1021049
scaffold-13	1123493	1123929
scaffold-13	1124198	1124253
scaffold-13	1208780	1208887
scaffold-13	1226415	1226576
scaffold-13	1229391	1229597
scaffold-13	1417530	1417839
scaffold-13	1544337	1544400
scaffold-13	1545314	1545482
scaffold-13	1546644	1546811
scaffold-13	1799534	1799961
scaffold-13	1803785	1804212
scaffold-130	132534	132612
scaffold-130	257940	258106
scaffold-130	367126	367179
scaffold-130	584652	584879
scaffold-1301	16277	16480
scaffold-131	26320	26928
scaffold-131	85902	86438
scaffold-131	95264	95748
scaffold-131	348371	348656
scaffold-131	349872	350125
scaffold-131	350624	350909
scaffold-131	351375	351620
scaffold-131	352501	352777
scaffold-131	353252	353537
scaffold-131	354003	354251
scaffold-131	355475	355721
scaffold-131	356242	356490
scaffold-131	357359	357522
scaffold-131	359591	359876
scaffold-131	360342	360595
scaffold-131	363749	364002
scaffold-131	364889	365143
scaffold-131	365613	365866
scaffold-131	581221	581440
scaffold-1314	385	622
scaffold-1314	34473	34695
scaffold-1314	34873	35150
scaffold-1316	35503	35677
scaffold-1318	34287	35215
scaffold-132	63218	63479
scaffold-132	195978	196310
scaffold-132	344917	345075
scaffold-132	518982	519138
scaffold-132	592014	592256
scaffold-132	592571	593497
scaffold-132	593763	594401
scaffold-1322	629	971
scaffold-133	22445	22754
scaffold-133	39990	40452
scaffold-133	54293	54349
scaffold-133	113383	113729
scaffold-133	121717	121809
scaffold-133	124213	124305
scaffold-133	214884	215175
scaffold-133	228353	228622
scaffold-133	314653	315067
scaffold-133	355238	355404
scaffold-13333	697	1236
scaffold-134	52136	52392
scaffold-134	137368	137750
scaffold-134	146424	146688
scaffold-134	147039	147432
scaffold-134	338950	339218
scaffold-134	479655	479951
scaffold-134	549550	549979
scaffold-13413	766	953
scaffold-1344	35235	35326
scaffold-1347	3193	3546
scaffold-1347	12163	12252
scaffold-1347	21534	21909
scaffold-1347	22226	22344
scaffold-135	34827	35018
scaffold-135	169545	170006
scaffold-135	343118	343375
scaffold-136	273054	273251
scaffold-136	275140	275346
scaffold-136	276270	276542
scaffold-136	302034	302107
scaffold-136	302471	303351
scaffold-136	333063	335159
scaffold-136	406742	406902
scaffold-136	407522	407645
scaffold-136	490311	490499
scaffold-13660	6	698
scaffold-137	92853	93022
scaffold-137	96222	96751
scaffold-137	190330	190589
scaffold-137	192510	192700
scaffold-137	204301	204413
scaffold-137	213184	213360
scaffold-137	213527	213733
scaffold-137	232584	232717
scaffold-137	235105	235170
scaffold-137	354397	354463
scaffold-137	380790	380940
scaffold-137	410393	411116
scaffold-137	411292	411559
scaffold-137	411794	411942
scaffold-137	535149	535230
scaffold-137	535445	535714
scaffold-138	20944	21041
scaffold-138	23074	23313
scaffold-138	288814	288967
scaffold-138	465506	465690
scaffold-1387	17116	17325
scaffold-1387	26601	26714
scaffold-139	194660	194736
scaffold-139	296779	296997
scaffold-139	520733	520976
scaffold-139	559649	559747
scaffold-1397	25022	25121
scaffold-1398	17555	17929
scaffold-1398	18187	18693
scaffold-1398	24101	24378
scaffold-14	89406	89485
scaffold-14	119772	120328
scaffold-14	181828	182180
scaffold-14	183957	184123
scaffold-14	272109	272311
scaffold-14	315057	315158
scaffold-14	412735	412911
scaffold-14	413110	413286
scaffold-14	441539	441892
scaffold-14	714619	714683
scaffold-14	892676	893860
scaffold-14	895712	895926
scaffold-14	909880	910008
scaffold-14	1012033	1012087
scaffold-14	1038950	1040024
scaffold-14	1118795	1118881
scaffold-14	1285325	1285534
scaffold-14	1335138	1335191
scaffold-14	1344295	1344547
scaffold-14	1507982	1508603
scaffold-14	1544023	1544473
scaffold-14	1556146	1556218
scaffold-14	1685979	1686222
scaffold-14	1797393	1797581
scaffold-140	10894	10976
scaffold-140	16090	16156
scaffold-140	28806	29464
scaffold-140	29768	29992
scaffold-140	97762	98078
scaffold-140	130206	130334
scaffold-140	130548	130885
scaffold-140	132206	133181
scaffold-140	133417	133545
scaffold-140	181812	181945
scaffold-140	184205	184687
scaffold-140	408279	408421
scaffold-1405	5185	5407
scaffold-141	100244	100379
scaffold-141	104052	104194
scaffold-1410	5917	6683
scaffold-1410	7641	9408
scaffold-14117	800	1110
scaffold-14136	510	1181
scaffold-14140	1013	1097
scaffold-1415	14431	14491
scaffold-1415	23693	23919
scaffold-1415	26737	26903
scaffold-14191	299	583
scaffold-142	175230	175353
scaffold-142	175551	175874
scaffold-142	205361	205539
scaffold-142	292474	292581
scaffold-142	294283	294390
scaffold-142	295048	295140
scaffold-142	296147	296254
scaffold-142	452717	453149
scaffold-142	509412	509893
scaffold-142	510106	510170
scaffold-1424	6165	6593
scaffold-1427	17655	18639
scaffold-1427	19360	20333
scaffold-1427	25764	26077
scaffold-1429	2026	2270
scaffold-143	59575	59810
scaffold-143	131173	131365
scaffold-143	191577	191770
scaffold-143	465414	465487
scaffold-1430	39	203
scaffold-1430	2521	2685
scaffold-144	300165	300405
scaffold-144	309068	310704
scaffold-144	359792	359943
scaffold-144	379732	379814
scaffold-144	383410	383492
scaffold-144	409702	409766
scaffold-144	419891	420348
scaffold-144	420978	421460
scaffold-1440	24920	25697
scaffold-1445	9450	9671
scaffold-145	31335	31444
scaffold-145	84706	84819
scaffold-145	121692	121767
scaffold-145	253485	253547
scaffold-145	327864	327971
scaffold-145	329514	329568
scaffold-145	332343	332450
scaffold-145	334749	336189
scaffold-1450	3662	3843
scaffold-1450	4570	4767
scaffold-1456	6258	6402
scaffold-146	69306	69412
scaffold-146	255047	255143
scaffold-146	256699	256836
scaffold-146	374504	374625
scaffold-146	383650	384018
scaffold-146	397196	397502
scaffold-146	506900	507136
scaffold-1461	13295	13547
scaffold-1469	18184	18610
scaffold-147	6419	6731
scaffold-147	29053	29366
scaffold-147	173453	173541
scaffold-147	212923	213011
scaffold-147	238640	238740
scaffold-147	240385	240972
scaffold-147	242859	243446
scaffold-147	376445	376519
scaffold-147	397471	397569
scaffold-147	459059	459126
scaffold-1470	20478	20750
scaffold-1479	225	419
scaffold-1479	5742	6072
scaffold-148	3569	3650
scaffold-148	43712	43932
scaffold-148	139572	139728
scaffold-148	234649	234991
scaffold-148	447586	447886
scaffold-148	543178	543674
scaffold-148	549110	549480
scaffold-1481	22684	22785
scaffold-1485	18173	18655
scaffold-1485	18904	18970
scaffold-1485	20539	21068
scaffold-14870	477	654
scaffold-1488	26656	26839
scaffold-149	435639	435997
scaffold-149	436847	437088
scaffold-149	437532	438016
scaffold-1494	7930	8079
scaffold-15	15090	15331
scaffold-15	106277	106377
scaffold-15	161749	161883
scaffold-15	163100	163234
scaffold-15	163934	164068
scaffold-15	166279	166413
scaffold-15	169132	169266
scaffold-15	176670	176804
scaffold-15	180521	180655
scaffold-15	275052	275366
scaffold-15	508061	508188
scaffold-15	555324	555408
scaffold-15	814897	815187
scaffold-15	872121	872289
scaffold-15	957863	958514
scaffold-15	1190490	1191334
scaffold-15	1197329	1197548
scaffold-15	1280521	1280652
scaffold-15	1325860	1326468
scaffold-15	1480287	1480341
scaffold-15	1678824	1678884
scaffold-15	1679024	1679855
scaffold-15	1682383	1682443
scaffold-150	174194	174478
scaffold-150	343279	343347
scaffold-150	346848	347086
scaffold-150	428531	428647
scaffold-1500	26089	26366
scaffold-15021	119	174
scaffold-1508	2718	2818
scaffold-15088	988	1053
scaffold-151	72989	73231
scaffold-151	220071	220194
scaffold-151	420434	420649
scaffold-15164	1021	1154
scaffold-152	100935	101177
scaffold-152	142387	142553
scaffold-152	407409	407578
scaffold-1523	13210	13387
scaffold-1524	25987	26076
scaffold-1526	12872	13013
scaffold-153	383120	383381
scaffold-153	518861	519017
scaffold-153	519085	519929
scaffold-153	521429	522641
scaffold-153	523960	524098
scaffold-1533	8423	8561
scaffold-1536	19569	19780
scaffold-154	23079	23340
scaffold-154	54058	54255
scaffold-154	54917	55282
scaffold-154	229137	229712
scaffold-154	231113	231296
scaffold-154	231524	231709
scaffold-154	269011	269210
scaffold-154	391744	391830
scaffold-154	408151	408539
scaffold-154	413419	413479
scaffold-154	452930	453318
scaffold-154	485772	486916
scaffold-154	488180	488333
scaffold-154	488525	488947
scaffold-154	510426	510535
scaffold-155	398560	399015
scaffold-155	399122	399506
scaffold-155	406627	406902
scaffold-155	424409	424683
scaffold-155	507989	508265
scaffold-156	72464	72560
scaffold-156	250893	251061
scaffold-156	348649	349406
scaffold-156	459093	459315
scaffold-156	459847	459994
scaffold-156	533574	534413
scaffold-1564	17580	17653
scaffold-15656	346	437
scaffold-15666	843	990
scaffold-157	9392	9587
scaffold-157	88455	88511
scaffold-157	146732	147024
scaffold-157	153154	153444
scaffold-157	180698	180772
scaffold-157	242393	242504
scaffold-157	294353	294475
scaffold-157	331478	331563
scaffold-157	375573	375666
scaffold-157	379487	379610
scaffold-157	382454	382628
scaffold-157	388068	388133
scaffold-1572	888	1320
scaffold-1572	16213	16723
scaffold-1572	18156	18566
scaffold-1577	11285	11694
scaffold-1577	11853	12618
scaffold-1577	12845	12980
scaffold-1577	13193	13602
scaffold-1577	13761	15327
scaffold-1577	15673	16100
scaffold-1577	16516	17197
scaffold-1577	17407	18628
scaffold-1579	383	818
scaffold-1579	3623	3956
scaffold-158	63009	63149
scaffold-158	101173	101428
scaffold-158	101579	101872
scaffold-158	125927	126036
scaffold-158	134235	134395
scaffold-158	209845	210134
scaffold-158	254248	254315
scaffold-158	261102	261154
scaffold-158	283430	284106
scaffold-158	304873	305050
scaffold-158	332204	332296
scaffold-158	350308	350493
scaffold-158	482684	482887
scaffold-15801	299	584
scaffold-15801	840	1012
scaffold-15805	659	825
scaffold-1581	40	119
scaffold-1581	2238	2730
scaffold-1581	6721	6956
scaffold-1581	11272	11507
scaffold-1581	13682	13734
scaffold-1581	21795	21995
scaffold-1587	12643	12753
scaffold-159	157731	158137
scaffold-159	171052	171458
scaffold-159	200398	200923
scaffold-159	217537	217930
scaffold-159	264786	265066
scaffold-159	284661	284907
scaffold-159	285189	285420
scaffold-159	369563	370991
scaffold-159	407270	407488
scaffold-159	420881	421065
scaffold-159	421265	421407
scaffold-159	429000	429137
scaffold-16	2271	2401
scaffold-16	56440	56587
scaffold-16	56657	56764
scaffold-16	207667	208231
scaffold-16	469571	470090
scaffold-16	475583	476112
scaffold-16	645051	645298
scaffold-16	924794	926090
scaffold-16	1014406	1014654
scaffold-16	1015387	1015722
scaffold-16	1016724	1016898
scaffold-16	1017123	1017458
scaffold-16	1402935	1403377
scaffold-16	1403927	1404195
scaffold-16	1452535	1452866
scaffold-16	1468447	1469153
scaffold-16	1476711	1476946
scaffold-16	1488097	1488281
scaffold-16	1549087	1549185
scaffold-16	1687349	1687442
scaffold-16	1688482	1688651
scaffold-160	20642	20830
scaffold-160	177373	177836
scaffold-160	182503	182574
scaffold-160	182594	182656
scaffold-160	244440	244551
scaffold-160	247800	248029
scaffold-160	454882	455548
scaffold-1600	8101	8214
scaffold-1600	22879	23110
scaffold-1607	9706	9973
scaffold-161	11707	12669
scaffold-161	261394	261508
scaffold-161	262065	262390
scaffold-161	363712	363995
scaffold-161	367094	367565
scaffold-161	429083	429329
scaffold-1611	12007	12270
scaffold-1613	381	1181
scaffold-16165	14	116
scaffold-162	36239	36468
scaffold-162	210767	210916
scaffold-162	509949	510277
scaffold-1622	916	1160
scaffold-1624	1566	1796
scaffold-1626	6939	7018
scaffold-1627	8104	8219
scaffold-1628	21909	22204
scaffold-163	169440	170063
scaffold-163	346148	346237
scaffold-163	387257	387347
scaffold-163	482431	482757
scaffold-1632	8508	8806
scaffold-1633	15483	17182
scaffold-1634	16237	16810
scaffold-1634	17820	18211
scaffold-164	52695	53247
scaffold-164	148868	148928
scaffold-164	156703	156953
scaffold-164	157752	158089
scaffold-164	200344	200499
scaffold-164	456503	456618
scaffold-164	525387	525538
scaffold-165	87707	88256
scaffold-165	144646	144843
scaffold-165	258589	258979
scaffold-165	397843	397993
scaffold-165	445680	445754
scaffold-1655	9374	9828
scaffold-1655	13217	13672
scaffold-16554	965	1035
scaffold-166	9399	9535
scaffold-166	184048	184189
scaffold-166	259271	259345
scaffold-166	264609	264690
scaffold-166	294304	294553
scaffold-166	418279	418507
scaffold-166	508109	508472
scaffold-1667	12520	12667
scaffold-1667	13908	14248
scaffold-1667	14432	14485
scaffold-1667	15431	15625
scaffold-167	11931	12257
scaffold-167	42100	42166
scaffold-167	208399	209276
scaffold-167	214236	214872
scaffold-167	225439	225524
scaffold-167	235701	236505
scaffold-167	236673	237106
scaffold-1674	13316	13545
scaffold-1679	16771	16834
scaffold-168	9383	9509
scaffold-168	181719	181770
scaffold-168	209058	209182
scaffold-168	356618	356961
scaffold-168	394351	394514
scaffold-168	505438	505630
scaffold-1686	14273	14586
scaffold-1689	9243	9327
scaffold-169	321	856
scaffold-169	16664	17267
scaffold-169	59500	59806
scaffold-169	281129	281467
scaffold-169	290103	290506
scaffold-169	310745	312003
scaffold-169	315652	316301
scaffold-169	323821	323872
scaffold-169	328093	328423
scaffold-169	348094	348145
scaffold-169	354849	355065
scaffold-169	418141	418218
scaffold-1698	677	780
scaffold-17	128784	129250
scaffold-17	133361	133857
scaffold-17	190652	191205
scaffold-17	213737	213930
scaffold-17	215091	215233
scaffold-17	220036	220237
scaffold-17	253152	253599
scaffold-17	253757	254071
scaffold-17	258238	258773
scaffold-17	260625	261090
scaffold-17	270847	271042
scaffold-17	302389	302641
scaffold-17	437538	437648
scaffold-17	616143	616716
scaffold-17	617147	617720
scaffold-17	642203	642930
scaffold-17	680241	680357
scaffold-17	682106	682398
scaffold-17	685600	685703
scaffold-17	742628	742913
scaffold-17	922784	922849
scaffold-17	1003840	1004342
scaffold-17	1007023	1007271
scaffold-17	1011966	1012380
scaffold-17	1369102	1369529
scaffold-17	1479398	1479494
scaffold-17	1487752	1488027
scaffold-17	1603510	1603592
scaffold-170	219872	220035
scaffold-170	260847	261034
scaffold-170	330494	330709
scaffold-170	474149	474214
scaffold-1700	1110	1180
scaffold-17070	10	224
scaffold-171	2106	2212
scaffold-171	136512	136774
scaffold-171	145917	146062
scaffold-171	214003	214120
scaffold-171	221222	221632
scaffold-171	373456	373721
scaffold-171	452840	453045
scaffold-1715	5820	5969
scaffold-17168	920	1055
scaffold-1717	9453	9566
scaffold-1717	9809	9920
scaffold-1717	11402	11660
scaffold-1717	11778	12032
scaffold-1718	17918	18070
scaffold-172	277181	277254
scaffold-172	281986	282059
scaffold-172	328415	329052
scaffold-172	329647	329781
scaffold-172	359645	359732
scaffold-17247	435	518
scaffold-173	47657	47834
scaffold-173	89444	89646
scaffold-173	119111	119224
scaffold-173	128156	128495
scaffold-173	140101	140215
scaffold-173	140952	141452
scaffold-173	143533	143646
scaffold-173	181117	181283
scaffold-173	338204	338509
scaffold-173	339003	339334
scaffold-17332	92	405
scaffold-1739	11291	12666
scaffold-1739	16821	17006
scaffold-174	153656	154529
scaffold-174	204356	204520
scaffold-174	290974	291149
scaffold-1740	10485	10566
scaffold-1741	11850	12197
scaffold-1746	18228	18711
scaffold-175	6919	7006
scaffold-175	45761	45837
scaffold-175	254032	254424
scaffold-175	295546	295638
scaffold-175	305290	305827
scaffold-175	438050	438317
scaffold-1751	20396	20552
scaffold-176	82890	82971
scaffold-176	112003	112085
scaffold-176	167720	168031
scaffold-176	265983	266180
scaffold-176	287479	288042
scaffold-176	289540	290103
scaffold-176	375859	376069
scaffold-176	420244	420384
scaffold-1766	6621	6694
scaffold-177	54929	54991
scaffold-177	62695	62853
scaffold-177	340668	340873
scaffold-1773	9485	9775
scaffold-1774	13018	13374
scaffold-1776	4889	5028
scaffold-178	51933	52238
scaffold-178	218571	218891
scaffold-178	232141	232275
scaffold-178	267789	267907
scaffold-178	303237	303654
scaffold-178	371659	371745
scaffold-178	372611	372698
scaffold-179	590	752
scaffold-179	18375	18491
scaffold-179	32777	32896
scaffold-179	35496	35615
scaffold-179	67880	68171
scaffold-179	73455	73563
scaffold-179	76607	76666
scaffold-179	83552	83686
scaffold-179	89727	89874
scaffold-179	94801	94949
scaffold-179	96965	97112
scaffold-179	97616	97763
scaffold-179	102706	102970
scaffold-179	104782	104857
scaffold-179	185604	185893
scaffold-179	191040	191324
scaffold-179	215415	215639
scaffold-179	269677	269816
scaffold-179	283771	283848
scaffold-179	435174	435233
scaffold-17907	922	1037
scaffold-18	213027	213101
scaffold-18	285276	285520
scaffold-18	289770	289844
scaffold-18	364457	364593
scaffold-18	391105	391521
scaffold-18	679208	679425
scaffold-18	679653	679759
scaffold-18	748134	748264
scaffold-18	974639	975176
scaffold-18	1121307	1121765
scaffold-18	1128156	1128710
scaffold-18	1269715	1269855
scaffold-18	1379123	1379763
scaffold-18	1380021	1380382
scaffold-18	1383400	1384271
scaffold-18	1384408	1385124
scaffold-18	1386906	1387038
scaffold-18	1388754	1388886
scaffold-180	5196	5335
scaffold-180	262326	263069
scaffold-180	263551	263984
scaffold-180	264723	265204
scaffold-180	409996	410297
scaffold-180	460353	460781
scaffold-1802	9079	9653
scaffold-1808	1012	1188
scaffold-181	1359	1495
scaffold-181	48980	49144
scaffold-181	259870	260025
scaffold-181	273782	274328
scaffold-181	274579	274679
scaffold-181	277029	277118
scaffold-181	277381	277724
scaffold-181	277803	278834
scaffold-181	301243	301355
scaffold-181	308664	308860
scaffold-181	404473	404548
scaffold-1811	15199	15734
scaffold-1811	15944	16296
scaffold-1811	17308	17495
scaffold-182	189989	190113
scaffold-182	220181	220536
scaffold-182	291846	292340
scaffold-182	451205	451316
scaffold-1822	14319	14370
scaffold-1826	1712	1860
scaffold-1826	3562	3860
scaffold-1827	11096	11187
scaffold-18319	669	759
scaffold-1832	352	1075
scaffold-1832	1670	2337
scaffold-1832	6370	12590
scaffold-1832	12973	13813
scaffold-1832	15355	15562
scaffold-1837	3089	3319
scaffold-1837	3524	4086
scaffold-1837	5254	6112
scaffold-1837	6263	6902
scaffold-1837	15631	15709
scaffold-1838	7768	7849
scaffold-1838	12733	12819
scaffold-1838	14067	14137
scaffold-184	46682	46865
scaffold-184	48401	48833
scaffold-184	73833	74107
scaffold-184	109454	109620
scaffold-184	117196	117325
scaffold-184	309108	309674
scaffold-184	357887	358037
scaffold-184	366672	366787
scaffold-184	384593	384666
scaffold-18444	272	405
scaffold-185	101390	101577
scaffold-185	213126	213336
scaffold-185	232595	232673
scaffold-185	233654	233963
scaffold-185	236859	237747
scaffold-185	238624	239212
scaffold-185	397183	397273
scaffold-1851	16660	16855
scaffold-1856	10062	10137
scaffold-1858	7076	7132
scaffold-186	293627	293682
scaffold-187	195825	195889
scaffold-187	312212	312424
scaffold-187	351121	351321
scaffold-18733	337	997
scaffold-1876	5201	5252
scaffold-1876	9510	10136
scaffold-1876	15370	15571
scaffold-1876	18248	18759
scaffold-188	99912	99963
scaffold-188	308062	308281
scaffold-188	312240	312378
scaffold-188	335131	335256
scaffold-1882	11692	11841
scaffold-1883	14541	14602
scaffold-1884	6136	6644
scaffold-1884	6753	7472
scaffold-1884	7512	7748
scaffold-1884	8023	8187
scaffold-1884	17429	17543
scaffold-1885	16898	16998
scaffold-1885	17406	17492
scaffold-1885	17685	17971
scaffold-189	23884	23949
scaffold-189	101794	102018
scaffold-189	130336	130413
scaffold-189	291741	291970
scaffold-189	296083	296312
scaffold-189	371618	372899
scaffold-18905	134	576
scaffold-1894	9879	10032
scaffold-1898	1982	2261
scaffold-1899	6709	6926
scaffold-19	88007	88325
scaffold-19	90609	91664
scaffold-19	187260	187600
scaffold-19	194441	194656
scaffold-19	208533	208682
scaffold-19	208764	209123
scaffold-19	288698	289011
scaffold-19	419962	420170
scaffold-19	532821	533005
scaffold-19	640284	640546
scaffold-19	689970	690327
scaffold-19	719892	719995
scaffold-19	728353	728492
scaffold-19	791904	791974
scaffold-19	792198	792977
scaffold-19	1107121	1107197
scaffold-19	1110604	1110711
scaffold-19	1240941	1241166
scaffold-19	1287777	1288480
scaffold-19	1374635	1374802
scaffold-19	1525151	1525842
scaffold-19	1552514	1552738
scaffold-19	1555950	1556508
scaffold-19	1587239	1587496
scaffold-190	30837	31716
scaffold-190	304831	305129
scaffold-190	315335	315490
scaffold-190	360765	361044
scaffold-190	366988	367840
scaffold-1904	5387	5537
scaffold-1906	14752	14928
scaffold-191	5806	5998
scaffold-191	128126	128458
scaffold-1912	8600	8714
scaffold-1913	6973	7177
scaffold-1918	11254	11842
scaffold-192	76	243
scaffold-192	303072	303337
scaffold-192	354969	355075
scaffold-192	416530	418091
scaffold-192	451041	451162
scaffold-1923	4911	5075
scaffold-1923	14420	14634
scaffold-1923	18629	18906
scaffold-1926	859	977
scaffold-1926	2054	2680
scaffold-1926	3424	4391
scaffold-1926	4585	4961
scaffold-193	92930	93045
scaffold-193	152276	152451
scaffold-193	201267	201441
scaffold-193	358365	358999
scaffold-193	359209	359926
scaffold-193	415225	416040
scaffold-1931	67	516
scaffold-1939	6052	7088
scaffold-1939	10217	10612
scaffold-194	4431	4538
scaffold-194	9633	9740
scaffold-194	12418	12525
scaffold-194	16247	16354
scaffold-194	20189	20296
scaffold-194	91308	91499
scaffold-194	92995	93102
scaffold-194	130065	130353
scaffold-194	151522	151985
scaffold-194	152517	152794
scaffold-194	277997	278098
scaffold-1944	15486	16036
scaffold-195	99212	99266
scaffold-195	118244	118439
scaffold-195	120672	120726
scaffold-1953	905	1154
scaffold-1954	5186	5415
scaffold-1954	8988	9315
scaffold-196	300273	300535
scaffold-196	384356	384419
scaffold-197	21766	21839
scaffold-197	214286	214412
scaffold-197	348226	348428
scaffold-1974	16661	16924
scaffold-1978	5565	5964
scaffold-198	2045	3080
scaffold-198	3205	3873
scaffold-198	5560	6519
scaffold-198	9940	10753
scaffold-198	34049	34159
scaffold-198	120093	120306
scaffold-198	231619	231710
scaffold-198	240560	241006
scaffold-198	241732	241954
scaffold-198	296961	297015
scaffold-198	312276	312544
scaffold-198	315408	316010
scaffold-198	337280	337480
scaffold-198	352091	352421
scaffold-1988	4909	4962
scaffold-199	47276	47364
scaffold-199	416825	417099
scaffold-1997	5032	5195
scaffold-1998	15482	15555
scaffold-1999	2051	2174
scaffold-2	379269	379344
scaffold-2	618838	618941
scaffold-2	729448	730381
scaffold-2	946145	946331
scaffold-2	1133553	1134822
scaffold-2	1135425	1135859
scaffold-2	1191869	1191965
scaffold-2	1214497	1214606
scaffold-2	1256179	1256293
scaffold-2	1268288	1268590
scaffold-2	1274403	1274557
scaffold-2	1728294	1728378
scaffold-2	1728670	1729067
scaffold-2	1822728	1823882
scaffold-2	1825095	1826100
scaffold-2	1827228	1827449
scaffold-2	1828231	1828627
scaffold-2	1828789	1830159
scaffold-2	1907806	1907989
scaffold-2	2071006	2071062
scaffold-2	2180621	2180704
scaffold-2	2197617	2197701
scaffold-2	2354267	2354705
scaffold-2	2378158	2378273
scaffold-2	2468025	2468184
scaffold-2	2704639	2704770
scaffold-2	2714404	2714461
scaffold-20	103405	104400
scaffold-20	110829	111048
scaffold-20	111437	111829
scaffold-20	113098	113400
scaffold-20	113482	113840
scaffold-20	114586	115017
scaffold-20	117324	117503
scaffold-20	130129	130506
scaffold-20	160762	160845
scaffold-20	271756	271887
scaffold-20	272776	272878
scaffold-20	299872	300036
scaffold-20	380863	380963
scaffold-20	393901	394207
scaffold-20	396185	396491
scaffold-20	852964	853350
scaffold-20	954108	954218
scaffold-20	1228801	1228875
scaffold-20	1385120	1385372
scaffold-20	1476535	1476721
scaffold-200	111563	112253
scaffold-200	113867	114323
scaffold-200	116558	117085
scaffold-200	131365	131538
scaffold-200	134563	134768
scaffold-200	411821	414932
scaffold-2004	7807	7937
scaffold-201	269142	269319
scaffold-201	335232	335313
scaffold-201	339823	339895
scaffold-201	401888	402086
scaffold-202	10700	11044
scaffold-202	11109	11479
scaffold-202	124535	124791
scaffold-202	128621	128877
scaffold-202	186521	186903
scaffold-202	222685	222817
scaffold-202	224708	224950
scaffold-202	232735	232892
scaffold-202	262224	262575
scaffold-202	262792	262991
scaffold-202	295193	295297
scaffold-202	324730	325213
scaffold-2025	6603	6675
scaffold-2028	16205	16523
scaffold-203	43180	43418
scaffold-203	52959	53773
scaffold-203	155639	156301
scaffold-203	156341	156767
scaffold-204	36605	36940
scaffold-204	267255	267306
scaffold-204	274720	274795
scaffold-204	304206	304263
scaffold-204	372816	372966
scaffold-2041	1427	1551
scaffold-2041	2944	3068
scaffold-2044	3360	3557
scaffold-2044	5113	5250
scaffold-205	56436	56553
scaffold-205	58550	58667
scaffold-2051	10645	10696
scaffold-2053	3201	3739
scaffold-2054	66	533
scaffold-206	104728	105233
scaffold-206	106853	110619
scaffold-206	120414	120919
scaffold-206	213391	213691
scaffold-206	215542	215782
scaffold-206	282558	282684
scaffold-206	306793	306908
scaffold-206	338762	339027
scaffold-2068	15412	15763
scaffold-207	341622	341806
scaffold-2074	26	550
scaffold-2076	1867	2084
scaffold-2076	12226	12443
scaffold-208	9583	10489
scaffold-208	13738	14644
scaffold-208	18633	18826
scaffold-208	42402	42680
scaffold-208	43677	44014
scaffold-208	45813	46024
scaffold-208	75162	75447
scaffold-208	128955	129127
scaffold-208	129457	130403
scaffold-208	136339	137004
scaffold-208	137366	137554
scaffold-208	232697	232910
scaffold-208	242537	242649
scaffold-208	358580	358725
scaffold-2087	10558	10748
scaffold-209	106051	106331
scaffold-209	210441	210492
scaffold-209	215263	215314
scaffold-209	216790	216982
scaffold-209	217589	218033
scaffold-209	403103	403826
scaffold-209	407062	407394
scaffold-2096	2524	2761
scaffold-21	135506	135712
scaffold-21	203518	203700
scaffold-21	329017	329293
scaffold-21	374680	374881
scaffold-21	450856	451031
scaffold-21	451232	451346
scaffold-21	451565	451783
scaffold-21	605699	605897
scaffold-21	627302	627630
scaffold-21	663878	664108
scaffold-21	816384	816593
scaffold-21	1057703	1058008
scaffold-21	1060497	1060673
scaffold-21	1097642	1097962
scaffold-21	1148634	1148804
scaffold-21	1207939	1208135
scaffold-21	1236180	1236982
scaffold-21	1328492	1328721
scaffold-21	1337689	1337928
scaffold-21	1363187	1363416
scaffold-21	1394754	1395035
scaffold-21	1410771	1410941
scaffold-21	1451718	1451791
scaffold-21	1471385	1471460
scaffold-21	1475371	1475699
scaffold-21	1520666	1520823
scaffold-21	1524611	1524900
scaffold-21	1525411	1525476
scaffold-21	1527046	1527247
scaffold-21	1532075	1532217
scaffold-21	1540969	1541053
scaffold-21	1568174	1568384
scaffold-210	28838	29135
scaffold-210	68735	68936
scaffold-210	70871	71382
scaffold-210	71544	72333
scaffold-210	139995	140194
scaffold-210	201485	204445
scaffold-210	205711	205790
scaffold-210	208274	208354
scaffold-210	281683	281891
scaffold-210	384717	384975
scaffold-210	401173	401317
scaffold-210	401602	401792
scaffold-2101	3082	3249
scaffold-2103	4644	4721
scaffold-2104	1235	1480
scaffold-2105	12911	13045
scaffold-2108	9698	10284
scaffold-2108	10419	10903
scaffold-2108	14050	15026
scaffold-2108	15646	16258
scaffold-211	113856	113993
scaffold-211	114749	114964
scaffold-211	139624	139736
scaffold-211	175959	176235
scaffold-2110	9538	9786
scaffold-2112	3331	3812
scaffold-212	118873	119133
scaffold-2120	9540	9894
scaffold-2120	10074	10147
scaffold-2120	12622	13015
scaffold-2126	14034	14357
scaffold-2129	15822	16061
scaffold-213	165698	166217
scaffold-213	375101	376238
scaffold-213	377475	377641
scaffold-2132	2060	2436
scaffold-2135	13632	13826
scaffold-214	3474	3917
scaffold-214	9742	9950
scaffold-214	232486	233651
scaffold-214	349777	349904
scaffold-214	388751	390052
scaffold-2140	1088	1646
scaffold-2140	3055	3540
scaffold-2140	5155	6651
scaffold-2140	7675	8284
scaffold-2144	2	618
scaffold-2147	10090	10395
scaffold-215	105058	105253
scaffold-215	192410	192548
scaffold-215	295916	295975
scaffold-215	358645	359019
scaffold-215	369233	370067
scaffold-2150	101	323
scaffold-2150	14976	15063
scaffold-2153	225	309
scaffold-2155	606	722
scaffold-2155	6631	7594
scaffold-216	13555	13868
scaffold-216	20877	21038
scaffold-2162	5625	5686
scaffold-2162	10225	10517
scaffold-2163	8353	9522
scaffold-2166	8350	8447
scaffold-2166	12540	12764
scaffold-217	596	793
scaffold-217	2645	2842
scaffold-217	6098	6157
scaffold-217	7968	8025
scaffold-217	97428	97612
scaffold-217	196170	196476
scaffold-2174	4771	4936
scaffold-218	18105	18363
scaffold-218	28433	28582
scaffold-218	292222	292627
scaffold-218	295623	295679
scaffold-218	375094	375251
scaffold-2183	3244	3529
scaffold-219	77116	77476
scaffold-219	86798	86964
scaffold-219	87932	88163
scaffold-219	88466	88894
scaffold-219	121059	121160
scaffold-219	121273	121369
scaffold-2192	9122	9439
scaffold-2192	10639	10798
scaffold-2193	8096	8233
scaffold-2193	12775	12972
scaffold-22	46412	46579
scaffold-22	48723	48807
scaffold-22	239035	239334
scaffold-22	413129	413334
scaffold-22	415177	415266
scaffold-22	418062	418537
scaffold-22	542810	543010
scaffold-22	601911	601984
scaffold-22	659468	659726
scaffold-22	822321	822375
scaffold-22	895772	897352
scaffold-22	897733	897935
scaffold-22	898572	900518
scaffold-22	927539	927617
scaffold-22	930194	930292
scaffold-22	973255	973312
scaffold-22	1072686	1073271
scaffold-22	1250859	1251309
scaffold-22	1303087	1303463
scaffold-22	1525694	1525859
scaffold-220	33637	33718
scaffold-220	278643	279029
scaffold-220	373752	375241
scaffold-220	375456	376295
scaffold-2209	4698	4945
scaffold-221	334240	334471
scaffold-221	343678	343913
scaffold-221	349229	349302
scaffold-2218	9438	9630
scaffold-2218	15037	15138
scaffold-222	19950	20209
scaffold-222	385605	385739
scaffold-2225	9404	9635
scaffold-223	14698	14805
scaffold-223	92616	93039
scaffold-223	93209	93495
scaffold-223	173781	174120
scaffold-223	256514	256597
scaffold-223	281462	281595
scaffold-224	3522	4798
scaffold-224	11415	12531
scaffold-224	56254	56332
scaffold-224	56984	57102
scaffold-224	72498	73070
scaffold-224	122492	122669
scaffold-224	134004	134557
scaffold-224	180519	180689
scaffold-224	189747	189980
scaffold-2246	1002	1465
scaffold-225	62187	62456
scaffold-225	141804	142022
scaffold-225	176503	176719
scaffold-226	54581	54993
scaffold-226	359044	359980
scaffold-226	363431	363617
scaffold-226	363894	364144
scaffold-226	365132	366327
scaffold-2260	28	666
scaffold-2261	1333	1586
scaffold-2262	6079	6130
scaffold-227	29867	30024
scaffold-227	38021	38138
scaffold-227	41402	41558
scaffold-227	280901	280983
scaffold-228	49184	49525
scaffold-228	55673	56542
scaffold-228	59656	59910
scaffold-228	77636	78112
scaffold-228	99617	99841
scaffold-228	308943	309404
scaffold-228	310278	310579
scaffold-2285	1884	2052
scaffold-2287	4816	5073
scaffold-2288	4702	4773
scaffold-2288	11562	11620
scaffold-2288	11960	12733
scaffold-229	86241	86428
scaffold-229	89481	89673
scaffold-229	238962	239197
scaffold-2292	11159	11659
scaffold-2292	12558	12676
scaffold-2292	12722	12953
scaffold-2292	13255	13683
scaffold-2293	2699	2996
scaffold-2298	2183	2794
scaffold-2299	11986	13089
scaffold-23	117460	117539
scaffold-23	215231	215472
scaffold-23	296237	296573
scaffold-23	357769	357832
scaffold-23	360362	360425
scaffold-23	770582	770910
scaffold-23	771092	771589
scaffold-23	792245	792518
scaffold-23	838447	838500
scaffold-23	862334	862503
scaffold-23	869369	869690
scaffold-23	936894	937490
scaffold-23	1011485	1011594
scaffold-23	1262593	1262974
scaffold-23	1290655	1291273
scaffold-23	1300520	1301057
scaffold-230	122334	122422
scaffold-230	162533	163145
scaffold-230	163344	164519
scaffold-230	164811	165239
scaffold-230	165619	166013
scaffold-230	168664	168959
scaffold-230	228923	229259
scaffold-230	285348	285529
scaffold-230	331238	331564
scaffold-230	349965	350290
scaffold-230	351270	351468
scaffold-2308	11337	11396
scaffold-231	40551	40700
scaffold-231	42466	42615
scaffold-231	51447	51625
scaffold-231	56549	56698
scaffold-231	62438	62587
scaffold-231	62879	63028
scaffold-231	97984	98278
scaffold-231	122697	123125
scaffold-231	253681	253830
scaffold-231	279161	279302
scaffold-2312	73	301
scaffold-2314	9834	10244
scaffold-2314	11180	12193
scaffold-2314	14143	14805
scaffold-232	123912	124070
scaffold-232	293783	293859
scaffold-2321	9263	9384
scaffold-2321	13550	13779
scaffold-2322	11787	11848
scaffold-233	100306	100691
scaffold-233	154496	154638
scaffold-233	170155	170510
scaffold-233	180026	180327
scaffold-233	188663	188747
scaffold-233	188883	189070
scaffold-233	216737	217266
scaffold-233	268962	269423
scaffold-233	270998	272260
scaffold-234	226019	226145
scaffold-234	265963	266082
scaffold-234	266494	266679
scaffold-234	275596	275714
scaffold-234	275876	276126
scaffold-235	180639	181304
scaffold-235	215485	215709
scaffold-235	215876	216199
scaffold-235	230843	232034
scaffold-236	33054	33205
scaffold-236	59630	59886
scaffold-236	77304	77856
scaffold-236	175866	175999
scaffold-2364	193	300
scaffold-2364	1464	1909
scaffold-2366	5446	5537
scaffold-2368	3533	3635
scaffold-2369	7882	8019
scaffold-2374	8893	8950
scaffold-2375	1737	1878
scaffold-238	664	899
scaffold-238	1783	2018
scaffold-238	4898	5133
scaffold-238	6406	6875
scaffold-238	53665	53828
scaffold-238	72323	72614
scaffold-239	157238	157603
scaffold-2390	5129	7041
scaffold-2390	7291	7419
scaffold-24	157585	157640
scaffold-24	178563	178755
scaffold-24	184370	184556
scaffold-24	227331	227492
scaffold-24	233645	233814
scaffold-24	354351	354444
scaffold-24	599272	599793
scaffold-24	618169	618283
scaffold-24	625687	625927
scaffold-24	626444	627366
scaffold-24	673765	675792
scaffold-24	926534	927043
scaffold-24	955930	956358
scaffold-24	957424	957714
scaffold-24	972590	974185
scaffold-24	975135	977915
scaffold-24	980093	984859
scaffold-24	998227	998543
scaffold-24	999192	999533
scaffold-24	1050776	1051299
scaffold-24	1109398	1109662
scaffold-24	1156308	1156465
scaffold-24	1156781	1156909
scaffold-24	1243425	1243521
scaffold-24	1446098	1446266
scaffold-24	1508559	1508779
scaffold-24	1509012	1509117
scaffold-24	1586475	1586666
scaffold-240	57318	57577
scaffold-240	234826	235330
scaffold-2403	13435	13776
scaffold-241	31100	31212
scaffold-241	56346	56538
scaffold-241	62080	62401
scaffold-241	137525	137825
scaffold-241	179142	179194
scaffold-241	239041	239317
scaffold-241	240698	240974
scaffold-242	96551	96814
scaffold-242	100725	100840
scaffold-242	218122	218456
scaffold-243	120184	120440
scaffold-243	279652	279715
scaffold-243	285092	285428
scaffold-2435	4610	4762
scaffold-244	2762	3280
scaffold-244	8812	9363
scaffold-244	119830	119977
scaffold-244	236162	236236
scaffold-2440	9302	9482
scaffold-245	142665	142785
scaffold-245	290194	290464
scaffold-245	329021	329240
scaffold-2451	1074	1373
scaffold-2455	205	504
scaffold-2455	2079	2424
scaffold-246	3929	4630
scaffold-246	13735	14722
scaffold-246	16514	17167
scaffold-246	27205	27369
scaffold-246	53357	53804
scaffold-246	54629	55444
scaffold-246	55622	55707
scaffold-246	56096	56543
scaffold-246	57368	58183
scaffold-246	58361	58575
scaffold-246	60007	60255
scaffold-246	78396	78597
scaffold-246	82450	82626
scaffold-246	103978	104257
scaffold-246	109799	110696
scaffold-246	111904	113239
scaffold-246	114457	114996
scaffold-246	116325	116727
scaffold-246	169014	169361
scaffold-246	170593	171171
scaffold-246	218773	219830
scaffold-246	227012	227291
scaffold-246	240485	241122
scaffold-246	248133	248948
scaffold-246	250182	250769
scaffold-246	253453	253802
scaffold-246	280122	280489
scaffold-246	282235	283125
scaffold-246	284580	285018
scaffold-246	315511	316424
scaffold-246	317949	318038
scaffold-246	323290	323487
scaffold-246	326210	326407
scaffold-246	329111	329390
scaffold-246	336103	337387
scaffold-246	338603	339301
scaffold-246	345827	345996
scaffold-247	51	240
scaffold-247	152332	152417
scaffold-247	310857	311126
scaffold-247	315350	315619
scaffold-2472	9574	9644
scaffold-2476	1527	1643
scaffold-248	36943	37000
scaffold-248	158905	159362
scaffold-248	189975	191045
scaffold-248	222499	223245
scaffold-248	229547	229671
scaffold-248	229855	230193
scaffold-248	230312	230662
scaffold-248	230663	232407
scaffold-248	235789	235966
scaffold-2483	9595	9649
scaffold-2483	10363	11506
scaffold-2484	5863	7778
scaffold-2489	13548	13719
scaffold-249	105787	105971
scaffold-249	111856	112040
scaffold-249	182538	182655
scaffold-249	188352	188663
scaffold-249	222446	222546
scaffold-249	276618	276795
scaffold-249	345267	345777
scaffold-249	347199	347842
scaffold-25	40882	41018
scaffold-25	170808	172077
scaffold-25	181879	181986
scaffold-25	183099	183206
scaffold-25	184188	184295
scaffold-25	208833	208913
scaffold-25	255390	255603
scaffold-25	292160	292389
scaffold-25	562127	562228
scaffold-25	651783	652162
scaffold-25	653024	653857
scaffold-25	654487	655320
scaffold-25	655885	655973
scaffold-25	679447	679502
scaffold-25	708586	708811
scaffold-25	1008921	1009094
scaffold-25	1222155	1222274
scaffold-25	1358149	1358226
scaffold-25	1487097	1487464
scaffold-25	1524942	1525301
scaffold-250	62700	63060
scaffold-250	63233	63687
scaffold-250	67782	68125
scaffold-250	68530	68833
scaffold-250	97175	97535
scaffold-250	97708	98382
scaffold-250	148196	148309
scaffold-250	234019	234217
scaffold-2501	12797	13199
scaffold-251	148723	148879
scaffold-2518	11363	11594
scaffold-2518	11751	12469
scaffold-252	144291	144491
scaffold-252	190306	190961
scaffold-252	191291	191413
scaffold-252	260884	261215
scaffold-252	264323	264802
scaffold-252	269295	269567
scaffold-2521	8132	8271
scaffold-2522	3410	3752
scaffold-2522	5919	6359
scaffold-2522	7656	7843
scaffold-2522	8134	8368
scaffold-2522	8674	8917
scaffold-2523	5111	5464
scaffold-2523	8015	8154
scaffold-2524	3501	3762
scaffold-253	389	487
scaffold-253	121669	122827
scaffold-253	136024	136358
scaffold-253	140242	140322
scaffold-253	140477	140857
scaffold-253	181372	181579
scaffold-253	260345	260437
scaffold-255	40917	41246
scaffold-255	84291	84460
scaffold-255	97629	97820
scaffold-255	271264	271656
scaffold-255	271857	272174
scaffold-255	272366	273049
scaffold-255	274495	274917
scaffold-255	309646	310082
scaffold-255	310289	311191
scaffold-255	317729	317944
scaffold-255	318132	318309
scaffold-255	327541	328069
scaffold-255	331984	332051
scaffold-2550	2074	2147
scaffold-256	33578	34576
scaffold-256	59014	59118
scaffold-256	82250	83487
scaffold-256	117018	117326
scaffold-256	143614	143790
scaffold-256	208479	208586
scaffold-256	227507	227690
scaffold-256	249183	249249
scaffold-256	253692	253758
scaffold-256	256003	256069
scaffold-256	272613	272748
scaffold-256	274563	274698
scaffold-256	276471	276651
scaffold-256	311414	311708
scaffold-257	61338	63601
scaffold-257	64414	65130
scaffold-257	65340	65970
scaffold-257	74475	74662
scaffold-257	236702	237012
scaffold-257	260993	261282
scaffold-257	294952	295256
scaffold-257	299648	299968
scaffold-257	311351	311610
scaffold-257	311977	312384
scaffold-257	318024	318283
scaffold-258	107526	107660
scaffold-258	169669	171072
scaffold-258	195856	195954
scaffold-258	268229	268365
scaffold-258	279291	279577
scaffold-259	195921	196056
scaffold-26	146685	147006
scaffold-26	162397	162660
scaffold-26	273636	273742
scaffold-26	425064	425232
scaffold-26	505365	505773
scaffold-26	526090	526286
scaffold-26	529494	529690
scaffold-26	594740	595023
scaffold-26	643750	644051
scaffold-26	645427	645539
scaffold-26	831557	831622
scaffold-26	832348	832688
scaffold-26	833415	833480
scaffold-26	843834	844557
scaffold-26	896543	896659
scaffold-26	896895	897105
scaffold-26	909435	909517
scaffold-26	1038407	1038531
scaffold-26	1038682	1038741
scaffold-26	1219244	1219347
scaffold-26	1304920	1305195
scaffold-26	1306557	1306815
scaffold-26	1309936	1310091
scaffold-26	1315536	1315691
scaffold-26	1361498	1361640
scaffold-26	1482229	1482603
scaffold-26	1491699	1492085
scaffold-260	18697	18998
scaffold-260	137993	138913
scaffold-260	304756	304960
scaffold-2604	5284	5458
scaffold-261	75103	75459
scaffold-261	231016	231534
scaffold-2619	12932	13013
scaffold-262	42756	42826
scaffold-262	44573	44937
scaffold-262	45316	45397
scaffold-262	53014	53235
scaffold-262	120725	120843
scaffold-262	291135	293408
scaffold-2629	8	724
scaffold-263	91784	92026
scaffold-263	133521	133676
scaffold-2631	2206	2321
scaffold-2639	5772	5975
scaffold-2639	10435	10915
scaffold-264	118654	118861
scaffold-264	265716	265850
scaffold-264	272414	272528
scaffold-264	272957	273045
scaffold-265	2562	2640
scaffold-265	134138	134325
scaffold-265	221505	221641
scaffold-265	264954	265041
scaffold-265	265829	265905
scaffold-266	116811	116974
scaffold-266	118233	118353
scaffold-266	203690	203890
scaffold-267	212198	212515
scaffold-268	59109	59182
scaffold-268	85272	85457
scaffold-269	51673	51754
scaffold-269	55039	55113
scaffold-269	55603	55677
scaffold-269	57664	59315
scaffold-269	62039	62113
scaffold-269	62317	62398
scaffold-269	62891	63037
scaffold-269	65006	65605
scaffold-269	66707	66851
scaffold-269	67271	67703
scaffold-269	69834	69908
scaffold-269	89966	91635
scaffold-2697	10161	10246
scaffold-2699	5592	5649
scaffold-27	6822	7041
scaffold-27	40919	41152
scaffold-27	46516	46596
scaffold-27	228569	229209
scaffold-27	229474	230883
scaffold-27	232037	232336
scaffold-27	232625	232870
scaffold-27	233319	233464
scaffold-27	233674	234966
scaffold-27	466673	466891
scaffold-27	622087	622274
scaffold-27	646926	646980
scaffold-27	720344	720527
scaffold-27	1107128	1107357
scaffold-27	1143288	1143795
scaffold-27	1146142	1146452
scaffold-27	1164950	1165326
scaffold-27	1198185	1198251
scaffold-27	1222540	1222901
scaffold-27	1223842	1224158
scaffold-27	1225471	1227040
scaffold-27	1227421	1227694
scaffold-27	1228252	1230109
scaffold-27	1237706	1238098
scaffold-27	1276656	1276852
scaffold-27	1285425	1285501
scaffold-27	1317302	1317393
scaffold-27	1464453	1464535
scaffold-27	1478519	1479223
scaffold-27	1559454	1559849
scaffold-270	203938	204423
scaffold-270	205676	205749
scaffold-2708	586	869
scaffold-271	141853	142146
scaffold-272	1166	1506
scaffold-272	31469	31545
[truncated: 2,524 more rows]
