# Supplementary material for: Diverse RNA interference strategies in early-branching metazoans
Source: BMC Evol Biol. 2018 Nov 1;18:160. doi: 10.1186/s12862-018-1274-2 (PMC6211395; doi:10.1186/s12862-018-1274-2)
Supplement: Supplementary file 4 — Locations of annotated RNAi loci from Drosophila, Amphimedon, Nematostella and Mnemiopsis. Genomic loci of annotated miRNA, piRNA, endo-siRNA and 25-mer clusters in all four species. (GZ 1305 kb) [file 12862_2018_1274_MOESM4_ESM.gz › Nematostella/Nematostella_miRNAs_novel.bed]

scaffold-1056	959	1063	nve-mir-2024h
scaffold-1056	5465	5912	nve-mir-2024i
scaffold-14	1335138	1335189	nve-mir-2043c
scaffold-364	11276	11329	nve-mir-2047b
