# Supplementary material for: Diverse RNA interference strategies in early-branching metazoans
Source: BMC Evol Biol. 2018 Nov 1;18:160. doi: 10.1186/s12862-018-1274-2 (PMC6211395; doi:10.1186/s12862-018-1274-2)
Supplement: Supplementary file 4 — Locations of annotated RNAi loci from Drosophila, Amphimedon, Nematostella and Mnemiopsis. Genomic loci of annotated miRNA, piRNA, endo-siRNA and 25-mer clusters in all four species. (GZ 1305 kb) [file 12862_2018_1274_MOESM4_ESM.gz › Nematostella/Nematostella_piRNAs_multi_merged.bed]

scaffold-1	6	3208
scaffold-1	3342	8981
scaffold-1	9188	10330
scaffold-1	10547	11291
scaffold-1	11370	12889
scaffold-1	13159	13425
scaffold-1	14040	14938
scaffold-1	15081	15211
scaffold-1	15589	15943
scaffold-1	16230	18438
scaffold-1	18856	19011
scaffold-1	19169	19521
scaffold-1	19545	19737
scaffold-1	21174	24137
scaffold-1	24199	26014
scaffold-1	26814	27286
scaffold-1	27489	27587
scaffold-1	29277	29990
scaffold-1	30497	30843
scaffold-1	30970	31304
scaffold-1	32856	33753
scaffold-1	34668	37929
scaffold-1	38246	39216
scaffold-1	40180	40359
scaffold-1	40540	44461
scaffold-1	44796	45189
scaffold-1	60651	60827
scaffold-1	102837	102954
scaffold-1	106758	106830
scaffold-1	107510	107647
scaffold-1	125896	126009
scaffold-1	138314	138509
scaffold-1	149124	153857
scaffold-1	154524	154833
scaffold-1	178021	178095
scaffold-1	183040	183206
scaffold-1	185646	185724
scaffold-1	189011	189093
scaffold-1	196954	197119
scaffold-1	220256	220913
scaffold-1	235988	236174
scaffold-1	294158	296127
scaffold-1	304416	304601
scaffold-1	306101	306349
scaffold-1	306610	306776
scaffold-1	309687	309784
scaffold-1	310550	310665
scaffold-1	325141	326517
scaffold-1	326599	328267
scaffold-1	338719	341818
scaffold-1	342552	344120
scaffold-1	366750	367173
scaffold-1	368303	369370
scaffold-1	385537	385717
scaffold-1	408591	408775
scaffold-1	420371	420728
scaffold-1	478122	478240
scaffold-1	489711	489808
scaffold-1	517710	517862
scaffold-1	517896	518698
scaffold-1	520280	520621
scaffold-1	525261	525530
scaffold-1	527672	527863
scaffold-1	533952	534844
scaffold-1	540388	540448
scaffold-1	542253	542454
scaffold-1	550441	550605
scaffold-1	556484	556666
scaffold-1	574798	575259
scaffold-1	643853	647032
scaffold-1	651704	652373
scaffold-1	654067	654283
scaffold-1	654336	655526
scaffold-1	657230	657399
scaffold-1	657712	657775
scaffold-1	659162	666664
scaffold-1	676534	677320
scaffold-1	677521	677700
scaffold-1	678015	678175
scaffold-1	683518	683660
scaffold-1	691344	691398
scaffold-1	744178	744585
scaffold-1	782952	783167
scaffold-1	783509	783596
scaffold-1	784251	786371
scaffold-1	786593	786677
scaffold-1	820373	821466
scaffold-1	821572	822000
scaffold-1	824257	827783
scaffold-1	857977	858365
scaffold-1	862919	863085
scaffold-1	882979	883313
scaffold-1	896048	896839
scaffold-1	904967	905162
scaffold-1	907768	907961
scaffold-1	912486	912797
scaffold-1	913085	913295
scaffold-1	913481	914446
scaffold-1	923952	924225
scaffold-1	934999	935128
scaffold-1	935687	935809
scaffold-1	948267	948433
scaffold-1	949753	949925
scaffold-1	950107	950279
scaffold-1	950461	950627
scaffold-1	950922	951768
scaffold-1	954125	954409
scaffold-1	955456	955671
scaffold-1	956227	956373
scaffold-1	959170	959349
scaffold-1	959886	959969
scaffold-1	969729	969870
scaffold-1	974829	975070
scaffold-1	977033	977298
scaffold-1	1009315	1009504
scaffold-1	1014446	1014580
scaffold-1	1020188	1020263
scaffold-1	1025163	1025342
scaffold-1	1026558	1026803
scaffold-1	1038840	1038948
scaffold-1	1039815	1040684
scaffold-1	1041294	1041892
scaffold-1	1052818	1052985
scaffold-1	1058036	1058255
scaffold-1	1121267	1121431
scaffold-1	1121683	1122032
scaffold-1	1122582	1122674
scaffold-1	1123272	1123903
scaffold-1	1154172	1154384
scaffold-1	1157951	1158766
scaffold-1	1166344	1166506
scaffold-1	1183511	1183646
scaffold-1	1199570	1199792
scaffold-1	1201988	1202354
scaffold-1	1202561	1203137
scaffold-1	1217699	1218653
scaffold-1	1218684	1219711
scaffold-1	1237132	1237295
scaffold-1	1239829	1239888
scaffold-1	1270718	1271583
scaffold-1	1271966	1272245
scaffold-1	1273914	1274085
scaffold-1	1280345	1280512
scaffold-1	1286121	1286245
scaffold-1	1286487	1286757
scaffold-1	1303757	1304087
scaffold-1	1304247	1304324
scaffold-1	1305475	1307391
scaffold-1	1307624	1307851
scaffold-1	1308028	1308788
scaffold-1	1308981	1309415
scaffold-1	1309505	1309946
scaffold-1	1310251	1311181
scaffold-1	1311679	1312727
scaffold-1	1313050	1315430
scaffold-1	1316934	1317893
scaffold-1	1321047	1321250
scaffold-1	1327145	1327475
scaffold-1	1328872	1329340
scaffold-1	1330529	1330848
scaffold-1	1331382	1332230
scaffold-1	1332521	1332724
scaffold-1	1336667	1337835
scaffold-1	1338232	1339049
scaffold-1	1339303	1339451
scaffold-1	1339478	1339553
scaffold-1	1339592	1339707
scaffold-1	1339960	1340040
scaffold-1	1341034	1341324
scaffold-1	1341783	1342548
scaffold-1	1343309	1343566
scaffold-1	1344172	1344359
scaffold-1	1344665	1345603
scaffold-1	1347482	1347561
scaffold-1	1349590	1350380
scaffold-1	1351456	1351696
scaffold-1	1371132	1371887
scaffold-1	1387866	1388034
scaffold-1	1388726	1388800
scaffold-1	1389476	1390111
scaffold-1	1393328	1393523
scaffold-1	1393862	1393992
scaffold-1	1394482	1394628
scaffold-1	1394816	1395089
scaffold-1	1396183	1396427
scaffold-1	1402542	1402871
scaffold-1	1403153	1403214
scaffold-1	1409708	1409787
scaffold-1	1412166	1412408
scaffold-1	1422976	1423185
scaffold-1	1484738	1485044
scaffold-1	1485842	1485990
scaffold-1	1488079	1488410
scaffold-1	1489116	1489289
scaffold-1	1489565	1489748
scaffold-1	1498829	1500602
scaffold-1	1500904	1501439
scaffold-1	1505007	1505258
scaffold-1	1509049	1511847
scaffold-1	1511930	1514090
scaffold-1	1514207	1515087
scaffold-1	1515983	1516600
scaffold-1	1516808	1518528
scaffold-1	1520025	1521537
scaffold-1	1543612	1545061
scaffold-1	1546448	1546979
scaffold-1	1563498	1565269
scaffold-1	1565494	1566113
scaffold-1	1653844	1654364
scaffold-1	1654383	1654980
scaffold-1	1655139	1655526
scaffold-1	1655803	1656130
scaffold-1	1658306	1658406
scaffold-1	1668648	1668991
scaffold-1	1671421	1671560
scaffold-1	1671796	1672028
scaffold-1	1676958	1677087
scaffold-1	1680589	1680998
scaffold-1	1681612	1681704
scaffold-1	1690926	1691335
scaffold-1	1700129	1700279
scaffold-1	1723817	1724459
scaffold-1	1751904	1752537
scaffold-1	1799865	1800331
scaffold-1	1800589	1803291
scaffold-1	1808300	1808918
scaffold-1	1809176	1809961
scaffold-1	1811679	1813736
scaffold-1	1826350	1826506
scaffold-1	1830361	1830502
scaffold-1	1875502	1875666
scaffold-1	1907519	1907759
scaffold-1	1910202	1910381
scaffold-1	1910538	1911370
scaffold-1	1912183	1912349
scaffold-1	1913553	1913789
scaffold-1	1916015	1916649
scaffold-1	1917749	1917996
scaffold-1	1920811	1921103
scaffold-1	1924256	1924562
scaffold-1	1926073	1926485
scaffold-1	1926802	1926986
scaffold-1	1930381	1930835
scaffold-1	1931367	1931626
scaffold-1	1932018	1934755
scaffold-1	1935510	1937488
scaffold-1	1937703	1944082
scaffold-1	1944231	1945181
scaffold-1	1945340	1948773
scaffold-1	1951254	1960786
scaffold-1	1960951	1969034
scaffold-1	1969485	1972099
scaffold-1	1972185	1972959
scaffold-1	1973115	1977835
scaffold-1	1978122	1978173
scaffold-1	1978322	1978519
scaffold-1	1978713	1979289
scaffold-1	1979663	1979898
scaffold-1	1980090	1981759
scaffold-1	1982033	1984650
scaffold-1	1987218	1988379
scaffold-1	1988809	1989281
scaffold-1	1989653	1989939
scaffold-1	1991225	1991461
scaffold-1	2073673	2075221
scaffold-1	2091490	2091665
scaffold-1	2117565	2118847
scaffold-1	2119807	2119922
scaffold-1	2121203	2122161
scaffold-1	2122539	2122913
scaffold-1	2129521	2129710
scaffold-1	2140208	2141211
scaffold-1	2158223	2158748
scaffold-1	2159350	2159437
scaffold-1	2159808	2160353
scaffold-1	2163296	2163653
scaffold-1	2166673	2166873
scaffold-1	2168215	2170563
scaffold-1	2207314	2208344
scaffold-1	2210276	2210685
scaffold-1	2221164	2221251
scaffold-1	2221992	2223541
scaffold-1	2228292	2228456
scaffold-1	2236651	2237120
scaffold-1	2245543	2245741
scaffold-1	2245980	2246094
scaffold-1	2251184	2253960
scaffold-1	2254121	2255742
scaffold-1	2308080	2308488
scaffold-1	2322728	2322796
scaffold-1	2341016	2341112
scaffold-1	2344264	2345751
scaffold-1	2383757	2383986
scaffold-1	2385346	2385765
scaffold-1	2385867	2386029
scaffold-1	2396289	2396372
scaffold-1	2398262	2398377
scaffold-1	2399260	2399372
scaffold-1	2400508	2404094
scaffold-1	2405789	2405844
scaffold-1	2416370	2416462
scaffold-1	2419010	2419149
scaffold-1	2427444	2431015
scaffold-1	2431320	2431460
scaffold-1	2460228	2460483
scaffold-1	2486467	2486529
scaffold-1	2487171	2487233
scaffold-1	2487490	2487835
scaffold-1	2516128	2516199
scaffold-1	2535059	2535480
scaffold-1	2538291	2538429
scaffold-1	2543274	2543424
scaffold-1	2547210	2547354
scaffold-1	2560537	2560784
scaffold-1	2575221	2575422
scaffold-1	2577504	2577652
scaffold-1	2581406	2581458
scaffold-1	2582396	2582483
scaffold-1	2583172	2583317
scaffold-1	2585185	2586107
scaffold-1	2599788	2600020
scaffold-1	2669078	2669284
scaffold-1	2671595	2672190
scaffold-1	2712087	2712252
scaffold-1	2761497	2762031
scaffold-1	2766305	2769387
scaffold-1	2780854	2781098
scaffold-1	2781147	2781239
scaffold-1	2802291	2802633
scaffold-1	2810136	2810331
scaffold-1	2811389	2811763
scaffold-1	2842389	2842498
scaffold-1	2844559	2844668
scaffold-1	2846633	2846956
scaffold-1	2847761	2848281
scaffold-1	2854702	2854972
scaffold-1	2855702	2855897
scaffold-1	2898168	2898319
scaffold-1	2914824	2915037
scaffold-1	2916308	2916541
scaffold-1	2918951	2919171
scaffold-1	2920871	2921107
scaffold-1	2922012	2922588
scaffold-1	2922914	2923241
scaffold-1	2927583	2927744
scaffold-1	2928144	2928254
scaffold-1	2932356	2932496
scaffold-1	2973783	2974019
scaffold-1	2978039	2978727
scaffold-1	2980686	2980845
scaffold-1	2981713	2982388
scaffold-1	2982650	2982948
scaffold-1	2986002	2987166
scaffold-1	2987669	2987747
scaffold-1	2987925	2988024
scaffold-1	2988670	2988825
scaffold-1	2989048	2989680
scaffold-1	2990039	2990179
scaffold-1	2990438	2990573
scaffold-1	2990808	2990950
scaffold-1	2991792	2992026
scaffold-1	3034637	3034713
scaffold-1	3064464	3064788
scaffold-1	3064936	3065533
scaffold-1	3065755	3065894
scaffold-1	3089106	3089701
scaffold-1	3091013	3091789
scaffold-1	3117514	3117576
scaffold-1	3144454	3144566
scaffold-1	3154934	3155055
scaffold-1	3176321	3176389
scaffold-1	3223581	3223790
scaffold-1	3224871	3225092
scaffold-10	33524	34007
scaffold-10	34821	34900
scaffold-10	63971	64102
scaffold-10	64268	64597
scaffold-10	64918	65203
scaffold-10	65423	65654
scaffold-10	67530	68335
scaffold-10	68469	68805
scaffold-10	69424	69606
scaffold-10	71784	71846
scaffold-10	72302	72448
scaffold-10	73429	73609
scaffold-10	95383	95924
scaffold-10	98117	98722
scaffold-10	98851	99512
scaffold-10	117976	118360
scaffold-10	118957	119529
scaffold-10	123455	124244
scaffold-10	124460	124862
scaffold-10	129229	129937
scaffold-10	139227	139398
scaffold-10	161108	161203
scaffold-10	236900	239279
scaffold-10	289679	289831
scaffold-10	323888	324112
scaffold-10	326777	327099
scaffold-10	327900	327978
scaffold-10	331488	331848
scaffold-10	334183	334451
scaffold-10	334824	334918
scaffold-10	336008	336859
scaffold-10	339793	339986
scaffold-10	344592	344672
scaffold-10	344975	345243
scaffold-10	345616	345710
scaffold-10	350821	351280
scaffold-10	356500	356866
scaffold-10	357944	358114
scaffold-10	373685	373757
scaffold-10	374516	374729
scaffold-10	389129	389245
scaffold-10	392621	392711
scaffold-10	401279	402816
scaffold-10	429853	430041
scaffold-10	430240	432040
scaffold-10	490776	490902
scaffold-10	523096	524888
scaffold-10	533285	534888
scaffold-10	540182	542308
scaffold-10	542674	543848
scaffold-10	548038	548230
scaffold-10	550050	550164
scaffold-10	551738	551841
scaffold-10	552145	552605
scaffold-10	552807	553520
scaffold-10	553709	554346
scaffold-10	555225	556096
scaffold-10	562759	562987
scaffold-10	580795	581147
scaffold-10	581983	582443
scaffold-10	582631	582875
scaffold-10	585467	585558
scaffold-10	592724	592892
scaffold-10	592960	593248
scaffold-10	601516	601731
scaffold-10	604280	605032
scaffold-10	605123	605293
scaffold-10	607692	608381
scaffold-10	608536	609175
scaffold-10	633660	634082
scaffold-10	649302	650037
scaffold-10	650388	650463
scaffold-10	655635	656152
scaffold-10	656296	656744
scaffold-10	674624	674993
scaffold-10	675787	675838
scaffold-10	677250	677389
scaffold-10	688644	689359
scaffold-10	689732	690338
scaffold-10	691914	692091
scaffold-10	706096	706186
scaffold-10	706748	706846
scaffold-10	715301	715389
scaffold-10	717560	718776
scaffold-10	780592	780832
scaffold-10	780975	781285
scaffold-10	781673	781787
scaffold-10	782337	782954
scaffold-10	783143	784082
scaffold-10	784257	784510
scaffold-10	784690	785432
scaffold-10	802464	802552
scaffold-10	802677	802776
scaffold-10	802905	803015
scaffold-10	818396	818811
scaffold-10	819260	820360
scaffold-10	820977	821350
scaffold-10	821630	822636
scaffold-10	822819	823994
scaffold-10	826558	827069
scaffold-10	828353	828590
scaffold-10	838338	838630
scaffold-10	869971	870057
scaffold-10	878439	878901
scaffold-10	879146	880364
scaffold-10	888003	888296
scaffold-10	899481	899761
scaffold-10	900260	900558
scaffold-10	901949	902148
scaffold-10	902561	902931
scaffold-10	924060	924407
scaffold-10	924820	925190
scaffold-10	931107	932102
scaffold-10	979669	979959
scaffold-10	981291	981709
scaffold-10	995124	996580
scaffold-10	996922	997965
scaffold-10	998690	999254
scaffold-10	999440	1001643
scaffold-10	1001777	1002299
scaffold-10	1002623	1003287
scaffold-10	1004172	1004301
scaffold-10	1004472	1008839
scaffold-10	1009391	1014249
scaffold-10	1016872	1022853
scaffold-10	1024592	1027714
scaffold-10	1027972	1028970
scaffold-10	1030764	1031597
scaffold-10	1031753	1031976
scaffold-10	1032534	1032870
scaffold-10	1033328	1033605
scaffold-10	1045183	1045426
scaffold-10	1048552	1049400
scaffold-10	1049587	1049652
scaffold-10	1069491	1069629
scaffold-10	1113218	1113291
scaffold-10	1122129	1122391
scaffold-10	1147217	1147831
scaffold-10	1184333	1184423
scaffold-10	1191174	1191702
scaffold-10	1245548	1245893
scaffold-10	1253970	1254267
scaffold-10	1264723	1264841
scaffold-10	1276309	1276435
scaffold-10	1276660	1276796
scaffold-10	1278695	1278758
scaffold-10	1281113	1281207
scaffold-10	1411975	1412413
scaffold-10	1434141	1434298
scaffold-10	1497712	1497986
scaffold-10	1541827	1541924
scaffold-10	1571408	1571612
scaffold-10	1571762	1571973
scaffold-10	1628849	1629374
scaffold-10	1644092	1644846
scaffold-10	1683373	1683510
scaffold-10	1683768	1683944
scaffold-10	1687071	1687265
scaffold-10	1689415	1689561
scaffold-10	1695193	1695373
scaffold-10	1697198	1697404
scaffold-10	1697877	1698174
scaffold-10	1703567	1703798
scaffold-10	1704475	1704746
scaffold-10	1719801	1720405
scaffold-10	1728075	1728152
scaffold-10	1729092	1729290
scaffold-10	1737415	1738887
scaffold-10	1785814	1785884
scaffold-10	1786116	1786188
scaffold-10	1786795	1787150
scaffold-10	1787557	1787926
scaffold-10	1787984	1788125
scaffold-10	1789070	1789402
scaffold-10	1791668	1791828
scaffold-10	1792341	1792724
scaffold-10	1794248	1794327
scaffold-10	1794583	1795198
scaffold-10	1795547	1795739
scaffold-10	1796169	1796437
scaffold-10	1797036	1797144
scaffold-10	1797667	1798027
scaffold-10	1798028	1798283
scaffold-10	1798985	1799463
scaffold-10	1800249	1800527
scaffold-10	1801574	1802577
scaffold-10	1802904	1803146
scaffold-10	1803204	1803612
scaffold-10	1823376	1823469
scaffold-10	1823714	1823798
scaffold-10	1824173	1824376
scaffold-10	1825199	1825576
scaffold-10	1826556	1827093
scaffold-10	1827955	1828018
scaffold-10	1829471	1829784
scaffold-10	1830215	1830362
scaffold-10	1830541	1831047
scaffold-10	1840251	1841058
scaffold-10	1861729	1862224
scaffold-10	1933725	1936077
scaffold-10	1993493	1993832
scaffold-10	1994053	1994247
scaffold-10	1995767	1996426
scaffold-10	1996918	1998016
scaffold-10	2002442	2003293
scaffold-10	2003640	2006337
scaffold-10	2006375	2006532
scaffold-10	2006786	2007063
scaffold-10	2007495	2007673
scaffold-10	2009191	2009958
scaffold-10	2018731	2018796
scaffold-10	2019810	2019880
scaffold-10	2033297	2033487
scaffold-10	2037177	2037331
scaffold-10	2044546	2044706
scaffold-10	2049995	2050126
scaffold-10	2056911	2057262
scaffold-10	2061678	2061867
scaffold-10	2066413	2066559
scaffold-10	2080119	2080629
scaffold-10	2083255	2084932
scaffold-10	2087526	2087773
scaffold-10	2087969	2088066
scaffold-10	2091992	2092085
scaffold-10	2092128	2093447
scaffold-10	2093603	2093986
scaffold-10	2097611	2098237
scaffold-10	2098280	2098477
scaffold-10	2098740	2099227
scaffold-10	2100353	2100727
scaffold-10	2100876	2101354
scaffold-10	2101471	2102199
scaffold-10	2102320	2104412
scaffold-10	2105387	2108046
scaffold-10	2108505	2109232
scaffold-10	2109821	2109990
scaffold-10	2110053	2110113
scaffold-100	4227	4473
scaffold-100	50306	52687
scaffold-100	56391	56558
scaffold-100	96114	96169
scaffold-100	170836	172387
scaffold-100	172545	172998
scaffold-100	173170	173809
scaffold-100	174002	174205
scaffold-100	185836	185965
scaffold-100	188074	188253
scaffold-100	190805	190856
scaffold-100	208649	209710
scaffold-100	244983	245386
scaffold-100	245456	245626
scaffold-100	247186	247490
scaffold-100	248360	248432
scaffold-100	249233	249284
scaffold-100	263125	263217
scaffold-100	269610	269929
scaffold-100	274814	274910
scaffold-100	275155	275255
scaffold-100	275576	275745
scaffold-100	296937	297072
scaffold-100	297648	297824
scaffold-100	299157	299371
scaffold-100	322305	322380
scaffold-100	326273	327357
scaffold-100	330148	330816
scaffold-100	340268	341515
scaffold-100	356011	356071
scaffold-100	383523	383758
scaffold-100	411290	411908
scaffold-100	437614	438022
scaffold-100	438414	438566
scaffold-100	439481	439565
scaffold-100	440897	441099
scaffold-100	441360	442113
scaffold-100	448479	448831
scaffold-100	487118	487286
scaffold-100	496833	497548
scaffold-100	498976	499064
scaffold-100	502921	503170
scaffold-100	510472	510626
scaffold-100	518137	518326
scaffold-100	520577	520643
scaffold-100	526709	526777
scaffold-100	535838	535906
scaffold-100	536838	536958
scaffold-100	623264	624332
scaffold-100	630982	631604
scaffold-100	636766	636864
scaffold-100	637027	637176
scaffold-100	639951	640058
scaffold-100	672874	673069
scaffold-100	674348	674613
scaffold-100	675496	675827
scaffold-100	684301	685287
scaffold-100	707002	707585
scaffold-100	713233	713646
scaffold-100	713727	713861
scaffold-100	731211	731387
scaffold-100	739647	741031
scaffold-100	742891	743040
scaffold-100	748113	750208
scaffold-100	758074	758200
scaffold-100	765581	765800
scaffold-1000	52	970
scaffold-1000	3381	3584
scaffold-1000	5164	5215
scaffold-1000	9096	9247
scaffold-10000	2309	2785
scaffold-10005	0	818
scaffold-10005	1841	2374
scaffold-10006	31	339
scaffold-10006	2288	2827
scaffold-1001	40636	40885
scaffold-10010	597	676
scaffold-10011	2023	2890
scaffold-1002	2365	2781
scaffold-1002	13823	14781
scaffold-1002	15792	17025
scaffold-1002	30109	31083
scaffold-1002	31489	31570
scaffold-10023	1126	1210
scaffold-10023	1211	1280
scaffold-10027	404	573
scaffold-1003	722	4840
scaffold-1003	5054	5464
scaffold-1003	5996	6785
scaffold-10039	1503	1563
scaffold-1004	15445	16426
scaffold-1004	17159	18187
scaffold-1004	18685	19323
scaffold-1004	19572	19952
scaffold-1004	20165	21752
scaffold-1004	25266	27114
scaffold-1004	28326	30903
scaffold-1004	31028	32411
scaffold-1004	35430	36148
scaffold-10049	2	775
scaffold-10050	5	545
scaffold-10050	669	1128
scaffold-10062	946	1117
scaffold-10062	1494	1747
scaffold-10062	2275	2577
scaffold-10064	2	1164
scaffold-10064	1360	1477
scaffold-10064	1543	1766
scaffold-10064	2433	2494
scaffold-10072	34	271
scaffold-1008	1569	1960
scaffold-10084	1	942
scaffold-10084	1514	2341
scaffold-1009	10740	11322
scaffold-1009	16231	16882
scaffold-1009	29954	31129
scaffold-1009	31244	31605
scaffold-10091	1548	1673
scaffold-10091	1754	1855
scaffold-10091	1893	2067
scaffold-10097	651	806
scaffold-101	4683	4877
scaffold-101	14929	15013
scaffold-101	21037	21394
scaffold-101	21491	21825
scaffold-101	44843	44941
scaffold-101	51096	51627
scaffold-101	53959	54852
scaffold-101	55539	56599
scaffold-101	56834	57610
scaffold-101	58143	58513
scaffold-101	58812	59348
scaffold-101	59928	60487
scaffold-101	61013	62004
scaffold-101	62191	66210
scaffold-101	67412	67957
scaffold-101	68201	69377
scaffold-101	87858	88093
scaffold-101	93946	94161
scaffold-101	98558	99717
scaffold-101	99917	101332
scaffold-101	101741	102544
scaffold-101	120035	120270
scaffold-101	138882	139388
scaffold-101	155108	155730
scaffold-101	156176	156900
scaffold-101	164315	164599
scaffold-101	173055	173124
scaffold-101	190686	190800
scaffold-101	193186	193436
scaffold-101	193639	194722
scaffold-101	194934	195728
scaffold-101	202103	202324
scaffold-101	216284	216456
scaffold-101	224403	224733
scaffold-101	247008	247198
scaffold-101	253143	253620
scaffold-101	254701	254773
scaffold-101	256647	256719
scaffold-101	278846	279100
scaffold-101	307773	311719
scaffold-101	332896	332986
scaffold-101	337797	337955
scaffold-101	338316	338450
scaffold-101	338554	338633
scaffold-101	348916	349019
scaffold-101	403096	403264
scaffold-101	406608	406816
scaffold-101	407368	407437
scaffold-101	442558	442746
scaffold-101	446571	446816
scaffold-101	446974	447126
scaffold-101	463204	463406
scaffold-101	463760	464025
scaffold-101	484765	484821
scaffold-101	529467	529766
scaffold-101	559315	559424
scaffold-101	562775	563131
scaffold-101	601557	601877
scaffold-101	605651	606396
scaffold-101	609147	610016
scaffold-101	621545	621673
scaffold-101	622330	622508
scaffold-101	622813	623148
scaffold-101	626857	627961
scaffold-101	628699	630562
scaffold-101	636779	636974
scaffold-101	638001	638762
scaffold-101	650083	651237
scaffold-101	652026	654386
scaffold-101	658676	664732
scaffold-101	666753	666939
scaffold-101	674872	675033
scaffold-101	679272	679675
scaffold-101	699486	699758
scaffold-101	700014	700132
scaffold-101	700361	700615
scaffold-101	700689	701573
scaffold-101	701687	701934
scaffold-101	702469	703858
scaffold-101	709307	709629
scaffold-101	712020	712931
scaffold-101	743340	743669
scaffold-101	756243	757186
scaffold-101	774421	774722
scaffold-1010	886	2014
scaffold-1010	33854	34022
scaffold-1010	34218	34595
scaffold-1010	37442	37536
scaffold-10100	1834	1955
scaffold-10100	2114	2459
scaffold-1011	37	753
scaffold-1011	976	3033
scaffold-1011	4740	5431
scaffold-1011	10621	10791
scaffold-1011	37244	37795
scaffold-10116	2	328
scaffold-10118	1021	1129
scaffold-10118	1348	1457
scaffold-1012	476	744
scaffold-1012	7111	7239
scaffold-1012	39681	40466
scaffold-1013	79	737
scaffold-1013	5669	5882
scaffold-1013	6035	6462
scaffold-1013	36650	37352
scaffold-1013	38045	38415
scaffold-1013	39074	40326
scaffold-10132	75	625
scaffold-10132	2170	2257
scaffold-10132	2416	3234
scaffold-10142	9	2312
scaffold-1015	6	1231
scaffold-1015	2071	3313
scaffold-1015	9992	10136
scaffold-1015	10293	10934
scaffold-1015	32353	32479
scaffold-1015	32654	33079
scaffold-1015	38379	38883
scaffold-10155	80	303
scaffold-10164	0	166
scaffold-10164	411	2214
scaffold-10169	220	415
scaffold-1017	30450	31053
scaffold-10170	985	2172
scaffold-1018	86	140
scaffold-1018	513	949
scaffold-10186	3	2143
scaffold-1019	45	281
scaffold-102	12	9655
scaffold-102	10993	13571
scaffold-102	14472	15761
scaffold-102	19824	20108
scaffold-102	24557	24685
scaffold-102	31000	32504
scaffold-102	35703	35809
scaffold-102	47943	50226
scaffold-102	92153	92259
scaffold-102	124766	125180
scaffold-102	125430	125495
scaffold-102	148463	148517
scaffold-102	179255	179348
scaffold-102	194359	194596
scaffold-102	196056	196192
scaffold-102	196366	196492
scaffold-102	197579	197648
scaffold-102	243456	243610
scaffold-102	265694	267370
scaffold-102	300576	300869
scaffold-102	301152	301741
scaffold-102	305056	306124
scaffold-102	306794	307731
scaffold-102	315980	316810
scaffold-102	326511	326591
scaffold-102	328934	330199
scaffold-102	330307	331523
scaffold-102	337247	337835
scaffold-102	338722	338804
scaffold-102	339351	339507
scaffold-102	339554	339735
scaffold-102	339980	340234
scaffold-102	340541	340640
scaffold-102	341061	341193
scaffold-102	341563	341630
scaffold-102	342483	342645
scaffold-102	344736	345103
scaffold-102	345407	345623
scaffold-102	352205	352380
scaffold-102	446643	447119
scaffold-102	453083	453404
scaffold-102	472281	472900
scaffold-102	473829	474721
scaffold-102	514785	515870
scaffold-102	516441	516600
scaffold-102	525861	526182
scaffold-102	527187	527376
scaffold-102	551865	554757
scaffold-102	645269	645453
scaffold-102	646177	646465
scaffold-102	646746	646904
scaffold-102	647058	647398
scaffold-102	653953	654650
scaffold-102	655055	655587
scaffold-102	656165	656374
scaffold-102	657024	657138
scaffold-102	697401	697627
scaffold-102	721658	721793
scaffold-102	746584	746786
scaffold-10203	715	932
scaffold-10203	1752	1824
scaffold-1021	5349	7671
scaffold-1021	7888	8121
scaffold-1021	8284	8749
scaffold-1021	10445	10938
scaffold-1021	12225	12782
scaffold-1022	20	290
scaffold-1022	31427	31749
scaffold-1022	33609	33906
scaffold-1022	34158	34807
scaffold-1023	33797	34408
scaffold-1023	35489	36424
scaffold-1023	38190	39229
scaffold-1024	38857	39159
scaffold-10240	7	1436
scaffold-10243	5	1205
scaffold-10247	1612	2070
scaffold-1025	1121	1795
scaffold-1025	7582	8040
scaffold-1025	8356	8848
scaffold-1025	11704	11767
scaffold-1025	16289	16370
scaffold-1025	16762	18204
scaffold-1025	18366	19166
scaffold-1025	19788	20170
scaffold-1025	23251	24157
scaffold-10254	1	534
scaffold-1026	6522	6702
scaffold-1026	9227	9427
scaffold-1026	14141	14407
scaffold-1027	17575	17802
scaffold-1027	21597	21952
scaffold-1027	22027	22845
scaffold-1027	23110	23161
scaffold-1027	23518	23569
scaffold-1027	23600	23899
scaffold-1027	24297	24995
scaffold-1027	27005	27056
scaffold-1027	27087	27386
scaffold-1027	28233	28498
scaffold-1027	29560	30153
scaffold-1027	30566	31971
scaffold-1027	33610	33963
scaffold-1027	34114	34351
scaffold-1027	34789	35145
scaffold-1027	35764	35815
scaffold-1027	36678	37096
scaffold-1027	37822	38140
scaffold-1027	38726	39083
scaffold-1027	39291	39532
scaffold-10273	0	1663
scaffold-10273	1726	2016
scaffold-10274	120	932
scaffold-1028	12802	12870
scaffold-1028	26504	27012
scaffold-10284	838	1065
scaffold-10284	1541	1622
scaffold-1029	27343	27845
scaffold-1029	29742	30500
scaffold-103	0	1410
scaffold-103	14039	17808
scaffold-103	18484	18706
scaffold-103	27073	27432
scaffold-103	31292	31519
scaffold-103	38621	38700
scaffold-103	44548	44742
scaffold-103	81044	81095
scaffold-103	90334	90462
scaffold-103	116119	116194
scaffold-103	123778	123905
scaffold-103	143699	144345
scaffold-103	163601	163698
scaffold-103	163878	165995
scaffold-103	166635	166865
scaffold-103	167546	167765
scaffold-103	168111	168162
scaffold-103	176768	176828
scaffold-103	179361	180364
scaffold-103	190954	192863
scaffold-103	211733	213256
scaffold-103	222386	222480
scaffold-103	224125	224248
scaffold-103	233239	233510
scaffold-103	241138	241587
scaffold-103	244585	244701
scaffold-103	255386	255507
scaffold-103	297721	297820
scaffold-103	303439	304751
scaffold-103	317767	317883
scaffold-103	327541	327743
scaffold-103	343476	343638
scaffold-103	343736	344081
scaffold-103	344278	344414
scaffold-103	344639	344870
scaffold-103	345148	345373
scaffold-103	345576	345712
scaffold-103	345937	346150
scaffold-103	383354	383416
scaffold-103	383572	383664
scaffold-103	419660	421666
scaffold-103	452621	453624
scaffold-103	464719	464943
scaffold-103	494594	495069
scaffold-103	497170	497651
scaffold-103	497699	498790
scaffold-103	503397	504347
scaffold-103	538853	539034
scaffold-103	566637	566800
scaffold-103	590983	591073
scaffold-103	591534	591597
scaffold-103	591778	591937
scaffold-103	592273	592548
scaffold-103	592729	592792
scaffold-103	593253	593402
scaffold-103	593887	593971
scaffold-103	597451	597617
scaffold-103	600440	600976
scaffold-103	603410	603852
scaffold-103	605991	606196
scaffold-103	624960	625512
scaffold-103	625562	626035
scaffold-103	626187	626238
scaffold-103	634556	634758
scaffold-103	639925	639980
scaffold-103	657255	657351
scaffold-103	657858	658070
scaffold-103	679148	679323
scaffold-103	681161	681469
scaffold-1030	5085	5162
scaffold-1030	5467	5537
scaffold-1030	5995	6286
scaffold-1030	6590	6660
scaffold-1030	7121	7405
scaffold-1030	8623	8914
scaffold-10309	141	271
scaffold-1031	54	660
scaffold-1031	6104	8159
scaffold-1031	8284	8479
scaffold-1031	9135	9511
scaffold-1031	22011	23156
scaffold-1031	25571	25799
scaffold-10312	1069	1377
scaffold-10314	928	1182
scaffold-10316	209	528
scaffold-10317	6	525
scaffold-1032	26746	28103
scaffold-1032	28528	31504
scaffold-1032	31966	32150
scaffold-1032	32764	33174
scaffold-1032	34942	35179
scaffold-1032	35440	35969
scaffold-1032	36151	36746
scaffold-1032	36976	37627
scaffold-1032	38018	38247
scaffold-1032	38820	39559
scaffold-1032	39887	39967
scaffold-1032	41012	41280
scaffold-1032	41580	42653
scaffold-1032	49384	49570
scaffold-1032	51531	51944
scaffold-1032	52660	52773
scaffold-1032	54509	54675
scaffold-1032	58511	58688
scaffold-1032	61600	62488
scaffold-1033	27713	27783
scaffold-1033	28013	28081
scaffold-1033	39850	40053
scaffold-10331	0	124
scaffold-10333	745	879
scaffold-10333	1147	1924
scaffold-10334	375	514
scaffold-10334	34838	35088
scaffold-1034	1891	3082
scaffold-1034	24100	24170
scaffold-1036	2007	2259
scaffold-1036	3702	3791
scaffold-1036	4003	4310
scaffold-10368	1435	1875
scaffold-1038	34515	34593
scaffold-10381	186	455
scaffold-1039	5028	5265
scaffold-1039	22536	22786
scaffold-1039	23018	23325
scaffold-1039	23727	24133
scaffold-1039	24596	25042
scaffold-1039	26194	26750
scaffold-1039	26982	27296
scaffold-1039	27697	28103
scaffold-1039	28566	29060
scaffold-1039	29462	29933
scaffold-1039	30371	30837
scaffold-1039	31237	31728
scaffold-1039	32129	32605
scaffold-1039	32860	33101
scaffold-1039	33479	33947
scaffold-1039	34333	34825
scaffold-1039	35296	35717
scaffold-1039	36174	36599
scaffold-1039	37005	37464
scaffold-1039	37736	37977
scaffold-10394	172	345
scaffold-104	18247	18394
scaffold-104	19416	19605
scaffold-104	19675	19875
scaffold-104	24473	24669
scaffold-104	43221	43487
scaffold-104	45325	46003
scaffold-104	47216	47374
scaffold-104	47801	47968
scaffold-104	49258	49380
scaffold-104	50646	50728
scaffold-104	67231	67958
scaffold-104	68226	68309
scaffold-104	68510	68634
scaffold-104	68924	69103
scaffold-104	69626	72753
scaffold-104	75796	75899
scaffold-104	78875	79120
scaffold-104	92416	92637
scaffold-104	97219	97495
scaffold-104	108162	109252
scaffold-104	117485	117565
scaffold-104	126691	127162
scaffold-104	129671	129986
scaffold-104	141770	141857
scaffold-104	153425	154271
scaffold-104	156144	156290
scaffold-104	156492	156740
scaffold-104	172648	172842
scaffold-104	190921	191296
scaffold-104	201416	201613
scaffold-104	230765	230930
scaffold-104	238811	238995
scaffold-104	260985	261107
scaffold-104	281761	281889
scaffold-104	282079	282565
scaffold-104	283059	283307
scaffold-104	289429	289510
scaffold-104	290747	291108
scaffold-104	291805	291990
scaffold-104	292554	292835
scaffold-104	292944	293170
scaffold-104	301613	301697
scaffold-104	311172	312063
scaffold-104	319144	321022
scaffold-104	321153	323900
scaffold-104	324083	324222
scaffold-104	324500	324815
scaffold-104	346578	346902
scaffold-104	350168	350674
scaffold-104	350888	351213
scaffold-104	354224	355433
scaffold-104	356319	356428
scaffold-104	359736	360110
scaffold-104	365800	366059
scaffold-104	367529	367721
scaffold-104	384166	384367
scaffold-104	430105	430425
scaffold-104	431771	432066
scaffold-104	435455	435804
scaffold-104	442433	442898
scaffold-104	443035	443441
scaffold-104	443659	444114
scaffold-104	444495	447469
scaffold-104	447635	452324
scaffold-104	452511	453533
scaffold-104	454952	456172
scaffold-104	456192	456431
scaffold-104	456662	457985
scaffold-104	470549	470755
scaffold-104	472804	472965
scaffold-104	473222	474651
scaffold-104	478124	479611
scaffold-104	480695	480988
scaffold-104	481337	481434
scaffold-104	481796	481978
scaffold-104	483317	483658
scaffold-104	484447	484615
scaffold-104	492753	492819
scaffold-104	493745	494071
scaffold-104	495323	495377
scaffold-104	500872	501045
scaffold-104	501705	502208
scaffold-104	503462	503639
scaffold-104	505712	508619
scaffold-104	514569	514718
scaffold-104	515096	515166
scaffold-104	518744	519013
scaffold-104	519649	520001
scaffold-104	520597	520725
scaffold-104	524256	524342
scaffold-104	528293	528450
scaffold-104	530599	530859
scaffold-104	535812	535875
scaffold-104	536878	537059
scaffold-104	537819	538002
scaffold-104	538204	538332
scaffold-104	538590	538869
scaffold-104	540009	540060
scaffold-104	544448	544680
scaffold-104	548311	549061
scaffold-104	563174	563629
scaffold-104	563935	564602
scaffold-104	565624	567220
scaffold-104	567359	571744
scaffold-104	574021	574370
scaffold-104	574940	575066
scaffold-104	575115	579099
scaffold-104	579377	579802
scaffold-104	580064	580414
scaffold-104	588525	588863
scaffold-104	589010	589083
scaffold-104	591380	591693
scaffold-104	591848	591909
scaffold-104	595590	596744
scaffold-104	596798	597416
scaffold-104	602794	602976
scaffold-104	608540	608689
scaffold-104	620938	621452
scaffold-104	621521	622245
scaffold-104	622303	622971
scaffold-104	623428	623598
scaffold-104	623794	625375
scaffold-104	631808	633703
scaffold-104	633882	634029
scaffold-104	634598	634864
scaffold-104	635409	635883
scaffold-104	637054	637380
scaffold-104	637749	637801
scaffold-104	638918	639966
scaffold-104	656228	656895
scaffold-104	656955	657074
scaffold-104	657253	659915
scaffold-104	660208	664160
scaffold-104	667891	668181
scaffold-104	669311	669633
scaffold-104	669960	672155
scaffold-104	673307	673535
scaffold-104	674503	674730
scaffold-104	676316	677321
scaffold-104	678823	679048
scaffold-104	679267	679403
scaffold-104	683182	683510
scaffold-104	683612	683846
scaffold-104	684141	684467
scaffold-104	684811	685152
scaffold-104	685983	686275
scaffold-104	686432	687192
scaffold-104	688460	688578
scaffold-104	688870	689045
scaffold-104	690035	690153
scaffold-104	690445	690620
scaffold-104	691604	692154
scaffold-104	693619	693790
scaffold-104	694123	694868
scaffold-104	696067	697037
scaffold-104	698432	699637
scaffold-104	703610	703785
scaffold-104	704120	705633
scaffold-104	735883	736107
scaffold-1040	32020	32645
scaffold-1040	32904	33518
scaffold-1040	33942	36513
scaffold-1040	36612	37058
scaffold-1040	39008	39199
scaffold-10402	1466	1842
scaffold-10407	1254	1855
scaffold-10413	157	827
scaffold-10413	1154	1687
scaffold-10416	1322	1528
scaffold-10416	1787	1849
scaffold-10417	58	305
scaffold-1042	14962	15086
scaffold-1042	26786	26917
scaffold-1042	27109	27527
scaffold-1042	33466	34889
scaffold-1042	35033	35509
scaffold-1042	36373	38203
scaffold-1043	1887	2114
scaffold-1043	5953	6201
scaffold-1043	7278	7465
scaffold-1043	9418	9556
scaffold-1043	34642	35002
scaffold-10440	1037	1831
scaffold-10447	543	840
scaffold-10449	721	796
scaffold-10449	1479	1809
scaffold-10455	583	1442
scaffold-10455	1589	1791
scaffold-1046	2742	2919
scaffold-1046	12123	12175
scaffold-1046	33056	33345
scaffold-1046	33747	35049
scaffold-1046	36738	37398
scaffold-10467	0	321
scaffold-1047	6720	6884
scaffold-1047	18929	19704
scaffold-1047	20371	21296
scaffold-1047	21558	22170
scaffold-1047	22340	22972
scaffold-1047	26220	26488
scaffold-1047	26660	26995
scaffold-1047	27614	28180
scaffold-1047	28957	29121
scaffold-1047	31043	31618
scaffold-1047	37877	38657
scaffold-10472	1291	1484
scaffold-1048	513	680
scaffold-1048	2009	2365
scaffold-1048	2980	3385
scaffold-1048	3629	4197
scaffold-1048	4428	4655
scaffold-1048	10414	10843
scaffold-1048	10935	11159
scaffold-1048	11986	12071
scaffold-1048	12779	13158
scaffold-1048	13930	14328
scaffold-1048	14476	14561
scaffold-1048	16931	17012
scaffold-1048	19912	20119
scaffold-10480	581	876
scaffold-10484	53	1793
scaffold-1049	1649	2624
scaffold-1049	4501	5121
scaffold-1049	5196	5386
scaffold-1049	27180	28089
scaffold-1049	28298	28650
scaffold-1049	32854	33967
scaffold-1049	34327	35585
scaffold-1049	36483	36960
scaffold-1049	37388	38096
scaffold-10495	1154	1647
scaffold-105	1746	2380
scaffold-105	9915	10034
scaffold-105	10750	10870
scaffold-105	42921	43825
scaffold-105	44214	45418
scaffold-105	45904	45964
scaffold-105	46136	46352
scaffold-105	46816	47259
scaffold-105	47664	47847
scaffold-105	50615	50997
scaffold-105	51035	51809
scaffold-105	52366	53225
scaffold-105	53892	54378
scaffold-105	54634	55308
scaffold-105	77914	78137
scaffold-105	82409	83297
scaffold-105	84384	84822
scaffold-105	88958	89015
scaffold-105	119494	119629
scaffold-105	145696	145890
scaffold-105	147318	147405
scaffold-105	151466	151701
scaffold-105	158995	159347
scaffold-105	204971	206174
scaffold-105	206621	206763
scaffold-105	224845	224909
scaffold-105	246089	246200
scaffold-105	254025	255762
scaffold-105	256257	259205
scaffold-105	260331	260862
scaffold-105	261430	261580
scaffold-105	321362	321487
scaffold-105	329557	329635
scaffold-105	367141	367454
scaffold-105	427643	428002
scaffold-105	428157	428221
scaffold-105	428440	430101
scaffold-105	430518	432453
scaffold-105	439651	439724
scaffold-105	439885	440008
scaffold-105	440561	441113
scaffold-105	441320	441489
scaffold-105	442699	442976
scaffold-105	445160	445435
scaffold-105	452658	452986
scaffold-105	503687	503827
scaffold-105	503983	504173
scaffold-105	511866	512201
scaffold-105	517802	518238
scaffold-105	521684	522481
scaffold-105	522506	522673
scaffold-105	522893	523269
scaffold-105	535273	535432
scaffold-105	541529	541650
scaffold-105	567292	567480
scaffold-105	570006	570194
scaffold-105	578439	578610
scaffold-105	583283	583422
scaffold-105	587050	587113
scaffold-105	587722	587976
scaffold-105	588414	588618
scaffold-105	588953	589163
scaffold-105	589519	589692
scaffold-105	592291	592391
scaffold-105	645448	646055
scaffold-105	646269	646587
scaffold-105	650773	652398
scaffold-105	670634	671529
scaffold-105	673463	673762
scaffold-105	679869	679960
scaffold-105	680396	680879
scaffold-105	680942	681109
scaffold-105	682915	686510
scaffold-105	686793	687115
scaffold-105	687943	688634
scaffold-105	689105	689831
scaffold-105	689870	690238
scaffold-105	690654	691411
scaffold-105	692774	695327
scaffold-105	695476	696408
scaffold-105	696568	697890
scaffold-105	698520	707099
scaffold-105	707261	708533
scaffold-105	710046	712244
scaffold-105	712365	712685
scaffold-105	713102	713721
scaffold-105	713878	715650
scaffold-105	715861	715940
scaffold-105	716176	716923
scaffold-105	717187	720023
scaffold-105	720621	721056
scaffold-105	721672	722793
scaffold-105	722936	724172
scaffold-105	726316	726369
scaffold-105	727236	727492
scaffold-105	727913	728012
scaffold-105	728650	728886
scaffold-105	730121	730309
scaffold-105	732407	733217
scaffold-105	733372	734009
scaffold-105	734950	735117
scaffold-105	735877	737283
scaffold-105	737346	738390
scaffold-105	738561	738961
scaffold-105	741748	742083
scaffold-105	742245	742645
scaffold-1050	74	327
scaffold-1050	1617	1752
scaffold-1050	3894	4029
scaffold-1050	5427	5896
scaffold-1050	7144	10265
scaffold-1050	10618	11224
scaffold-1050	11395	13701
scaffold-1050	16725	18403
scaffold-1050	18756	19909
scaffold-1050	21563	22192
scaffold-1050	22378	22513
scaffold-1050	23038	25563
scaffold-1050	25782	26251
scaffold-1050	26414	27579
scaffold-1050	28599	28912
scaffold-1050	29235	29864
scaffold-1050	30050	30185
scaffold-1050	30813	31031
scaffold-1050	35285	36298
scaffold-1050	37705	38470
scaffold-10515	4	781
scaffold-10519	1488	1644
scaffold-1052	267	496
scaffold-1052	6125	6215
scaffold-1053	3316	3548
scaffold-1053	12217	13626
scaffold-1053	38585	39454
scaffold-10530	590	1767
scaffold-10538	2140	2521
scaffold-1054	39283	40109
scaffold-10541	1	530
scaffold-10554	5	1444
scaffold-1056	1834	2770
scaffold-1056	4251	4493
scaffold-1056	6338	7336
scaffold-1056	11127	12304
scaffold-10577	9	373
scaffold-1058	7995	8260
scaffold-1058	39261	39389
scaffold-10589	1107	1728
scaffold-1059	1911	2484
scaffold-1059	3765	3916
scaffold-1059	4778	5622
scaffold-1059	7988	8100
scaffold-1059	8517	8765
scaffold-1059	10315	10841
scaffold-1059	12544	12857
scaffold-1059	13863	13980
scaffold-1059	15625	15682
scaffold-1059	16084	16570
scaffold-1059	16752	16924
scaffold-1059	16974	17560
scaffold-1059	17731	17902
scaffold-1059	18251	18569
scaffold-1059	18735	19419
scaffold-1059	19568	19886
scaffold-1059	20287	20986
scaffold-1059	22231	23355
scaffold-1059	23549	23695
scaffold-1059	25125	26615
scaffold-1059	26800	29005
scaffold-1059	29163	29868
scaffold-1059	29987	30394
scaffold-1059	30810	30885
scaffold-1059	31546	31597
scaffold-1059	32071	32256
scaffold-1059	32531	32607
scaffold-1059	38116	38487
scaffold-10597	854	1284
scaffold-106	6605	6725
scaffold-106	9380	9485
scaffold-106	26887	27321
scaffold-106	41624	41758
scaffold-106	58025	60846
scaffold-106	61637	64835
scaffold-106	89866	90132
scaffold-106	99041	99245
scaffold-106	120075	120406
scaffold-106	153885	156084
scaffold-106	156398	158153
scaffold-106	161854	180995
scaffold-106	181289	184499
scaffold-106	184625	184839
scaffold-106	185249	190728
scaffold-106	191346	192453
scaffold-106	192920	193087
scaffold-106	193364	193662
scaffold-106	194735	194981
scaffold-106	195153	199744
scaffold-106	200211	200378
scaffold-106	200655	200953
scaffold-106	202026	202271
scaffold-106	202530	203107
scaffold-106	203134	205347
scaffold-106	205493	206955
scaffold-106	207112	207558
scaffold-106	207844	211488
scaffold-106	211776	213772
scaffold-106	214324	215562
scaffold-106	215722	223609
scaffold-106	223894	224111
scaffold-106	224130	225830
scaffold-106	226269	226685
scaffold-106	227508	230560
scaffold-106	230670	230999
scaffold-106	231006	232534
scaffold-106	233618	234159
scaffold-106	234449	235136
scaffold-106	235729	235796
scaffold-106	235909	235973
scaffold-106	236406	236980
scaffold-106	239588	239759
scaffold-106	248656	248838
scaffold-106	259635	259751
scaffold-106	266169	266342
scaffold-106	266492	267975
scaffold-106	268698	268871
scaffold-106	269021	269559
scaffold-106	269719	270770
scaffold-106	270920	275466
scaffold-106	275663	277710
scaffold-106	283094	283145
scaffold-106	283570	284724
scaffold-106	285718	285942
scaffold-106	300917	301057
scaffold-106	323647	323832
scaffold-106	324485	325909
scaffold-106	328676	328788
scaffold-106	329947	330016
scaffold-106	332319	333865
scaffold-106	335576	335864
scaffold-106	346110	346276
scaffold-106	357645	357785
scaffold-106	364263	368514
scaffold-106	370319	371679
scaffold-106	375942	376369
scaffold-106	376389	376624
scaffold-106	441661	441977
scaffold-106	457223	457332
scaffold-106	458144	458215
scaffold-106	460809	460888
scaffold-106	476665	476992
scaffold-106	478991	480206
scaffold-106	481299	481617
scaffold-106	482580	482811
scaffold-106	483322	483853
scaffold-106	483956	484449
scaffold-106	485788	486283
scaffold-106	486343	486738
scaffold-106	486855	487567
scaffold-106	488439	488630
scaffold-106	490152	490875
scaffold-106	492402	492586
scaffold-106	492929	493342
scaffold-106	494790	494951
scaffold-106	501599	501934
scaffold-106	519548	519743
scaffold-106	531432	534986
scaffold-106	545412	546002
scaffold-106	553881	554092
scaffold-106	559011	559276
scaffold-106	559481	559793
scaffold-106	560369	560637
scaffold-106	561045	561490
scaffold-106	562017	562160
scaffold-106	562213	562737
scaffold-106	562843	563323
scaffold-106	564035	564187
scaffold-106	564563	566993
scaffold-106	567465	567571
scaffold-106	567902	568963
scaffold-106	569121	569201
scaffold-106	569501	570032
scaffold-106	570319	571596
scaffold-106	571672	573596
scaffold-106	574143	574697
scaffold-106	575425	576068
scaffold-106	576218	582996
scaffold-106	583187	605792
scaffold-106	605981	606081
scaffold-106	606599	608711
scaffold-106	608939	609531
scaffold-106	610176	610780
scaffold-106	610912	611019
scaffold-106	611810	612933
scaffold-106	613209	613266
scaffold-106	614191	614269
scaffold-106	616287	616508
scaffold-106	619731	620195
scaffold-106	620585	621247
scaffold-106	624388	624508
scaffold-106	624726	624898
scaffold-106	625482	625576
scaffold-106	627308	627453
scaffold-106	635923	636077
scaffold-106	638271	638917
scaffold-106	673916	674269
scaffold-106	675579	675696
scaffold-106	694144	694259
scaffold-106	711655	711895
scaffold-106	713923	713995
scaffold-1060	1783	2640
scaffold-1060	4052	4582
scaffold-1060	5038	5292
scaffold-1060	6183	8025
scaffold-1060	8170	8654
scaffold-1060	8887	9292
scaffold-1060	10397	10801
scaffold-1060	11067	11974
scaffold-1060	14011	15156
scaffold-1060	35516	35569
scaffold-10600	1	1247
scaffold-10600	1422	1722
scaffold-10605	0	1155
scaffold-10609	211	1188
scaffold-10611	414	1002
scaffold-10618	57	1716
scaffold-1062	1	363
scaffold-1062	31590	31767
scaffold-10624	1148	1451
scaffold-1063	17	398
scaffold-1063	837	1046
scaffold-1063	8269	8503
scaffold-10638	69	275
scaffold-10638	895	1632
scaffold-1064	76	857
scaffold-1064	2475	3423
scaffold-1064	4961	5276
scaffold-1064	5554	5693
scaffold-1064	5977	6668
scaffold-1065	1900	3478
scaffold-1065	3693	3783
scaffold-1065	5896	7330
scaffold-1065	7527	7682
scaffold-1065	10081	10456
scaffold-1065	32433	32505
scaffold-1065	37875	37938
scaffold-1065	38491	38554
scaffold-10651	289	634
scaffold-10661	3	775
scaffold-10667	99	240
scaffold-10667	1062	1231
scaffold-1067	0	1961
scaffold-1067	5108	6151
scaffold-1069	26	740
scaffold-1069	1266	2211
scaffold-1069	2402	3528
scaffold-10692	70	1122
scaffold-10697	1	358
scaffold-10698	86	545
scaffold-10698	724	1123
scaffold-10698	1239	1378
scaffold-10698	1572	1665
scaffold-107	8620	8690
scaffold-107	8854	9052
scaffold-107	16739	17198
scaffold-107	28962	29280
scaffold-107	44277	45006
scaffold-107	46518	47094
scaffold-107	67980	68133
scaffold-107	87712	87909
scaffold-107	88079	88809
scaffold-107	89721	89793
scaffold-107	97721	98663
scaffold-107	100577	102442
scaffold-107	102577	104439
scaffold-107	104558	104725
scaffold-107	104859	106255
scaffold-107	108667	110167
scaffold-107	110505	111030
scaffold-107	111243	113095
scaffold-107	113163	117463
scaffold-107	117997	119443
scaffold-107	119853	121275
scaffold-107	121458	126594
scaffold-107	126916	128595
scaffold-107	130498	131092
scaffold-107	131807	132414
scaffold-107	133081	134938
scaffold-107	135212	136647
scaffold-107	137793	138242
scaffold-107	138624	139163
scaffold-107	140369	141301
scaffold-107	141468	144349
scaffold-107	144375	149923
scaffold-107	149963	151193
scaffold-107	151428	156735
scaffold-107	156907	158196
scaffold-107	158600	159441
scaffold-107	159642	162228
scaffold-107	162416	163573
scaffold-107	163775	164896
scaffold-107	165349	165679
scaffold-107	165871	168382
scaffold-107	168545	169484
scaffold-107	169731	170125
scaffold-107	170718	170900
scaffold-107	172306	172624
scaffold-107	173365	173814
scaffold-107	174362	174798
scaffold-107	175121	177038
scaffold-107	177199	177912
scaffold-107	178403	182237
scaffold-107	182674	183186
scaffold-107	183367	185816
scaffold-107	186193	186611
scaffold-107	186756	187310
scaffold-107	187570	187865
scaffold-107	188095	188190
scaffold-107	188230	188314
scaffold-107	188755	190470
scaffold-107	190704	190983
scaffold-107	191149	193952
scaffold-107	194072	194351
scaffold-107	194510	196421
scaffold-107	197604	199221
scaffold-107	199391	204372
scaffold-107	204634	206201
scaffold-107	206382	207105
scaffold-107	207298	207493
scaffold-107	207978	209072
scaffold-107	209339	211187
scaffold-107	211320	212722
scaffold-107	212901	214016
scaffold-107	214589	216159
scaffold-107	216384	216484
scaffold-107	217058	218143
scaffold-107	218782	220104
scaffold-107	220338	223121
scaffold-107	223405	223941
scaffold-107	224114	224267
scaffold-107	224678	225110
scaffold-107	225807	226009
scaffold-107	226572	227135
scaffold-107	227891	230480
scaffold-107	231026	231249
scaffold-107	231813	232454
scaffold-107	232603	232933
scaffold-107	233467	233535
scaffold-107	234102	237480
scaffold-107	237665	241454
scaffold-107	241577	243080
scaffold-107	243273	243962
scaffold-107	244132	247021
scaffold-107	247196	247876
scaffold-107	248112	250481
scaffold-107	250862	251116
scaffold-107	251357	252058
scaffold-107	252454	253303
scaffold-107	253724	253901
scaffold-107	254336	254490
scaffold-107	254960	255350
scaffold-107	255668	257465
scaffold-107	257753	257920
scaffold-107	258367	258427
scaffold-107	258607	260334
scaffold-107	261359	261504
scaffold-107	264365	264550
scaffold-107	293564	294196
scaffold-107	295088	295318
scaffold-107	295754	295961
scaffold-107	296213	297081
scaffold-107	297201	297496
scaffold-107	328501	328566
scaffold-107	330741	330849
scaffold-107	345340	345400
scaffold-107	353639	353699
scaffold-107	356412	357062
scaffold-107	360685	361466
scaffold-107	362370	362637
scaffold-107	388322	388721
scaffold-107	391563	392617
scaffold-107	398058	398385
scaffold-107	406715	409444
scaffold-107	409866	410063
scaffold-107	410258	415526
scaffold-107	416408	417108
scaffold-107	417524	417612
scaffold-107	419667	419763
scaffold-107	447072	447225
scaffold-107	457864	458010
scaffold-107	458199	458402
scaffold-107	478169	478330
scaffold-107	480683	480762
scaffold-107	483321	483384
scaffold-107	483573	483721
scaffold-107	484034	484565
scaffold-107	518665	518803
scaffold-107	519476	519561
scaffold-107	519713	519839
scaffold-107	524442	524855
scaffold-107	529407	529820
scaffold-107	531280	531362
scaffold-107	566991	567193
scaffold-107	568501	568697
scaffold-107	571263	571318
scaffold-107	582932	583966
scaffold-107	584103	584177
scaffold-107	584402	585113
scaffold-107	586081	586376
scaffold-107	586502	587294
scaffold-107	591273	591534
scaffold-107	594353	596901
scaffold-107	597379	600959
scaffold-107	607096	607216
scaffold-107	608437	608566
scaffold-107	627223	627323
scaffold-107	629307	629555
scaffold-107	635614	636467
scaffold-107	645980	646577
scaffold-107	646839	647536
scaffold-107	648240	648420
scaffold-107	648470	648911
scaffold-107	649711	650098
scaffold-107	651553	651722
scaffold-107	676096	676288
scaffold-107	676440	676804
scaffold-107	677712	677790
scaffold-107	688298	688912
scaffold-107	689687	689857
scaffold-107	691068	691613
scaffold-107	694466	694893
scaffold-107	697614	698105
scaffold-107	698326	698714
scaffold-107	699089	700645
scaffold-107	700790	701104
scaffold-107	701401	701674
scaffold-107	701741	701964
scaffold-107	702280	703003
scaffold-107	703363	703562
scaffold-1070	8023	8577
scaffold-1070	13243	13377
scaffold-1070	15561	15766
scaffold-1070	33021	34422
scaffold-1070	37633	38433
scaffold-10710	229	1112
scaffold-10711	210	324
scaffold-1072	6758	6890
scaffold-1072	31673	32180
scaffold-10720	15	366
scaffold-10726	568	699
scaffold-10727	546	1272
scaffold-10737	1122	1651
scaffold-1074	776	980
scaffold-1074	1170	1486
scaffold-1074	2201	2286
scaffold-1074	2757	2867
scaffold-1074	5984	6077
scaffold-1074	7003	7266
scaffold-1074	7531	8037
scaffold-10744	2	875
scaffold-10753	679	1330
scaffold-1076	1435	1687
scaffold-1076	11746	11949
scaffold-1076	12011	12069
scaffold-1076	15906	15962
scaffold-1076	16355	16501
scaffold-1076	17460	17697
scaffold-1076	19581	19655
scaffold-1076	24214	24324
scaffold-1076	24720	25088
scaffold-1076	25273	25352
scaffold-1076	25530	25767
scaffold-1076	25865	26287
scaffold-1076	27916	28000
scaffold-1076	30289	30911
scaffold-1076	34516	35691
scaffold-1076	36241	36921
scaffold-1078	8597	9358
scaffold-1079	640	841
scaffold-1079	1668	2226
scaffold-1079	2663	2900
scaffold-1079	2917	3537
scaffold-1079	3612	3964
scaffold-1079	4471	4740
scaffold-1079	5065	5266
scaffold-1079	28387	28668
scaffold-1079	28760	28984
scaffold-1079	29187	29747
scaffold-1079	30208	30564
scaffold-1079	30629	31031
scaffold-1079	31178	31263
scaffold-10793	492	1208
scaffold-10799	0	1368
scaffold-108	0	1224
scaffold-108	3052	3715
scaffold-108	3806	4269
scaffold-108	4506	4749
scaffold-108	9142	10813
scaffold-108	19222	19358
scaffold-108	24692	28838
scaffold-108	31912	32057
scaffold-108	32346	32598
scaffold-108	33959	34025
scaffold-108	34132	34384
scaffold-108	37795	38023
scaffold-108	39522	39577
scaffold-108	39943	40060
scaffold-108	41079	42084
scaffold-108	43521	44826
scaffold-108	47370	47734
scaffold-108	48595	48695
scaffold-108	48989	49304
scaffold-108	51710	51815
scaffold-108	52029	52265
scaffold-108	53153	53471
scaffold-108	57088	57429
scaffold-108	57580	57900
scaffold-108	58542	58941
scaffold-108	60306	60633
scaffold-108	60643	60740
scaffold-108	61454	61665
scaffold-108	62851	63620
scaffold-108	66094	67033
scaffold-108	67551	67852
scaffold-108	68136	68546
scaffold-108	71785	72153
scaffold-108	73170	73492
scaffold-108	73642	73917
scaffold-108	74313	74638
scaffold-108	74850	75047
scaffold-108	75198	75527
scaffold-108	79963	80124
scaffold-108	80654	81101
scaffold-108	82165	83724
scaffold-108	91930	92091
scaffold-108	92621	93068
scaffold-108	94153	95191
scaffold-108	95251	95734
scaffold-108	97543	98161
scaffold-108	98457	98980
scaffold-108	99168	99575
scaffold-108	99771	99848
scaffold-108	103022	103135
scaffold-108	103490	103555
scaffold-108	104149	104336
scaffold-108	106812	107145
scaffold-108	110326	111000
scaffold-108	111468	111766
scaffold-108	112415	112763
scaffold-108	113099	114012
scaffold-108	114131	114231
scaffold-108	128265	128578
[truncated: 46,465 more rows]
