# Supplementary material for: Diverse RNA interference strategies in early-branching metazoans
Source: BMC Evol Biol. 2018 Nov 1;18:160. doi: 10.1186/s12862-018-1274-2 (PMC6211395; doi:10.1186/s12862-018-1274-2)
Supplement: Supplementary file 4 — Locations of annotated RNAi loci from Drosophila, Amphimedon, Nematostella and Mnemiopsis. Genomic loci of annotated miRNA, piRNA, endo-siRNA and 25-mer clusters in all four species. (GZ 1305 kb) [file 12862_2018_1274_MOESM4_ESM.gz › Nematostella/Nematostella_piRNAs_unique_merged.bed]

scaffold-1	786	3012
scaffold-1	3507	5214
scaffold-1	5388	5574
scaffold-1	5737	8981
scaffold-1	9188	10309
scaffold-1	10547	11175
scaffold-1	11733	12889
scaffold-1	13159	13425
scaffold-1	14040	14938
scaffold-1	15081	15211
scaffold-1	15589	15943
scaffold-1	16401	18438
scaffold-1	18856	19011
scaffold-1	19169	19521
scaffold-1	19545	19737
scaffold-1	21174	23930
scaffold-1	24199	25536
scaffold-1	27489	27587
scaffold-1	29277	29990
scaffold-1	30558	30760
scaffold-1	30970	31233
scaffold-1	32949	33247
scaffold-1	34878	35476
scaffold-1	35658	35893
scaffold-1	36133	36197
scaffold-1	36402	36606
scaffold-1	37234	37424
scaffold-1	38271	38520
scaffold-1	42827	42930
scaffold-1	44047	44186
scaffold-1	520280	520621
scaffold-1	525261	525530
scaffold-1	527672	527863
scaffold-1	556871	556952
scaffold-1	652031	652219
scaffold-1	654514	654960
scaffold-1	663013	663166
scaffold-1	665839	665995
scaffold-1	784251	786288
scaffold-1	820373	821466
scaffold-1	821572	822000
scaffold-1	956227	956373
scaffold-1	959169	959228
scaffold-1	969729	969870
scaffold-1	1505007	1505185
scaffold-1	1509295	1509697
scaffold-1	1509875	1509998
scaffold-1	1512173	1512233
scaffold-1	1517249	1517312
scaffold-1	1517664	1517835
scaffold-1	1802742	1802852
scaffold-1	1930381	1930835
scaffold-1	1931367	1931626
scaffold-1	1932018	1932356
scaffold-1	1932585	1933588
scaffold-1	1933753	1933844
scaffold-1	1934005	1934084
scaffold-1	1934286	1934570
scaffold-1	1935770	1937488
scaffold-1	1937703	1939532
scaffold-1	1940066	1940203
scaffold-1	1940706	1941206
scaffold-1	1941585	1941761
scaffold-1	1942053	1942123
scaffold-1	1942466	1942528
scaffold-1	1943103	1943278
scaffold-1	1943632	1943728
scaffold-1	1944749	1945181
scaffold-1	1945340	1945917
scaffold-1	1948648	1948724
scaffold-1	1951720	1952279
scaffold-1	1954589	1955332
scaffold-1	1956711	1958453
scaffold-1	1959320	1960786
scaffold-1	1960951	1963406
scaffold-1	1965434	1968462
scaffold-1	1968617	1968987
scaffold-1	1969485	1970975
scaffold-1	1971153	1972099
scaffold-1	1972185	1972923
scaffold-1	1973516	1974313
scaffold-1	1978322	1978528
scaffold-1	1978756	1979101
scaffold-1	1980092	1981218
scaffold-1	1989653	1989939
scaffold-1	1991225	1991461
scaffold-1	2073963	2074201
scaffold-1	2074363	2074885
scaffold-1	2236651	2237120
scaffold-1	2254323	2254386
scaffold-1	2487716	2487835
scaffold-1	2671918	2672190
scaffold-1	2978039	2978727
scaffold-1	2980686	2980845
scaffold-1	2986002	2986839
scaffold-1	2989616	2989679
scaffold-1	2990039	2990179
scaffold-1	2990438	2990573
scaffold-1	2990808	2990950
scaffold-1	3034637	3034713
scaffold-1	3224871	3225092
scaffold-10	98870	99004
scaffold-10	236235	236319
scaffold-10	344592	344672
scaffold-10	981291	981709
scaffold-10	996922	997374
scaffold-10	997382	997645
scaffold-10	1000171	1000339
scaffold-10	1006224	1006321
scaffold-10	1007052	1007200
scaffold-10	1022534	1022715
scaffold-10	1687071	1687265
scaffold-10	1689415	1689561
scaffold-10	1695193	1695373
scaffold-10	1697198	1697404
scaffold-10	1698043	1698174
scaffold-10	1703567	1703798
scaffold-10	1935769	1935891
scaffold-10	2002674	2002959
scaffold-10	2005508	2005744
scaffold-10	2101176	2101266
scaffold-10	2101471	2102106
scaffold-100	174026	174116
scaffold-100	247186	247490
scaffold-100	263125	263217
scaffold-100	340869	341248
scaffold-100	487118	487286
scaffold-100	510472	510626
scaffold-100	672874	673069
scaffold-100	674348	674613
scaffold-100	675496	675827
scaffold-100	684301	684719
scaffold-100	749474	749579
scaffold-1004	15484	15628
scaffold-1004	17159	17378
scaffold-1004	19021	19220
scaffold-1004	19673	19948
scaffold-1004	20256	20326
scaffold-1004	20566	20804
scaffold-1004	30775	30903
scaffold-1004	31500	32056
scaffold-10064	378	453
scaffold-101	55800	55986
scaffold-101	59065	59139
scaffold-101	102037	102275
scaffold-101	193989	194722
scaffold-101	194934	195728
scaffold-101	224403	224733
scaffold-101	253304	253582
scaffold-101	463204	463406
scaffold-101	712472	712725
scaffold-10170	1026	1134
scaffold-10170	1371	1432
scaffold-102	24557	24685
scaffold-102	49935	49987
scaffold-102	307280	307731
scaffold-103	870	1062
scaffold-103	163601	163698
scaffold-103	163878	165995
scaffold-103	166635	166865
scaffold-103	167546	167765
scaffold-103	168111	168162
scaffold-103	657255	657351
scaffold-103	657858	658070
scaffold-1030	8740	8845
scaffold-1031	7695	7849
scaffold-1032	27954	28007
scaffold-1032	29800	30091
scaffold-1032	31078	31143
scaffold-10334	34838	35088
scaffold-1039	29552	29912
scaffold-1039	31356	31597
scaffold-1039	36301	36352
scaffold-104	24493	24616
scaffold-104	72035	72237
scaffold-104	159169	159358
scaffold-104	290978	291089
scaffold-104	291497	291845
scaffold-104	319465	319838
scaffold-104	319978	320427
scaffold-104	320738	321022
scaffold-104	322412	322842
scaffold-104	442609	442898
scaffold-104	443035	443212
scaffold-104	444840	444998
scaffold-104	445264	445561
scaffold-104	445643	447422
scaffold-104	447635	448264
scaffold-104	448420	449731
scaffold-104	449879	450090
scaffold-104	450285	450367
scaffold-104	450681	452278
scaffold-104	455348	455417
scaffold-104	455673	456172
scaffold-104	456193	456431
scaffold-104	457066	457357
scaffold-104	457699	457985
scaffold-104	474161	474278
scaffold-104	507275	507474
scaffold-104	563356	563629
scaffold-104	621909	622155
scaffold-104	624910	625252
scaffold-104	639088	639216
scaffold-104	658943	659168
scaffold-104	659386	659712
scaffold-104	660281	660442
scaffold-104	660880	661140
scaffold-104	669960	670275
scaffold-104	670791	670867
scaffold-104	671680	672090
scaffold-104	673307	673377
scaffold-104	696204	696654
scaffold-10484	474	1793
scaffold-105	442778	442976
scaffold-105	445160	445435
scaffold-105	685819	686510
scaffold-105	686793	687115
scaffold-105	688257	688577
scaffold-105	689105	689716
scaffold-105	690659	690962
scaffold-105	694524	695327
scaffold-105	695476	697148
scaffold-105	697855	698366
scaffold-105	698528	699362
scaffold-105	699651	699860
scaffold-105	700128	700275
scaffold-105	700644	701261
scaffold-105	702297	702495
scaffold-105	703516	703764
scaffold-105	704534	704756
scaffold-105	705374	705504
scaffold-105	705692	706018
scaffold-105	710400	710617
scaffold-105	711004	711055
scaffold-105	713102	713353
scaffold-105	716176	716923
scaffold-105	717260	717509
scaffold-105	718130	718336
scaffold-105	718650	719789
scaffold-105	720621	721056
scaffold-105	721927	722504
scaffold-105	722986	723286
scaffold-105	723843	724172
scaffold-105	727236	727492
scaffold-106	41624	41758
scaffold-106	61880	61932
scaffold-106	89866	90132
scaffold-106	153885	154477
scaffold-106	155464	156084
scaffold-106	156398	157352
scaffold-106	162689	163719
scaffold-106	164470	167650
scaffold-106	167822	170211
scaffold-106	170392	177844
scaffold-106	178006	179258
scaffold-106	179601	179699
scaffold-106	181230	181359
scaffold-106	183201	183540
scaffold-106	183788	184541
scaffold-106	184625	184839
scaffold-106	185249	185924
scaffold-106	188570	190728
scaffold-106	191400	191497
scaffold-106	191688	191825
scaffold-106	202954	203092
scaffold-106	203134	203308
scaffold-106	203795	203908
scaffold-106	204397	205347
scaffold-106	205529	206955
scaffold-106	207375	207558
scaffold-106	207844	208163
scaffold-106	209004	209186
scaffold-106	218955	219463
scaffold-106	221451	223609
scaffold-106	223894	224111
scaffold-106	224130	225253
scaffold-106	225309	225830
scaffold-106	226347	226636
scaffold-106	227840	227997
scaffold-106	228264	228696
scaffold-106	228900	229981
scaffold-106	230333	230484
scaffold-106	230670	230999
scaffold-106	231006	232534
scaffold-106	234478	234765
scaffold-106	235729	235796
scaffold-106	235909	235973
scaffold-106	236593	236980
scaffold-106	239588	239759
scaffold-106	478991	480206
scaffold-106	482580	482811
scaffold-106	483322	483853
scaffold-106	483956	484449
scaffold-106	486031	486192
scaffold-106	486440	486738
scaffold-106	487182	487468
scaffold-106	488439	488630
scaffold-106	559011	559276
scaffold-106	560369	560637
scaffold-106	561045	561490
scaffold-106	562304	562737
scaffold-106	562843	563323
scaffold-106	564563	566131
scaffold-106	566411	567079
scaffold-106	567465	567571
scaffold-106	567902	568963
scaffold-106	569121	569201
scaffold-106	569489	570125
scaffold-106	570319	571596
scaffold-106	571672	573596
scaffold-106	574143	574697
scaffold-106	575425	575665
scaffold-106	575849	576068
scaffold-106	576218	580279
scaffold-106	580322	582996
scaffold-106	583187	587939
scaffold-106	588141	591306
scaffold-106	591877	592417
scaffold-106	592600	593307
scaffold-106	593459	600166
scaffold-106	600588	601542
scaffold-106	602523	603124
scaffold-106	603310	605273
scaffold-106	605422	605792
scaffold-106	606958	607381
scaffold-106	607542	608671
scaffold-106	608939	609180
scaffold-106	610176	610780
scaffold-106	610912	611019
scaffold-106	612042	612796
scaffold-1060	14720	14853
scaffold-10698	156	250
scaffold-10698	724	1029
scaffold-107	103857	103952
scaffold-107	109271	109389
scaffold-107	110505	111030
scaffold-107	111243	112330
scaffold-107	112510	113095
scaffold-107	113163	113690
scaffold-107	113953	114861
scaffold-107	115099	116395
scaffold-107	116534	116675
scaffold-107	118018	119055
scaffold-107	119258	119391
scaffold-107	119937	121275
scaffold-107	122351	122750
scaffold-107	123848	123902
scaffold-107	126990	127185
scaffold-107	130522	131065
scaffold-107	131807	132414
scaffold-107	133159	133913
scaffold-107	134654	134997
scaffold-107	135212	136033
scaffold-107	137924	138153
scaffold-107	141655	142171
scaffold-107	142649	144349
scaffold-107	144725	144902
scaffold-107	145197	145549
scaffold-107	145715	146342
scaffold-107	146856	147350
scaffold-107	148910	149923
scaffold-107	149963	150932
scaffold-107	151428	156129
scaffold-107	156372	156487
scaffold-107	160661	160725
scaffold-107	163241	163351
scaffold-107	164611	164896
scaffold-107	165349	165679
scaffold-107	166060	166258
scaffold-107	168254	168327
scaffold-107	170718	170900
scaffold-107	173641	173814
scaffold-107	174449	174681
scaffold-107	175121	175482
scaffold-107	175658	175868
scaffold-107	176021	177017
scaffold-107	177366	177531
scaffold-107	177680	177862
scaffold-107	178534	178890
scaffold-107	179018	179654
scaffold-107	179695	179911
scaffold-107	180124	181013
scaffold-107	181180	181301
scaffold-107	181632	181802
scaffold-107	184572	184740
scaffold-107	185393	185691
scaffold-107	186310	186603
scaffold-107	186756	187952
scaffold-107	191725	191924
scaffold-107	191964	192236
scaffold-107	194595	194693
scaffold-107	196155	196336
scaffold-107	199560	200296
scaffold-107	202342	202903
scaffold-107	204800	205003
scaffold-107	205149	205476
scaffold-107	205779	205929
scaffold-107	206532	206914
scaffold-107	208752	209005
scaffold-107	209494	209760
scaffold-107	210191	210362
scaffold-107	210728	211187
scaffold-107	214613	214916
scaffold-107	214922	215229
scaffold-107	217832	217989
scaffold-107	219077	220090
scaffold-107	226624	226842
scaffold-107	228053	228224
scaffold-107	228671	228892
scaffold-107	229153	229338
scaffold-107	229493	230127
scaffold-107	234188	235120
scaffold-107	235533	235605
scaffold-107	235876	236334
scaffold-107	238452	238747
scaffold-107	238959	240100
scaffold-107	245333	245794
scaffold-107	247533	247841
scaffold-107	248167	248640
scaffold-107	249002	249426
scaffold-107	249643	250307
scaffold-107	583674	583778
scaffold-107	586954	587082
scaffold-107	648755	648866
scaffold-107	700372	700588
scaffold-108	3446	3566
scaffold-108	3907	3968
scaffold-108	52056	52173
scaffold-108	57580	57881
scaffold-108	61454	61533
scaffold-108	66288	66471
scaffold-108	66667	67033
scaffold-108	68191	68546
scaffold-108	113328	113386
scaffold-108	481337	481500
scaffold-108	482138	482545
scaffold-108	482546	483207
scaffold-108	484148	484763
scaffold-108	485301	485670
scaffold-108	486412	486752
scaffold-108	487125	487247
scaffold-108	487447	488020
scaffold-108	488479	488571
scaffold-108	489106	489343
scaffold-108	491483	491730
scaffold-108	622961	624105
scaffold-1084	30313	30665
scaffold-1084	32099	32170
scaffold-1084	33810	34031
scaffold-1084	35360	35429
scaffold-109	36650	36867
scaffold-109	81955	82103
scaffold-109	436045	436182
scaffold-10902	1377	1540
scaffold-11	460808	460874
scaffold-11	784004	784314
scaffold-11	785083	785253
scaffold-11	1059840	1059946
scaffold-11	1068930	1069183
scaffold-11	1292462	1292858
scaffold-11	1293506	1293945
scaffold-11	1295414	1295518
scaffold-11	1296302	1296467
scaffold-11	1297701	1297871
scaffold-11	1420049	1420400
scaffold-11	1422173	1422300
scaffold-11	1479384	1479470
scaffold-11	1602454	1603125
scaffold-11	1605897	1606134
scaffold-11	1606194	1606344
scaffold-11	1609822	1610718
scaffold-11	1610996	1611571
scaffold-11	1616765	1616817
scaffold-11	1621374	1621450
scaffold-11	1622709	1624351
scaffold-11	1625547	1625911
scaffold-11	1628285	1628834
scaffold-11	1630392	1630446
scaffold-11	1630619	1630670
scaffold-11	1631354	1631496
scaffold-11	1631839	1632545
scaffold-11	1635613	1635743
scaffold-11	1636110	1637875
scaffold-11	1641997	1642312
scaffold-11	1642476	1643852
scaffold-11	1644287	1644461
scaffold-11	1644752	1645256
scaffold-11	1645408	1646358
scaffold-11	1647078	1647397
scaffold-11	1647662	1648008
scaffold-11	1648211	1648268
scaffold-11	1649432	1650555
scaffold-11	1650688	1651134
scaffold-11	1653006	1653086
scaffold-11	1653893	1654197
scaffold-11	1654377	1654610
scaffold-11	1655171	1655294
scaffold-11	1655899	1656439
scaffold-11	1657395	1661572
scaffold-11	1661613	1661704
scaffold-11	1661875	1664013
scaffold-11	1664503	1664764
scaffold-11	1665650	1665797
scaffold-11	1666218	1666298
scaffold-11	1666725	1667188
scaffold-11	1668168	1669982
scaffold-11	1670557	1671256
scaffold-11	1671496	1672320
scaffold-11	1672539	1673642
scaffold-11	1673794	1673861
scaffold-11	1936451	1936604
scaffold-110	184522	184895
scaffold-111	27105	27306
scaffold-111	89836	89981
scaffold-111	443385	443504
scaffold-111	495442	495646
scaffold-111	496312	496393
scaffold-111	541579	541690
scaffold-111	542631	542698
scaffold-111	543131	544009
scaffold-111	556935	557166
scaffold-112	76805	76872
scaffold-112	247580	247708
scaffold-112	291893	291979
scaffold-112	393545	393657
scaffold-112	398860	399033
scaffold-112	500109	500232
scaffold-112	575673	575793
scaffold-11217	1298	1369
scaffold-1123	21999	22154
scaffold-1123	22399	22633
scaffold-1123	24519	24799
scaffold-1123	27523	28174
scaffold-1123	28685	29003
scaffold-113	45074	45303
scaffold-113	207926	208574
scaffold-113	208750	209400
scaffold-113	209561	210799
scaffold-113	210846	211058
scaffold-113	211255	225796
scaffold-113	228250	229167
scaffold-113	231454	234221
scaffold-113	234618	234721
scaffold-113	235126	236769
scaffold-113	237069	237278
scaffold-113	237439	237623
scaffold-113	239291	239448
scaffold-113	240035	240250
scaffold-113	240962	241746
scaffold-113	244231	244424
scaffold-113	246297	247218
scaffold-113	248214	248296
scaffold-113	248385	248644
scaffold-113	249054	250241
scaffold-113	250387	250714
scaffold-113	250850	251557
scaffold-113	252544	252699
scaffold-113	252848	253790
scaffold-113	255839	256040
scaffold-113	256305	256504
scaffold-113	256926	257469
scaffold-113	257691	258302
scaffold-113	258477	258979
scaffold-113	259493	259922
scaffold-113	260060	260219
scaffold-113	261106	261312
scaffold-113	261564	261689
scaffold-113	261995	262486
scaffold-113	263169	263326
scaffold-113	266768	266920
scaffold-113	340830	340899
scaffold-113	426811	426900
scaffold-113	448754	448980
scaffold-113	449848	450074
scaffold-113	578853	578909
scaffold-1133	5123	5174
scaffold-1133	34317	34373
scaffold-1136	6227	6404
scaffold-114	12054	12200
scaffold-1141	48	155
scaffold-115	959	1031
scaffold-115	7060	7288
scaffold-115	8054	8333
scaffold-115	13381	13503
scaffold-115	14108	14181
scaffold-115	16143	16260
scaffold-115	25222	27739
scaffold-115	28214	28323
scaffold-115	28696	28842
scaffold-115	29005	32804
scaffold-115	33301	35433
scaffold-115	35631	35829
scaffold-115	35987	36218
scaffold-115	39148	39529
scaffold-115	41529	41696
scaffold-115	49312	49767
scaffold-115	50406	50493
scaffold-115	55428	55716
scaffold-115	56197	56502
scaffold-115	56677	56864
scaffold-115	59783	59961
scaffold-115	60117	60328
scaffold-115	60502	60601
scaffold-115	170546	170616
scaffold-115	181827	181919
scaffold-115	255073	255169
scaffold-115	255691	255862
scaffold-115	255974	256297
scaffold-116	454251	454341
scaffold-1165	35946	36196
scaffold-117	544922	545087
scaffold-118	25464	26052
scaffold-118	26209	26534
scaffold-118	26727	26919
scaffold-118	28290	28529
scaffold-118	29054	29617
scaffold-118	31153	31225
scaffold-118	31775	32652
scaffold-118	33207	33381
scaffold-118	142397	142642
scaffold-118	143464	143876
scaffold-118	144381	144686
scaffold-118	145658	146164
scaffold-118	147320	147802
scaffold-118	148371	148544
scaffold-118	148730	148897
scaffold-118	154789	155843
scaffold-118	160318	160493
scaffold-118	168324	168569
scaffold-118	184421	184595
scaffold-118	416488	416627
scaffold-118	485899	486114
scaffold-118	520987	521042
scaffold-118	521210	521420
scaffold-11898	660	742
scaffold-119	53379	53443
scaffold-119	193353	193518
scaffold-119	389136	389254
scaffold-119	389707	390056
scaffold-119	580406	580468
scaffold-12	316148	316376
scaffold-12	355841	355910
scaffold-12	405078	405158
scaffold-12	1023489	1024137
scaffold-12	1025832	1026063
scaffold-12	1026988	1027173
scaffold-12	1141708	1141908
scaffold-12	1442421	1442501
scaffold-12	1742204	1742479
scaffold-12	1749737	1750116
scaffold-12	1755950	1756187
scaffold-120	125170	125315
scaffold-120	125370	125835
scaffold-120	125873	126483
scaffold-120	126617	127095
scaffold-120	127252	127877
scaffold-120	132905	133717
scaffold-120	134708	135265
scaffold-120	135433	135560
scaffold-120	135676	135838
scaffold-120	136135	137319
scaffold-120	138236	138328
scaffold-120	138489	145348
scaffold-120	145910	146595
scaffold-120	146786	147123
scaffold-120	149079	149457
scaffold-120	210338	210452
scaffold-120	210550	210795
scaffold-120	214193	214439
scaffold-120	214727	214807
scaffold-121	198328	198556
scaffold-121	622433	622575
scaffold-121	622914	623031
scaffold-122	519990	520285
scaffold-122	614532	614643
scaffold-123	48668	48883
scaffold-123	49956	50321
scaffold-123	50730	50965
scaffold-123	168464	168940
scaffold-123	181062	181282
scaffold-123	187790	187992
scaffold-123	188582	188650
scaffold-123	189245	189814
scaffold-123	190078	190481
scaffold-123	192112	192493
scaffold-123	192651	196190
scaffold-123	196332	196561
scaffold-123	196763	198942
scaffold-123	199092	202828
scaffold-123	203053	207238
scaffold-123	207396	207468
scaffold-123	207809	208459
scaffold-123	208618	209638
scaffold-123	209696	211275
scaffold-123	211485	214692
scaffold-123	215239	215981
scaffold-123	216215	217117
scaffold-123	217374	217701
scaffold-123	217840	218827
scaffold-123	219550	219802
scaffold-123	219974	221949
scaffold-123	222031	222549
scaffold-123	223490	224802
scaffold-123	224925	225311
scaffold-123	341957	342045
scaffold-123	557724	557908
scaffold-123	591103	591444
scaffold-123	591602	591903
scaffold-123	592086	592337
scaffold-123	593170	593322
scaffold-123	597884	598051
scaffold-123	607221	607344
scaffold-123	607617	608735
scaffold-123	610415	610690
scaffold-123	610966	611161
scaffold-123	611344	612606
scaffold-123	612752	613062
scaffold-123	613318	613874
scaffold-123	615170	619621
scaffold-123	619840	620017
scaffold-123	621138	621888
scaffold-123	622514	622858
scaffold-123	623343	623466
scaffold-124	139491	139627
scaffold-124	453963	454090
scaffold-124	457877	457988
scaffold-12444	181	1202
scaffold-125	124278	124527
scaffold-125	124658	125146
scaffold-125	216596	216703
scaffold-125	226498	226581
scaffold-125	226684	226825
scaffold-125	233044	233123
scaffold-125	257022	257088
scaffold-125	302970	303405
scaffold-125	443996	444125
scaffold-125	444539	444739
scaffold-125	551015	551214
scaffold-125	551411	551595
scaffold-126	181917	181976
scaffold-126	315015	315142
scaffold-126	315440	315752
scaffold-126	316586	316748
scaffold-12645	357	411
scaffold-12704	58	1242
scaffold-128	4951	5379
scaffold-128	8935	9055
scaffold-128	9091	9272
scaffold-128	9686	10500
scaffold-128	12787	12869
scaffold-128	13026	13386
scaffold-128	14556	14614
scaffold-128	18890	20063
scaffold-128	20424	20728
scaffold-128	21971	22129
scaffold-128	22529	23063
scaffold-128	23277	24811
scaffold-128	24998	25610
scaffold-128	25769	26130
scaffold-128	26303	26413
scaffold-128	26849	27196
scaffold-128	27424	27666
scaffold-128	28270	28500
scaffold-128	28981	29179
scaffold-128	30720	30988
scaffold-128	34155	34434
scaffold-128	34627	35475
scaffold-128	35855	36514
scaffold-128	36698	37279
scaffold-128	41995	42682
scaffold-128	47249	47640
scaffold-128	48056	48289
scaffold-128	54641	54756
scaffold-128	55829	56007
scaffold-128	56152	56262
scaffold-128	66983	67333
scaffold-128	68179	68594
scaffold-128	69817	69938
scaffold-128	70091	70491
scaffold-128	71778	71899
scaffold-128	72233	72721
scaffold-128	73029	73106
scaffold-128	73837	74059
scaffold-128	75336	75751
scaffold-128	76116	76284
scaffold-128	76817	76930
scaffold-128	77348	77400
scaffold-128	77601	77871
scaffold-128	78298	78869
scaffold-128	79279	79462
scaffold-128	80492	80820
scaffold-128	81375	81827
scaffold-128	83287	83445
scaffold-128	84550	84761
scaffold-128	86279	86607
scaffold-128	89613	90735
scaffold-128	91216	91916
scaffold-128	92452	94170
scaffold-128	99771	102974
scaffold-128	103126	104677
scaffold-128	105338	107401
scaffold-128	108053	108149
scaffold-128	108151	108769
scaffold-128	109237	109322
scaffold-128	109496	110266
scaffold-128	110674	111031
scaffold-128	111316	111762
scaffold-128	113592	113826
scaffold-128	118092	118418
scaffold-128	122920	123053
scaffold-128	123327	123470
scaffold-128	123747	123998
scaffold-128	124101	124944
scaffold-128	125036	125169
scaffold-128	232442	232529
scaffold-128	232949	233090
scaffold-128	234411	234694
scaffold-129	33424	33510
scaffold-129	47327	48348
scaffold-129	76275	76420
scaffold-129	387558	387622
scaffold-129	568510	568741
scaffold-12937	154	745
scaffold-13	454429	454748
scaffold-13	488614	488758
scaffold-13	488866	489153
scaffold-13	865146	865252
scaffold-13	1272233	1272426
scaffold-13	1292281	1293188
scaffold-13	1294719	1294990
scaffold-13	1295239	1297570
scaffold-13	1298415	1299019
scaffold-13	1309568	1309640
scaffold-13	1318267	1320101
scaffold-13	1320281	1322673
scaffold-13	1323308	1323552
scaffold-13	1323564	1325891
scaffold-13	1326117	1326799
scaffold-13	1327501	1327791
scaffold-13	1464351	1464782
scaffold-13	1465377	1465591
scaffold-13	1476866	1476990
scaffold-13	1522081	1522260
scaffold-13	1545685	1545757
scaffold-13	1562858	1563003
scaffold-13	1571179	1571289
scaffold-13	1679755	1680144
scaffold-13	1694174	1694248
scaffold-13	1762135	1762226
scaffold-13	1778852	1779084
scaffold-13	1782347	1782512
scaffold-13	1807104	1807163
scaffold-13	1811820	1814218
scaffold-130	242748	243017
scaffold-130	308090	308145
scaffold-130	561035	561096
scaffold-131	89152	89254
scaffold-131	89556	89681
scaffold-131	101003	101297
scaffold-131	101883	102630
scaffold-131	102826	103233
scaffold-131	103546	103722
scaffold-131	104227	104385
scaffold-131	104901	105439
scaffold-131	105625	105869
scaffold-131	106186	107144
scaffold-131	107456	108094
scaffold-131	108190	108968
scaffold-131	109805	111140
scaffold-131	112302	112786
scaffold-131	112970	113255
scaffold-131	113496	114632
scaffold-131	115167	115847
scaffold-131	116182	116878
scaffold-131	116979	119048
scaffold-131	119172	121447
scaffold-131	122657	123069
scaffold-131	123992	124278
scaffold-131	125533	125832
scaffold-131	126904	127460
scaffold-131	127880	128061
scaffold-131	128508	129840
scaffold-131	129983	131550
scaffold-131	132289	132576
scaffold-131	133068	134073
scaffold-131	135057	136524
scaffold-131	139745	139796
scaffold-131	140630	140826
scaffold-131	141304	143102
scaffold-131	143893	144590
scaffold-131	145515	147088
scaffold-131	147272	148030
scaffold-131	148756	148876
scaffold-131	149105	151289
scaffold-131	151482	153377
scaffold-131	153455	153737
scaffold-131	154051	154445
scaffold-131	154810	155173
scaffold-131	155755	155992
scaffold-131	156173	156242
scaffold-131	161824	162071
scaffold-131	162402	162842
scaffold-131	163008	163243
scaffold-131	163462	164400
scaffold-131	164675	169931
scaffold-131	170090	173241
scaffold-131	173573	177204
scaffold-131	177296	177790
scaffold-131	178308	180810
scaffold-131	180934	184426
scaffold-131	187438	187585
scaffold-131	189268	189321
scaffold-131	189593	190694
scaffold-131	194533	194610
scaffold-131	315033	315249
scaffold-131	346518	346691
scaffold-131	352580	352738
scaffold-131	357550	357644
scaffold-131	460591	460918
scaffold-132	100660	100812
scaffold-132	131127	131240
scaffold-132	268300	268370
scaffold-132	361645	361730
scaffold-132	493685	493930
scaffold-132	523027	523297
scaffold-133	103616	103828
scaffold-133	184802	184910
scaffold-133	278640	278794
scaffold-133	380836	380976
scaffold-133	384802	385054
scaffold-134	66995	67465
scaffold-134	67604	68189
scaffold-134	69025	69210
scaffold-134	69367	70396
scaffold-134	70477	71863
scaffold-134	72353	75214
scaffold-134	75526	83849
scaffold-134	84011	87609
scaffold-134	88121	90890
scaffold-134	91110	91809
scaffold-134	92406	93397
scaffold-134	93652	93741
scaffold-134	94596	94923
scaffold-134	95098	95684
scaffold-134	95904	96110
scaffold-134	96361	97003
scaffold-134	97296	98296
scaffold-134	102446	103826
scaffold-134	104002	104271
scaffold-134	104659	106989
scaffold-134	108668	109383
scaffold-134	110493	110588
scaffold-134	110747	110859
scaffold-134	111033	112954
scaffold-134	113812	117956
scaffold-134	118058	120801
scaffold-134	121372	124805
scaffold-134	124927	127510
scaffold-134	127744	130421
scaffold-134	132539	132827
scaffold-134	133864	134336
scaffold-134	135294	135738
scaffold-134	137582	137803
scaffold-134	138435	138562
scaffold-134	321037	321223
scaffold-134	331399	332478
scaffold-134	333074	333204
scaffold-134	333378	334594
scaffold-134	334675	335650
scaffold-134	336040	336557
scaffold-134	336808	338181
scaffold-134	338259	338755
scaffold-134	339055	339121
scaffold-134	339819	341520
scaffold-134	341679	342283
scaffold-134	342491	343614
scaffold-134	343821	347971
scaffold-134	349203	351002
scaffold-134	351460	352130
scaffold-134	353549	353861
scaffold-134	354741	354912
scaffold-134	355112	355985
scaffold-134	356295	358554
scaffold-134	358742	359825
scaffold-134	360157	360619
scaffold-134	360771	360928
scaffold-134	361713	361913
scaffold-134	362740	362833
scaffold-134	363342	363777
scaffold-134	435150	435352
scaffold-134	470700	470769
scaffold-134	558373	558485
scaffold-134	565154	565352
scaffold-134	594242	594364
scaffold-134	596200	596307
scaffold-134	599088	599231
scaffold-134	599414	599482
scaffold-134	599874	600985
scaffold-134	601044	601184
scaffold-134	601801	602303
scaffold-134	602466	602902
scaffold-134	603200	603452
scaffold-134	603872	604495
scaffold-134	604658	604813
scaffold-134	605838	605943
scaffold-134	606378	606560
scaffold-135	105490	105751
scaffold-135	355482	355567
scaffold-135	359842	359929
scaffold-135	361255	361429
scaffold-135	361806	361921
scaffold-135	366825	367037
scaffold-135	373619	373715
scaffold-135	473076	473174
scaffold-136	66712	66896
scaffold-136	146177	146260
scaffold-136	170226	170446
scaffold-136	368511	368639
scaffold-136	411687	411916
scaffold-136	458268	458462
scaffold-1366	28704	29188
scaffold-137	214219	214295
scaffold-137	402673	402889
scaffold-137	537126	537333
scaffold-138	326819	327047
scaffold-1383	12180	12554
scaffold-1383	14771	15118
scaffold-1383	27031	27213
scaffold-13867	64	163
scaffold-1387	23558	23722
scaffold-139	108635	108877
scaffold-139	151934	152395
scaffold-1397	29884	29939
scaffold-14	439324	439393
scaffold-14	439899	440003
scaffold-14	443803	444073
scaffold-14	445398	445727
scaffold-14	473329	473438
scaffold-14	477743	478006
scaffold-14	835394	835585
scaffold-14	1358141	1358745
scaffold-14	1360406	1360984
scaffold-14	1361086	1361292
scaffold-14	1361937	1362732
scaffold-14	1453524	1453582
scaffold-14	1554318	1554381
scaffold-14	1583219	1583391
scaffold-14	1591078	1591267
scaffold-14	1645222	1645888
scaffold-14	1675872	1676171
scaffold-140	59040	59283
scaffold-140	147565	147890
scaffold-140	335586	336042
scaffold-140	492882	493145
scaffold-140	512523	512597
scaffold-1405	3084	3153
scaffold-1405	4308	4489
scaffold-1405	6290	7371
scaffold-1405	10813	14777
scaffold-1405	17498	17919
scaffold-1405	18148	18809
scaffold-1405	19145	19225
scaffold-1405	19630	20195
scaffold-1405	20736	20847
scaffold-1405	21031	21108
scaffold-1405	21303	21598
scaffold-1405	21892	22610
scaffold-1405	22833	23419
scaffold-1405	23871	24215
scaffold-1405	24763	25053
scaffold-1405	25598	25757
scaffold-1405	26338	27992
scaffold-1405	30280	30951
scaffold-141	96571	96717
scaffold-141	98596	98917
scaffold-141	318216	318304
scaffold-141	332749	332983
scaffold-141	334094	334291
scaffold-141	334929	335127
scaffold-141	335518	335879
scaffold-141	372776	372930
scaffold-14180	6	1193
scaffold-142	339714	340457
scaffold-142	347853	348006
scaffold-142	349444	349619
scaffold-142	351584	351778
scaffold-142	360432	360526
scaffold-142	389692	391128
scaffold-143	49605	49687
scaffold-143	52839	53200
scaffold-143	53842	54006
scaffold-143	55078	55243
scaffold-143	56516	56710
scaffold-143	63521	63905
scaffold-143	69090	69504
scaffold-143	69609	70498
scaffold-143	70749	70856
scaffold-143	70958	71036
scaffold-143	73051	73153
scaffold-143	74068	74220
scaffold-143	75011	75391
scaffold-143	75750	76254
scaffold-143	76807	77007
scaffold-143	77560	77724
scaffold-143	77948	78095
scaffold-143	79109	79422
scaffold-143	81744	82007
scaffold-143	83893	84250
scaffold-143	84511	85128
scaffold-143	85276	86277
scaffold-143	86515	87170
scaffold-143	87428	87991
scaffold-143	89002	89331
scaffold-143	89485	89668
scaffold-143	89994	90147
scaffold-143	92274	92436
scaffold-143	92996	93188
scaffold-143	93396	93455
scaffold-143	93671	95061
scaffold-143	97354	97514
scaffold-143	99870	100332
scaffold-143	100402	102062
scaffold-143	102288	102895
scaffold-143	103356	103693
scaffold-143	103930	104201
scaffold-143	104502	104621
scaffold-143	104778	104972
scaffold-143	105636	105887
scaffold-143	106044	106227
scaffold-143	107151	107314
scaffold-143	108627	108710
scaffold-143	108866	108954
scaffold-143	109759	110305
scaffold-143	111277	111528
scaffold-143	111871	111922
scaffold-143	112095	112633
scaffold-143	112795	114327
scaffold-143	115795	115988
scaffold-143	116293	116464
scaffold-143	116679	116899
scaffold-143	119034	121017
scaffold-143	121221	121755
scaffold-143	122031	122256
scaffold-143	122419	122811
scaffold-143	123020	123850
scaffold-143	124055	124308
scaffold-143	124409	125569
scaffold-143	134106	134453
scaffold-143	134622	135603
scaffold-143	135699	136843
scaffold-143	136999	140204
scaffold-143	140393	141393
scaffold-143	141606	144279
scaffold-143	145183	145327
scaffold-143	145583	146757
scaffold-143	147179	150647
scaffold-143	150884	151275
scaffold-143	154039	154421
scaffold-143	155818	156606
scaffold-143	157202	157262
scaffold-143	157559	157750
scaffold-143	292257	292317
scaffold-143	368772	368896
scaffold-143	368998	369242
scaffold-143	413837	414079
scaffold-143	414690	415124
scaffold-143	415322	415547
scaffold-143	421692	422058
scaffold-143	424739	425159
scaffold-143	448490	448656
scaffold-143	487881	487959
scaffold-1432	4215	4422
scaffold-1435	8029	8192
scaffold-144	47791	47895
scaffold-144	48146	48377
scaffold-144	48394	48712
scaffold-144	292908	292972
scaffold-144	293187	293384
scaffold-144	397655	397901
scaffold-1448	11370	11557
scaffold-145	249077	249241
scaffold-145	382911	383190
scaffold-145	433470	433600
scaffold-1450	15730	16123
scaffold-1450	19033	19437
scaffold-1450	28814	28978
scaffold-146	29644	30145
scaffold-146	30356	30470
scaffold-146	134258	134349
scaffold-146	135549	135737
scaffold-146	357022	357167
scaffold-146	381838	382043
scaffold-1460	10	442
scaffold-1460	1121	1424
scaffold-1460	6775	6933
scaffold-1460	7202	7595
scaffold-1460	8228	9020
scaffold-1460	9996	12077
scaffold-1460	12912	13105
scaffold-1460	13572	13726
scaffold-1460	16615	16666
scaffold-1460	17891	18285
scaffold-1460	18813	18962
scaffold-1460	20938	21174
scaffold-1464	18963	19252
scaffold-1469	22408	22538
scaffold-147	166599	166665
scaffold-147	173455	173541
scaffold-147	441616	441819
scaffold-147	468575	468641
scaffold-148	192379	192492
scaffold-148	344934	345103
scaffold-1483	17971	18525
scaffold-1483	18621	19075
scaffold-1483	19706	19858
scaffold-1483	20075	20480
scaffold-1483	20632	20793
scaffold-1483	20968	21121
scaffold-1483	21325	23696
scaffold-1483	25339	25626
scaffold-1483	25780	26386
scaffold-1483	26592	28245
scaffold-149	126629	126760
scaffold-1491	10959	11218
scaffold-1491	11361	12008
scaffold-1491	14041	14192
scaffold-1491	14768	14846
scaffold-1491	16602	16655
scaffold-1491	18996	19471
scaffold-1491	22218	22325
scaffold-1491	23694	23759
scaffold-15	205849	206284
scaffold-15	214492	214606
scaffold-15	601445	601505
scaffold-15	601868	602421
scaffold-15	602980	603151
scaffold-15	813728	813870
scaffold-15	1050838	1051045
scaffold-15	1214271	1214410
scaffold-15	1330386	1330761
scaffold-15	1366621	1367536
scaffold-15	1379600	1379902
scaffold-15	1379983	1384252
scaffold-15	1384485	1385902
scaffold-15	1386614	1387359
scaffold-15	1388724	1389273
scaffold-15	1389453	1392038
scaffold-15	1392376	1392789
scaffold-15	1393073	1393923
scaffold-15	1394094	1394859
scaffold-15	1396698	1398323
scaffold-15	1398551	1398858
scaffold-15	1399052	1399295
scaffold-15	1400051	1400122
scaffold-15	1400962	1401145
scaffold-15	1401413	1402016
scaffold-15	1402265	1403232
scaffold-15	1403501	1404474
scaffold-15	1404835	1405470
scaffold-15	1405639	1407964
scaffold-15	1408003	1408332
scaffold-15	1410394	1410552
scaffold-15	1410745	1410928
scaffold-15	1411865	1412196
scaffold-15	1509542	1509769
scaffold-150	32306	32422
scaffold-150	35333	35634
scaffold-150	36282	36532
scaffold-150	36788	38144
scaffold-150	38538	41382
scaffold-150	72076	72691
scaffold-150	262043	262111
scaffold-150	299114	299214
scaffold-150	363638	363749
scaffold-150	468765	469050
scaffold-150	469196	470226
scaffold-150	470700	471782
scaffold-150	471958	472086
scaffold-150	473376	481506
scaffold-150	481718	482212
scaffold-150	482459	483203
scaffold-150	483352	483657
scaffold-150	484158	486636
scaffold-150	487563	490112
scaffold-150	490967	491240
scaffold-150	491506	492147
scaffold-150	492309	492712
scaffold-150	492899	493356
scaffold-150	493526	494502
scaffold-150	495173	496066
scaffold-150	497334	497500
scaffold-150	498583	499845
scaffold-150	499897	500150
scaffold-150	500298	506663
scaffold-150	506785	507171
scaffold-150	507425	510031
scaffold-150	513887	514032
scaffold-150	514494	514723
scaffold-150	515704	515850
scaffold-150	524837	525113
scaffold-150	525990	526279
scaffold-150	527627	527774
scaffold-150	528162	528327
scaffold-150	528422	528870
scaffold-150	530498	530873
scaffold-150	536343	536862
scaffold-150	538342	538712
scaffold-150	538968	539355
scaffold-150	539547	539869
scaffold-150	540207	540407
scaffold-150	543915	544162
scaffold-150	544510	544945
scaffold-150	546772	547084
scaffold-150	547492	547669
scaffold-150	548818	549040
scaffold-150	549650	550021
scaffold-150	550935	551313
scaffold-150	554424	554818
scaffold-150	556569	556732
scaffold-150	557062	557412
scaffold-150	557586	557689
scaffold-150	557756	558429
scaffold-1517	5290	5586
scaffold-152	85921	86126
scaffold-152	217196	217689
scaffold-152	219660	219990
scaffold-152	220249	220608
scaffold-152	224047	224641
scaffold-152	231236	231365
scaffold-152	236673	236828
scaffold-152	237335	237456
scaffold-152	242028	242352
scaffold-152	246629	246955
scaffold-152	247326	247639
scaffold-152	252524	252868
scaffold-152	253807	254036
scaffold-152	256724	256956
scaffold-152	257854	258203
scaffold-152	260081	262766
scaffold-152	262940	263118
scaffold-152	264229	264657
scaffold-152	264810	264973
scaffold-152	265349	265403
scaffold-152	265616	266530
scaffold-152	267570	269205
scaffold-152	269362	269536
scaffold-152	269656	270030
scaffold-152	274781	274862
scaffold-152	275088	275454
scaffold-152	275796	276000
scaffold-152	276265	276826
scaffold-152	341770	341863
scaffold-152	438670	438774
scaffold-152	439717	439778
scaffold-152	441166	441332
scaffold-153	23817	24065
scaffold-153	370170	370289
scaffold-153	465423	465734
scaffold-153	467571	467741
scaffold-153	531346	531516
scaffold-153	534892	535072
scaffold-153	543700	543833
scaffold-154	159548	159705
scaffold-154	320736	320852
scaffold-154	369555	369670
scaffold-154	425971	426466
scaffold-154	428661	428720
scaffold-154	430031	430221
scaffold-154	430430	430843
scaffold-154	431073	431303
scaffold-154	432041	432301
scaffold-154	435164	435465
scaffold-154	435745	435889
scaffold-154	436039	436835
scaffold-154	436958	437077
scaffold-154	437254	437377
scaffold-154	440763	441035
scaffold-154	442670	442742
scaffold-154	443181	444000
scaffold-154	444169	444247
scaffold-154	444395	444461
scaffold-154	445385	445553
scaffold-154	446747	447720
scaffold-154	448821	450833
scaffold-154	451243	451601
scaffold-154	461020	461121
scaffold-154	475079	475152
scaffold-154	475722	475795
scaffold-1542	4787	4838
scaffold-155	199280	199376
scaffold-155	236733	236849
scaffold-155	261537	261814
scaffold-155	266351	266480
scaffold-155	277887	278110
scaffold-155	278480	278903
scaffold-155	280376	280726
scaffold-155	282969	283129
scaffold-155	283424	283978
scaffold-155	284237	284393
scaffold-155	284758	285049
scaffold-155	286308	286696
scaffold-155	286949	287350
scaffold-155	287443	287795
scaffold-155	287832	288037
scaffold-155	288483	288682
scaffold-155	291193	291271
scaffold-155	291557	292441
scaffold-155	293116	293700
scaffold-155	295408	295810
scaffold-155	296031	296362
scaffold-155	296902	297172
scaffold-155	301938	302204
scaffold-155	306127	306701
scaffold-155	307162	307474
scaffold-155	308156	309550
scaffold-155	310169	310233
scaffold-155	310512	310566
scaffold-155	311010	312502
scaffold-155	312681	313374
scaffold-155	313564	314347
scaffold-155	315125	315842
scaffold-155	316376	316569
scaffold-155	318058	318235
scaffold-155	318909	319454
scaffold-155	322283	322563
scaffold-155	326429	326622
scaffold-155	326833	326998
scaffold-155	328618	328947
scaffold-155	331251	331358
scaffold-155	348893	349297
scaffold-155	349544	350325
scaffold-155	350818	350956
scaffold-155	351664	351774
scaffold-155	352403	353508
scaffold-155	353675	354223
scaffold-155	354402	354777
scaffold-155	355832	355917
scaffold-155	356251	356363
scaffold-155	356818	356938
scaffold-155	357436	361446
scaffold-155	361758	362004
scaffold-155	364883	366723
scaffold-155	366791	368049
scaffold-155	368422	369065
scaffold-155	369273	370249
scaffold-155	386497	387151
scaffold-155	387440	391266
scaffold-155	394474	395176
scaffold-155	396018	396361
scaffold-155	421494	421735
scaffold-155	450810	450875
scaffold-156	19819	20050
scaffold-156	383222	383367
scaffold-156	446718	446781
scaffold-156	447131	447321
scaffold-156	448344	448533
scaffold-156	525931	525998
scaffold-156	539304	539356
scaffold-157	185786	185942
scaffold-157	186299	186614
scaffold-157	187922	188075
scaffold-157	242876	243040
scaffold-157	284906	284977
scaffold-157	444705	444758
scaffold-1574	2124	2177
scaffold-1574	4148	4707
scaffold-1574	7337	7511
scaffold-158	92566	92860
scaffold-158	237754	238149
scaffold-158	239052	239222
scaffold-158	353905	353973
scaffold-158	354204	354403
scaffold-158	355158	355261
scaffold-1580	17325	17414
scaffold-1580	23571	23625
scaffold-159	160928	161134
scaffold-159	175030	175169
scaffold-159	175376	176073
scaffold-159	176978	177140
scaffold-159	179296	180040
scaffold-159	180452	180621
scaffold-159	180935	183427
scaffold-159	183658	183842
scaffold-159	186473	187195
scaffold-159	187308	188961
scaffold-159	189973	190124
scaffold-159	190355	190704
scaffold-159	190896	192350
scaffold-159	193078	193242
scaffold-159	195129	197599
scaffold-159	197701	198740
scaffold-159	200237	200422
scaffold-159	205121	205767
scaffold-159	207249	207476
scaffold-159	208460	208533
scaffold-159	210608	210756
scaffold-159	215971	216056
scaffold-159	219805	220015
scaffold-159	224290	224511
scaffold-159	225559	225646
scaffold-159	226125	226192
scaffold-159	226563	226663
scaffold-159	226848	227022
scaffold-159	227528	227579
scaffold-159	227733	228253
scaffold-159	228415	229118
scaffold-159	229304	229798
scaffold-159	230079	230670
scaffold-159	230950	231119
scaffold-159	231355	231663
scaffold-159	232210	232449
scaffold-159	233601	233927
scaffold-159	234416	234712
scaffold-159	235175	235309
scaffold-159	237768	238677
scaffold-159	282594	282851
scaffold-159	339206	339602
scaffold-159	339844	340011
scaffold-1596	180	1772
scaffold-1596	1930	3736
scaffold-1596	4134	4357
scaffold-1596	4528	4609
scaffold-1596	4775	5237
scaffold-1596	5347	6027
scaffold-1596	7498	7591
scaffold-1596	8141	9106
scaffold-1596	10229	11050
scaffold-1596	11898	12048
scaffold-1596	12580	13054
scaffold-1596	15654	16141
scaffold-1596	16554	16760
scaffold-1596	18164	18415
scaffold-1596	20624	21147
scaffold-1596	21454	21667
scaffold-16	16432	16620
scaffold-16	280484	280772
scaffold-16	281180	281276
scaffold-16	1188846	1188929
scaffold-16	1261948	1262113
scaffold-16	1458279	1458352
scaffold-16	1640312	1640829
scaffold-16	1641796	1643616
scaffold-16	1645330	1645666
scaffold-16	1686445	1686716
scaffold-16	1687146	1687322
scaffold-160	170949	171097
scaffold-160	362355	362466
scaffold-1600	1	257
scaffold-1600	1171	1248
scaffold-1600	1546	1725
scaffold-1600	4261	4652
scaffold-1600	5055	5500
scaffold-1600	5588	5699
scaffold-1600	11063	11179
scaffold-1600	11706	11999
scaffold-1600	19021	19138
scaffold-1600	20316	20484
scaffold-1600	23329	23790
scaffold-1606	484	559
scaffold-161	151160	151378
scaffold-161	266805	266965
scaffold-161	366630	366709
scaffold-161	377060	377139
scaffold-161	416154	417877
scaffold-162	245811	246067
scaffold-162	251706	251927
scaffold-162	252308	252628
scaffold-162	256609	256766
scaffold-162	257374	257426
scaffold-163	408184	409185
scaffold-163	410050	410228
scaffold-163	410620	412963
scaffold-163	413275	413503
scaffold-163	413746	418093
scaffold-163	418278	418487
scaffold-163	418821	419639
scaffold-163	419787	421352
scaffold-163	421899	422181
scaffold-163	423834	423889
scaffold-163	424165	424221
scaffold-163	424858	425046
scaffold-163	425199	429269
scaffold-163	430810	430941
scaffold-163	436357	436656
scaffold-163	437025	437183
scaffold-163	438939	439423
scaffold-163	440484	440568
scaffold-163	441558	441814
scaffold-163	442339	442796
scaffold-163	443105	443329
scaffold-163	444305	444413
scaffold-163	444734	447965
scaffold-163	448215	448792
scaffold-163	450536	450799
scaffold-163	450996	451722
scaffold-163	451874	452556
scaffold-163	452991	453584
scaffold-163	453773	456450
scaffold-163	456615	459308
scaffold-163	459440	461895
scaffold-163	461898	462009
scaffold-163	462194	462832
scaffold-163	463308	464023
scaffold-163	464759	465840
scaffold-163	466058	467859
scaffold-163	468082	468338
scaffold-163	468502	470519
scaffold-163	470759	472294
scaffold-163	472710	475561
scaffold-163	477202	477569
scaffold-163	478024	481036
scaffold-163	482258	482475
scaffold-163	486091	486187
scaffold-163	488314	488645
scaffold-164	35	208
scaffold-164	361	599
scaffold-164	764	2120
scaffold-164	2360	2501
scaffold-164	5726	5814
scaffold-164	6004	6222
scaffold-164	6313	7250
scaffold-164	7613	8929
scaffold-164	9084	9416
scaffold-164	9700	10381
scaffold-164	279800	280148
scaffold-164	340551	340732
scaffold-164	341054	341138
scaffold-164	342234	343715
scaffold-164	343878	344077
scaffold-164	344678	345251
scaffold-164	345600	346032
scaffold-164	346096	347215
scaffold-164	348024	348329
scaffold-164	349416	350333
scaffold-164	350437	351212
scaffold-164	351725	353166
scaffold-164	353391	353642
scaffold-164	353965	355091
scaffold-164	355273	356406
scaffold-164	356417	357613
scaffold-164	357778	358885
scaffold-164	359209	359788
scaffold-164	362841	363060
scaffold-164	363658	364322
scaffold-164	364914	365025
scaffold-164	365479	365878
scaffold-164	366669	368357
scaffold-164	368533	368777
scaffold-164	369070	369144
scaffold-164	369704	369824
scaffold-164	369884	370472
scaffold-164	372327	372733
scaffold-164	374041	374336
scaffold-164	374580	374688
scaffold-164	380988	381296
scaffold-164	381604	382486
scaffold-164	383335	383389
scaffold-164	384060	384304
scaffold-164	384585	384983
scaffold-164	490207	490328
scaffold-164	490508	490904
scaffold-16477	891	1053
scaffold-1656	5258	5419
scaffold-166	102205	102275
scaffold-166	151513	151769
scaffold-166	152187	152381
scaffold-167	2902	3194
scaffold-167	6138	6327
scaffold-167	8627	8997
scaffold-167	16432	16572
scaffold-167	33162	33482
scaffold-167	33594	34076
scaffold-167	34419	34541
scaffold-167	35556	36085
scaffold-167	170090	170557
scaffold-167	224015	224661
scaffold-167	259127	259263
scaffold-1672	7197	7519
scaffold-1672	7857	8004
scaffold-1672	8240	8838
scaffold-1672	9011	9152
scaffold-1672	19919	20124
scaffold-1672	21693	21789
scaffold-16743	488	660
scaffold-1678	311	502
scaffold-1678	3434	3730
scaffold-1678	5301	5881
scaffold-1678	6725	7276
scaffold-1678	7592	7946
scaffold-1678	10340	10861
scaffold-1678	11096	11233
scaffold-1678	12728	13050
scaffold-1678	14535	14684
scaffold-1678	14744	15114
scaffold-1678	20722	20891
scaffold-1678	21157	21938
scaffold-168	17947	18015
scaffold-168	90807	90979
scaffold-168	246939	247188
scaffold-168	289778	290091
scaffold-168	290631	290747
scaffold-169	39280	39528
scaffold-169	274021	274188
scaffold-169	423888	424083
scaffold-1699	11610	11845
scaffold-16997	314	390
scaffold-17	303847	304083
scaffold-17	407225	407309
scaffold-17	426512	426832
scaffold-17	1218581	1218774
scaffold-17	1219024	1219589
scaffold-17	1220350	1220609
scaffold-17	1220893	1220999
scaffold-17	1221647	1221813
scaffold-17	1250924	1251090
scaffold-17	1252944	1253080
scaffold-17	1401931	1402064
scaffold-17	1402267	1402533
scaffold-17	1403196	1403918
scaffold-17	1405033	1405357
scaffold-17	1405526	1405655
scaffold-17	1405959	1409026
scaffold-17	1409460	1410173
scaffold-17	1410577	1410903
scaffold-17	1411365	1413855
scaffold-17	1414009	1417678
scaffold-17	1526485	1526625
scaffold-170	394480	394664
scaffold-170	428482	428665
scaffold-1701	9329	9417
scaffold-17042	407	737
scaffold-171	179907	180078
scaffold-171	204834	204907
scaffold-171	435723	435856
scaffold-1712	19710	19791
scaffold-1715	16962	17692
scaffold-1717	10893	11072
scaffold-172	153097	153266
scaffold-172	153456	153776
scaffold-172	156781	156851
scaffold-172	166837	167116
scaffold-172	315262	315575
scaffold-172	363770	363839
scaffold-17233	700	1029
scaffold-173	345951	346357
scaffold-173	421103	421194
scaffold-1737	18949	19152
scaffold-174	152764	152923
scaffold-174	153149	153538
scaffold-174	153941	154533
scaffold-174	154757	154904
scaffold-174	157024	157892
scaffold-174	158719	160742
scaffold-174	161052	161490
scaffold-174	161672	163203
scaffold-174	163473	163582
scaffold-174	163884	164023
scaffold-174	164265	165929
scaffold-174	166084	166355
scaffold-174	167588	167847
scaffold-174	167995	169457
scaffold-174	169825	170206
scaffold-174	170728	171138
scaffold-174	171628	171703
scaffold-174	173138	173255
scaffold-174	173599	174812
scaffold-174	176316	176488
scaffold-174	178647	178705
scaffold-174	178960	179159
scaffold-174	200700	200784
scaffold-174	200972	201550
scaffold-174	202323	202462
scaffold-174	210848	211042
scaffold-174	211306	211524
scaffold-174	245179	245360
scaffold-174	263370	263988
scaffold-174	266673	267055
scaffold-174	271935	272108
scaffold-174	274820	274898
scaffold-174	275227	275480
scaffold-174	275721	275924
scaffold-174	276583	276921
scaffold-174	279523	279575
scaffold-174	296499	297088
scaffold-1741	5348	5416
scaffold-175	14169	14332
scaffold-175	16328	16383
scaffold-175	80825	80959
scaffold-175	206775	207127
scaffold-175	371251	371352
scaffold-175	371983	372271
scaffold-175	372720	372798
scaffold-1753	873	1045
scaffold-1753	6858	7105
scaffold-1753	12718	12915
scaffold-176	397382	397521
scaffold-176	399314	399385
scaffold-176	400351	400403
scaffold-176	400405	400580
scaffold-176	417602	417884
scaffold-176	422519	422905
scaffold-176	426376	427967
scaffold-176	432559	432793
scaffold-176	433330	434035
scaffold-176	435688	435739
scaffold-176	438197	438682
scaffold-176	453755	455003
scaffold-176	455454	455821
scaffold-176	456018	456071
scaffold-176	456413	456699
scaffold-176	456945	457462
scaffold-176	457643	459495
scaffold-176	459980	461055
scaffold-176	461295	462853
scaffold-176	464486	469436
scaffold-176	469650	470300
scaffold-176	470609	472380
scaffold-176	472611	474080
scaffold-176	474205	475220
scaffold-176	475611	476144
scaffold-176	476441	476769
scaffold-1764	7188	7465
scaffold-177	401533	401738
scaffold-177	401984	402138
scaffold-1775	172	1330
scaffold-1775	1980	2182
scaffold-1775	2367	3089
scaffold-1775	6906	6994
scaffold-1775	9728	10607
scaffold-1775	11765	12579
scaffold-1775	12757	12873
scaffold-1775	16741	16830
scaffold-1775	17254	17501
scaffold-1775	18275	19030
scaffold-1777	1922	2129
scaffold-1777	2897	3137
scaffold-1777	5790	6411
scaffold-1777	7828	8085
scaffold-1777	8192	8634
scaffold-1777	8895	9600
scaffold-1777	10324	10574
scaffold-1777	10734	11120
scaffold-1777	11381	11840
scaffold-1777	12090	12980
scaffold-1777	14119	14530
scaffold-1777	14892	15517
scaffold-1777	18216	18421
scaffold-1777	18584	19336
scaffold-178	14531	14634
scaffold-178	26740	26964
scaffold-178	27181	27340
scaffold-178	27480	27889
scaffold-178	29795	29869
scaffold-178	30061	30167
scaffold-178	31887	32023
scaffold-178	32405	32720
scaffold-178	35079	36512
scaffold-178	37667	37876
scaffold-178	37900	38167
scaffold-178	38259	39963
scaffold-178	40081	40499
scaffold-178	40997	41235
scaffold-178	41498	41581
scaffold-178	42065	42824
scaffold-178	43435	43622
scaffold-178	43780	45314
scaffold-178	46416	46773
scaffold-178	47063	47352
scaffold-178	47576	48021
scaffold-178	48251	48684
scaffold-178	49107	49216
scaffold-178	50163	50430
scaffold-178	53869	54430
scaffold-178	54694	56714
scaffold-178	57673	57878
scaffold-178	58030	61703
scaffold-178	62127	62293
scaffold-178	63757	64440
scaffold-178	64606	65088
scaffold-178	65502	65889
scaffold-178	71314	71545
scaffold-178	71927	72260
scaffold-178	77710	80832
scaffold-178	81058	82492
scaffold-178	82771	83357
scaffold-178	83533	83635
scaffold-178	83924	84159
scaffold-178	84315	85912
scaffold-178	86141	87421
scaffold-178	88274	88459
scaffold-178	88860	89977
scaffold-178	90102	92347
scaffold-178	94056	95077
scaffold-178	98611	98927
scaffold-178	99639	99990
scaffold-178	100195	103836
scaffold-178	104591	105047
scaffold-178	105379	105726
scaffold-178	105935	106302
scaffold-178	107924	108048
scaffold-178	108261	108463
scaffold-178	108653	108932
scaffold-178	109099	109509
scaffold-178	109669	110033
scaffold-178	110368	110841
scaffold-178	111247	111582
scaffold-178	111714	112626
scaffold-178	112793	112941
scaffold-178	113975	115201
scaffold-178	115202	115694
scaffold-178	116419	117496
scaffold-178	118650	120121
scaffold-178	123153	124226
scaffold-178	124454	125434
scaffold-178	125662	126759
scaffold-178	127336	127400
scaffold-178	127660	128585
scaffold-178	128820	132197
scaffold-178	132381	132719
scaffold-178	132924	133304
scaffold-178	134002	134089
scaffold-178	134191	134252
scaffold-178	134738	137752
scaffold-178	137930	138091
scaffold-178	139004	139487
scaffold-178	139877	139983
scaffold-178	140214	141463
scaffold-178	141581	141998
scaffold-178	142362	142889
scaffold-178	144368	145900
scaffold-178	146064	146116
scaffold-178	147352	147911
scaffold-178	149498	149762
scaffold-178	151532	151633
scaffold-178	151787	151839
scaffold-178	153414	153615
scaffold-178	155706	156206
scaffold-178	312245	312319
scaffold-178	314467	314555
scaffold-178	316553	316700
scaffold-178	382369	382726
scaffold-178	396582	396678
scaffold-179	7756	7931
scaffold-179	37290	37548
scaffold-179	433010	433286
scaffold-1798	19795	19945
scaffold-1799	659	1039
scaffold-1799	1181	1300
scaffold-1799	1485	2377
scaffold-1799	3141	5068
scaffold-1799	6229	7719
scaffold-1799	7871	8083
scaffold-1799	8240	8588
scaffold-1799	8754	9301
scaffold-1799	9510	9774
scaffold-1799	12740	13660
scaffold-1799	14497	14839
scaffold-1799	15364	16293
scaffold-1799	19675	20085
scaffold-18	112107	112158
scaffold-18	114336	114401
scaffold-18	238484	238611
scaffold-18	239337	239883
scaffold-18	598654	598708
scaffold-18	738735	738949
scaffold-18	1364040	1364108
scaffold-180	122944	123302
scaffold-180	185152	185296
scaffold-180	185691	185849
scaffold-1805	4261	4440
scaffold-181	264375	265400
scaffold-181	404163	404225
scaffold-182	40183	40366
scaffold-183	247468	247899
scaffold-183	248015	248339
scaffold-183	248562	248744
scaffold-183	282552	282638
scaffold-183	376752	376846
scaffold-183	383197	383715
scaffold-183	387641	387892
scaffold-183	388795	388897
scaffold-183	395805	395871
scaffold-1834	114	355
scaffold-1834	568	1113
scaffold-1834	5100	5540
scaffold-1834	5892	6113
scaffold-1834	13605	14461
scaffold-1834	14717	15177
scaffold-1834	15501	15552
scaffold-1834	16141	16272
scaffold-1835	10947	10999
scaffold-1838	8358	8425
scaffold-184	60835	61386
scaffold-184	64416	64687
scaffold-184	71382	71986
scaffold-184	72149	72587
scaffold-184	72847	73059
scaffold-184	73317	73376
scaffold-184	74943	75238
scaffold-184	76074	76269
[truncated: 5,912 more rows]
